# Supplementary material for: Sleep deprivation leads to non-adaptive alterations in sleep microarchitecture and amyloid-β accumulation in a murine Alzheimer model
Source: Cell Rep. Author manuscript; Available in PMC 2025 Aug 26. (PMC12379227; doi:10.1016/j.celrep.2024.114977)
Supplement: 2 [file NIHMS2038914-supplement-2.xlsx]

## Sheet: Description
Tab	Name	Description
A	Extracellular Fluid	Data tabe of processed extracellular fluid proteome, containing all samples and detected proteins.
B	STRING	STRING database annotated proteins as "inflammatory"
C	Significant protein hits	Significantly regulated protein hits between experimental groups.
D	Regulation table	Statistical analysis of the APP/PS1 vs. WT extracellular fluid proteome at 3-4 months. The LFQ intensities were log2 transformed. A Student's t-test with permutation FDR correction was applied to calculate significant changes between the groups. A permutation based FDR correction was applied.

## Sheet: A.Extracellular fluid
sample	label	group	Actb~P60710	Actg1~P63260	Actr3~Q99JY9	Ahcy~P50247	Alb~P07724	Aldoa~A6ZI44	Arhgdia~Q99PT1	Arhgdib~D3YWL7	Arpc1b~F6THG2	Arsb~A0A0R4J138	Asxl2~D6REV1	Atp5a1~D3Z6F5	Atp5f1b~P56480	B2m~P01887	C3~P01027	C4b~P01029	Calm1~P0DP26	Camp~P51437	Cap1~P40124	Cd177~Q8R2S8	Ces1b~D3Z5G7	Ces1c~P23953	Cfl1~P18760	Chi3l1~Q61362	Chil3~O35744	Chil4~Q91Z98	Clpx~F7BB92	Coro1a~O89053	Cotl1~Q9CQI6	Cst3~A2APX3	Ctsb~P10605	Ctsz~Q9WUU7	Diras2~Q5PR73	Dsp~E9PZW0	Dstn~Q9R0P5	Eef1a1~P10126	Elane~Q3UP87	Eno1~P17182	F2~P19221	Fetub~Q9QXC1	Fga~E9PV24	Flna~B7FAU9	Gapdh~A0A0A0MQF6	Gc~P21614	Git2~Q9JLQ2	Gm20547~B8JJN0	Gm5478~A0A2R8VHP3
02-RS2-541	RS24h_WT	24-hours after sleep deprivation	7.10477	11.7138	4.70796	7.86902	10.9966	3.91061	5.11035	4.84569	4.15381	5.9317	8.1425	7.51703	9.80255	7.86735	7.16398	6.27372	7.77716	11.3666	4.23673	5.09808	4.39824	8.03915	7.9913	7.43514	12.8025	8.02674	9.05885	7.00299	7.8213	8.48577	3.372	4.26357	13.5497	4.80107	4.52041	8.16397	4.47052	6.31015	5.09482	4.86157	4.22123	3.57404	3.83954	4.08921	3.73856	3.6777	6.64677
12-RS2-543	RS24h_WT	24-hours after sleep deprivation	7.18969	11.5335	3.74591	7.87106	12.2535	5.40108	4.76037	7.82241	2.7351	3.07036	5.86469	6.03369	7.3018	5.63592	6.16468	5.21968	6.97262	12.1596	4.09222	5.55545	0.197856	6.85723	9.65271	7.61164	13.4836	4.20827	8.01812	7.04473	8.73332	6.09934	3.27684	3.94074	11.3034	1.93164	4.90619	4.27946	5.99171	6.85609	3.81029	4.06232	1.19394	3.91752	4.47245	6.65549	1.89556	3.04616	3.02927
22-RS2-529	RS24h_WT	24-hours after sleep deprivation	4.93017	9.5281	1.75029	6.25222	11.4792	1.50669	5.77782	0.59251	1.81924	5.40595	6.05472	4.93988	6.92123	6.97382	6.18554	4.37154	6.77955	12.6461	2.45022	4.93004	3.74884	6.51946	7.35276	6.44749	12.9101	4.99024	6.18343	3.86591	8.32313	8.46874	2.8798	4.13888	10.4378	7.84123	4.04748	4.43114	5.13417	5.4031	2.42361	3.5075	1.59843	3.6462	5.51776	5.26313	0.688943	4.96467	6.75702
32-RS2-038	RS24h_WT	24-hours after sleep deprivation	3.99983	8.08353	1.58512	6.95826	11.8269	3.09815	2.6273	2.90306	-0.493346	3.64744	6.22215	5.40558	6.00347	7.84468	6.13561	6.41372	5.3064	11.3654	2.5261	4.05835	6.66773	7.07878	7.40237	7.25979	12.062	4.27441	6.45433	3.68788	7.24394	6.53512	3.03525	2.66873	10.0357	4.43815	2.0536	5.62486	5.47861	4.14254	3.41355	3.58372	-0.698679	1.40895	1.33343	6.2632	5.59366	3.85878	5.97002
52-RS2-040	RS24h_WT	24-hours after sleep deprivation	7.18801	9.73376	4.52723	10.9832	11.4128	4.23909	5.11035	4.54171	4.1976	5.9317	9.86449	9.24261	10.4796	8.87153	7.83571	7.197	6.34436	13.5817	3.97815	4.95892	4.93761	6.51257	9.87813	7.48202	13.9173	9.77639	11.1259	6.03617	9.0133	8.30608	3.47063	4.26357	14.9506	6.83666	4.56363	7.40075	4.34425	6.68806	3.65698	4.5348	3.94288	3.11176	3.65361	2.37873	10.2935	3.51434	7.40148
62-RS2-041	RS24h_WT	24-hours after sleep deprivation	9.19612	12.0253	4.89598	12.3744	11.6789	5.43916	6.92595	4.80005	5.70511	8.74172	11.3315	9.9304	12.4775	10.7463	8.53413	7.25262	9.25474	13.7408	6.50597	5.40526	4.46462	6.54294	10.2387	8.56343	14.6523	10.8349	12.4138	7.23961	8.53978	7.70837	4.78332	5.98309	16.2792	4.71052	4.72963	9.37334	2.97694	8.35093	2.90286	3.40853	9.47236	5.94055	6.2684	5.81477	12.042	4.26899	5.7818
07-RS2-471	RS24h_APP/PS1	24-hours after sleep deprivation	4.81916	9.94665	3.57784	3.63254	12.1122	4.02137	4.43086	6.80176	3.52862	6.81819	4.806	5.27522	4.33347	5.76249	5.98989	4.53201	5.32855	10.1174	4.7134	5.46757	6.40547	5.79977	5.04775	7.52574	13.2542	5.50051	6.05917	5.92297	8.04194	6.35845	3.30098	4.48523	10.7664	3.4581	5.28351	1.7377	6.84264	4.58758	4.11963	3.81896	2.3042	4.19499	5.29425	5.52248	1.57625	4.32499	3.00181
17-RS2-491	RS24h_APP/PS1	24-hours after sleep deprivation	6.00541	10.4655	5.03271	6.33072	11.8515	3.32362	5.05827	6.13485	1.4355	3.59394	5.2199	3.66393	7.41846	4.70446	7.04588	4.63189	6.82766	13.4778	2.15848	5.69787	5.2106	7.10498	9.46747	8.19006	14.1404	6.2624	5.97522	6.53733	8.20532	8.26448	2.71705	4.43314	10.8831	2.84654	3.4293	4.85715	5.70713	4.96403	3.68165	5.66356	2.75364	3.40709	3.59654	6.58933	2.83779	4.98216	7.87944
27-RS2-480	RS24h_APP/PS1	24-hours after sleep deprivation	7.3029	11.295	3.42412	7.55849	11.4255	4.17779	5.61163	6.23264	4.40818	6.38309	6.12055	5.72779	8.45693	6.79807	8.84235	6.22874	6.36321	13.6189	6.21746	6.63213	5.29818	7.17432	9.67714	8.15816	14.9212	6.91402	5.90549	8.48729	10.0673	7.14556	4.82383	5.47522	10.5757	5.42734	4.42296	1.47021	5.53569	7.05888	5.76227	5.1273	4.02031	5.16363	1.61285	3.38702	2.01682	2.67858	5.34011
34-RS2-556	RS24h_APP/PS1	24-hours after sleep deprivation	6.74962	8.75406	-0.449025	5.05685	11.5376	3.2318	4.05267	6.13406	0.531397	3.82031	4.27985	2.29754	3.65875	4.9135	6.19044	3.7217	3.91426	8.66365	2.31844	3.5839	3.77636	6.50187	5.23462	6.45051	12.0375	3.51133	2.85053	4.16816	6.17033	4.78767	3.14555	3.33464	7.33869	2.00811	1.95273	3.60753	4.201	5.74274	1.89396	3.41546	-0.718514	0.366808	1.03646	5.51748	-0.531959	4.14753	3.03717
47-RS2-568	RS24h_APP/PS1	24-hours after sleep deprivation	7.38384	7.87929	2.72051	5.0067	10.8352	3.5256	4.51394	6.28306	1.83184	4.74414	5.05783	3.74556	5.13689	5.12682	6.06499	4.2952	5.35682	7.73356	3.06344	6.26897	5.13081	6.5481	6.99678	5.06499	11.2107	5.09141	4.96164	6.09292	7.47253	6.4702	3.05453	4.08434	5.45449	2.77092	3.55518	1.25999	5.58359	4.78201	3.23175	4.29933	1.54286	2.6563	3.40441	4.50069	1.77809	4.48489	8.67982
57-RS2-570	RS24h_APP/PS1	24-hours after sleep deprivation	5.97269	10.8189	5.03622	7.49508	12.0945	5.30834	5.16841	5.40368	3.9314	6.58356	6.56505	5.78265	8.69021	7.80948	7.16192	5.52008	6.54847	11.799	4.94544	5.29483	5.86473	6.71203	9.1463	7.35831	13.9334	9.05201	7.16431	6.99379	7.42787	6.94817	4.05078	5.05157	11.8228	3.93503	4.88007	7.43764	7.28601	6.18608	4.57056	4.45365	2.67331	5.15146	6.00159	4.82845	2.74579	4.45716	3.49806
66-RS2-509	RS24h_APP/PS1	24-hours after sleep deprivation	8.04586	10.7105	4.32647	5.76644	11.8308	3.35936	4.71853	7.15939	3.85741	6.17479	5.04144	3.42349	6.6036	7.81382	7.39906	5.71886	6.06545	12.3815	4.95334	5.70978	4.8192	6.00781	8.91686	7.53654	13.3091	8.95932	4.78403	7.53782	8.95495	7.93048	4.02753	5.41347	9.5213	2.91965	4.93373	4.48715	6.28575	5.46708	3.81701	4.4147	3.34271	3.50612	3.88254	6.21202	1.31458	4.82266	2.15226
03-Sl-032	Sleep_WT	Sleep	6.52786	12.2293	5.65643	7.91158	10.8999	7.16582	4.44381	4.58234	4.24531	5.9633	9.70459	8.54073	9.13261	5.59392	5.56889	3.35939	6.33801	10.6782	5.99494	6.40493	3.74276	6.57501	10.6081	6.57619	13.1045	4.99963	9.21785	3.40005	8.88876	3.75976	4.57063	3.29851	14.3146	9.67086	5.35611	6.93829	5.98757	7.69329	4.92126	4.28876	15.0979	4.55822	4.10798	5.59279	5.99581	5.87925	7.32879
13-Sl-033	Sleep_WT	Sleep	6.73304	11.4871	4.07068	6.08159	11.0538	3.19698	3.73394	3.54869	3.45212	3.16963	5.91244	5.33955	6.49791	3.4327	4.82517	4.90901	6.13193	10.0974	3.08723	2.78174	3.82765	7.07962	4.71125	3.35962	11.073	3.37893	6.93344	4.26572	7.60137	3.51248	2.65985	2.44327	11.4187	6.55791	3.71927	7.92157	4.52807	7.1947	2.53985	1.78017	11.0401	3.27133	3.65297	3.01541	2.40465	3.36054	8.28422
23-Sl-034	Sleep_WT	Sleep	5.5815	9.72032	3.21868	6.63685	11.4791	3.67693	3.90484	3.17971	3.60763	3.8942	5.57762	2.79349	5.72766	3.30568	4.45472	3.37714	6.33801	8.41243	3.12139	3.45475	5.85741	6.64829	6.96104	2.93839	9.15853	4.0783	5.75356	3.67918	6.20281	3.95923	2.43745	4.56748	10.1393	6.31025	4.11805	5.27815	3.70341	5.16131	2.90429	3.91003	15.6791	2.72069	4.3789	2.87765	5.99581	4.22205	6.58629
33-Sl-035	Sleep_WT	Sleep	4.13306	9.45996	-0.298743	4.20736	12.0106	3.50315	0.84681	3.86155	0.278789	1.68346	3.47722	1.16646	2.53472	5.93079	6.01956	4.08933	3.74412	8.64176	2.97063	2.84222	-0.247523	7.26847	6.0677	5.10516	10.3286	2.59142	2.86161	4.18734	6.63768	5.30392	1.43123	1.34015	6.71121	1.58289	1.04129	4.8751	2.91627	4.40225	2.11646	3.41406	-0.343117	1.03323	2.01609	7.40402	1.20504	3.44955	1.50898
43-Sl-036	Sleep_WT	Sleep	8.86155	8.04453	4.63321	7.05017	11.0447	4.16053	3.94603	3.67553	4.05943	4.17533	5.70935	3.90781	5.72766	4.20481	3.95958	3.87792	6.83832	6.45152	4.49536	3.79932	4.13332	5.94006	5.85186	4.26078	7.35291	3.22723	6.6007	3.99346	6.21674	4.34865	4.99701	3.53394	7.97319	5.1926	3.40426	4.8751	4.24108	10.7239	5.22452	4.71691	7.51692	3.30785	4.69086	5.18895	7.20723	4.43708	8.09823
53-Sl-037	Sleep_WT	Sleep	7.26902	10.9108	5.5087	9.33194	11.2737	5.19364	3.97932	6.52572	5.28058	4.50051	8.41152	4.56687	7.72921	6.97607	5.46037	3.94088	6.04377	11.4068	5.28417	3.54868	4.86423	5.99712	9.12634	6.58465	12.5731	7.408	8.19673	5.14466	8.20036	8.19734	4.88715	4.12804	12.6178	5.79497	5.3925	6.50316	4.98515	7.69329	4.80572	5.16074	10.9825	4.88126	5.12712	5.55479	8.37556	4.76537	8.95337
63-Sl-049	Sleep_WT	Sleep	6.19204	9.50175	0.0749536	5.18172	12.4269	3.77343	2.14731	4.53785	0.24728	1.84182	4.91344	1.811	2.95585	6.18538	7.17862	5.38911	4.5264	6.94695	0.511348	3.03896	6.06068	7.9389	4.66966	4.75412	9.44908	1.81551	3.10676	2.74631	4.24704	6.66197	2.94409	2.00853	7.18526	3.47259	0.526452	2.84397	5.04732	4.59291	2.87346	5.02115	6.50701	-0.0830153	3.60299	7.74843	3.32948	4.54193	5.41606
09-Sl-560	Sleep_APP/PS1	Sleep	5.66522	8.74096	2.33519	5.34743	11.5693	2.97692	5.18812	4.9468	2.82167	6.58564	7.03787	5.69778	3.56852	6.17814	6.01575	4.30093	4.01713	8.12098	1.50381	2.97497	6.53057	6.57346	5.98117	6.0221	12.1933	3.32096	7.5343	2.47112	6.87672	8.12455	0.742466	3.37509	11.3779	4.56293	4.205	6.36549	4.81437	4.9806	3.08276	4.41684	2.59876	1.17769	2.52628	5.96226	2.43015	4.85452	5.94559
19-Sl-600	Sleep_APP/PS1	Sleep	5.18175	12.4742	3.00219	8.37499	11.6731	5.00148	3.48308	3.73102	2.38648	6.3181	6.41833	5.67365	9.83701	8.62556	6.45172	3.85019	6.06334	9.88218	1.75276	0.80864	5.52694	8.30048	5.41604	4.38379	11.011	1.04769	7.45949	2.70773	6.08771	4.57189	2.01293	1.44981	12.2445	7.23495	2.90154	8.96713	2.4884	5.42912	2.22752	2.34307	3.93671	2.98168	5.95705	5.85726	2.47762	4.19247	5.21681
39-Sl-511	Sleep_APP/PS1	Sleep	6.31889	8.07234	0.398257	6.5252	11.307	0.476174	0.305909	-0.521688	0.43651	5.09401	6.27219	4.11366	5.16395	1.18263	4.88141	3.21113	4.87073	2.8567	-1.66487	-0.0651482	6.94002	5.75057	5.42725	0.530694	6.29843	-0.0514467	5.46885	1.46514	6.09278	0.895156	1.67922	-1.31226	10.4437	5.04808	0.197074	6.36549	0.107244	4.2817	0.790864	-1.10806	2.43478	-0.611929	-0.111128	5.39721	-0.283588	3.57694	4.29361
49-Sl-695	Sleep_APP/PS1	Sleep	8.10972	10.7662	3.21789	10.6417	11.5555	3.39073	0.798189	2.75061	3.09087	5.09401	10.7954	7.97639	10.3429	6.88321	9.03804	3.85019	9.24471	7.55961	2.76381	3.47347	5.93316	6.08389	5.42725	5.07645	8.11347	2.91003	10.9211	2.6102	6.09278	4.57189	1.36719	0.834158	14.624	9.04364	3.41654	8.36844	2.84814	9.4562	2.22752	2.79144	7.75677	3.09453	2.87843	5.85726	10.8445	4.19247	11.6001
59-Sl-701	Sleep_APP/PS1	Sleep	6.31889	7.67979	0.226772	5.85318	11.4644	2.19378	3.58291	2.32018	0.0077024	2.37828	5.36036	0.969541	2.08631	5.84594	4.62744	4.0385	4.53173	4.67565	2.35499	0.984198	5.74198	5.88495	4.88456	4.82347	9.09563	1.05841	1.41275	2.65175	5.31392	4.69597	1.18089	2.05148	7.70873	3.34637	1.85211	1.76092	3.36492	4.00647	2.80892	3.88774	0.768866	1.44528	1.63753	6.21231	3.57164	4.14595	1.71841
[truncated: 87 more columns]

## Sheet: B.STRING
Annotated inflammatory proteins
Itgb2
Ctsb
Prtn3
Hspa8
Ctsz
Mmp9
Mmp8
Calm3
Mpo
Vcl
Krt1
C3
Gsn
F2
Cst3
Txn1
Ppbp
Pglyrp1
Cotl1
Ltf
Elane
Eef1a1
Gpi1
Lcn2
Cd177
C4b
Actg1
Prdx6
Try10
Hp
Ttr
Orm2
Serpinb1a
Chil1
Arpc1b
Aldoa
Arsb
Lyz2
Idh1
Actb
B2m
Cap1
Camp
S100a9
Dsp
Ppia
Fga
Actr3

## Sheet: C.Significant protein hits
24-hours after sleep deprivation_WT~Sleep_WT up	24-hours after sleep deprivation_WT~Sleep_WTdown	24-hours after sleep deprivation_APP/PS1~Sleep_APP/PS1 up	24-hours after sleep deprivation_APP/PS1~Sleep_APP/PS1 down	24-hours after sleep deprivation_APP/PS1~24-hours after sleep deprivation_WT up	24-hours after sleep deprivation_APP/PS1~24-hours after sleep deprivation_WT down	Sleep_APP/PS1~Sleep_WT up	Sleep_APP/PS1~Sleep_WT down
Camp~P51437	Fga~E9PV24	Arhgdib~D3YWL7	Hbb-b1~P02088		Eef1a1~P10126
B2m~P01887		Cap1~P40124	Hba~P01942		Hbb-bs~A8DUK4
C4b~P01029		Hp~Q61646			Ahcy~P50247
Cst3~A2APX3		Cfl1~P18760			Atp5f1a~D3Z6F5
Prtn3~A0A0R4IZY6		Ctsz~Q9WUU7			Mup20~Q5FW60
Chil3~O35744		H1-2~P15864			Clpx~F7BB92
Lcn2~P11672		Chil3~O35744			Diras2~Q5PR73
Pglyrp1~O88593		Itih4~A0A2K6EDJ7
Ngp~O08692		Mpo~P11247
Ltf~P08071		Ywhae~P62259
Atp5f1a~D3Z6F5		Ptgds~O09114
Chi3l1~Q61362		Chi3l1~Q61362
Lyz2~P08905		Mmp9~P41245
Retnlg~Q8K426		Chil4~Q91Z98
Ppia~P17742		Cotl1~Q9CQI6
		Prdx5~A0A494BAZ4
		Ldha~A0A1B0GSR9
		Ctsb~P10605
		Ltf~P08071
		Itgb2~P11835
		H1-5~P43276
		Cd177~Q8R2S8
		Wdr1~O88342
		Pglyrp1~O88593
		Camp~P51437
		Coro1a~O89053
		Elane~Q3UP87
		Lcp1~Q61233
		Retnlg~Q8K426

## Sheet: D.Regulation table
identifier	comparison	group1	group2	mean(group1)	std(group1)	mean(group2)	std(group2)	Fold-change	log2FC	T-statistics	pvalue	Log10 pvalue	test	padj1	correction1	s0
Actb~P60710	Sleep_APP/PS1~Sleep_WT	Sleep_APP/PS1	Sleep_WT	6.31889	0.992718	6.47115	1.35005	0.89984	-0.152259	-0.12262	0.841511	0.0749402	Unpaired t-test	0.943413	permutation FDR (250 perm)	0.5
Actb~P60710	24-hours after sleep deprivation_WT~Sleep_WT	24-hours after sleep deprivation_WT	Sleep_WT	6.60143	1.69496	6.47115	1.35005	1.09451	0.130279	0.0906473	0.892353	0.0494632	Unpaired t-test	0.913086	permutation FDR (250 perm)	0.5
Actb~P60710	24-hours after sleep deprivation_APP/PS1~24-hours after sleep deprivation_WT	24-hours after sleep deprivation_APP/PS1	24-hours after sleep deprivation_WT	6.61135	1.00987	6.60143	1.69496	1.0069	0.00992151	0.00727984	0.991114	0.00387653	Unpaired t-test	0.99054	permutation FDR (250 perm)	0.5
Actb~P60710	24-hours after sleep deprivation_APP/PS1~Sleep_APP/PS1	24-hours after sleep deprivation_APP/PS1	Sleep_APP/PS1	6.61135	1.00987	6.31889	0.992718	1.22473	0.292459	0.255368	0.661496	0.179473	Unpaired t-test	0.820786	permutation FDR (250 perm)	0.5
Actg1~P63260	24-hours after sleep deprivation_WT~Sleep_WT	24-hours after sleep deprivation_WT	Sleep_WT	10.4363	1.42682	10.1934	1.31967	1.18342	0.24296	0.181977	0.776876	0.109648	Unpaired t-test	0.828718	permutation FDR (250 perm)	0.5
Actg1~P63260	Sleep_APP/PS1~Sleep_WT	Sleep_APP/PS1	Sleep_WT	9.54669	1.80918	10.1934	1.31967	0.638744	-0.64669	-0.416447	0.559131	0.252486	Unpaired t-test	0.844582	permutation FDR (250 perm)	0.5
Actg1~P63260	24-hours after sleep deprivation_APP/PS1~24-hours after sleep deprivation_WT	24-hours after sleep deprivation_APP/PS1	24-hours after sleep deprivation_WT	9.98141	1.14138	10.4363	1.42682	0.729544	-0.454934	-0.352629	0.578144	0.237964	Unpaired t-test	0.749417	permutation FDR (250 perm)	0.5
Actg1~P63260	24-hours after sleep deprivation_APP/PS1~Sleep_APP/PS1	24-hours after sleep deprivation_APP/PS1	Sleep_APP/PS1	9.98141	1.14138	9.54669	1.80918	1.35165	0.434717	0.286459	0.68385	0.165039	Unpaired t-test	0.78725	permutation FDR (250 perm)	0.5
Actr3~Q99JY9	24-hours after sleep deprivation_APP/PS1~24-hours after sleep deprivation_WT	24-hours after sleep deprivation_APP/PS1	24-hours after sleep deprivation_WT	3.38126	1.75286	3.53542	1.36896	0.898659	-0.154154	-0.106921	0.872958	0.0590068	Unpaired t-test	0.952421	permutation FDR (250 perm)	0.5
Actr3~Q99JY9	24-hours after sleep deprivation_APP/PS1~Sleep_APP/PS1	24-hours after sleep deprivation_APP/PS1	Sleep_APP/PS1	3.38126	1.75286	1.83606	1.27871	2.91845	1.5452	1.05864	0.13867	0.858016	Unpaired t-test	0.227514	permutation FDR (250 perm)	0.5
Ahcy~P50247	Sleep_APP/PS1~Sleep_WT	Sleep_APP/PS1	Sleep_WT	7.3485	1.93995	6.62874	1.57602	1.64691	0.719758	0.432555	0.555016	0.255695	Unpaired t-test	0.822764	permutation FDR (250 perm)	0.5
Ahcy~P50247	24-hours after sleep deprivation_WT~Sleep_WT	24-hours after sleep deprivation_WT	Sleep_WT	8.71804	2.20286	6.62874	1.57602	4.2554	2.08929	1.24612	0.110151	0.958011	Unpaired t-test	0.155091	permutation FDR (250 perm)	0.5
Ahcy~P50247	24-hours after sleep deprivation_APP/PS1~24-hours after sleep deprivation_WT	24-hours after sleep deprivation_APP/PS1	24-hours after sleep deprivation_WT	5.83526	1.31579	8.71804	2.20286	0.135581	-2.88278	-1.77721	0.0337283	1.47201	Unpaired t-test	0.0402581	permutation FDR (250 perm)	0.5
Ahcy~P50247	24-hours after sleep deprivation_APP/PS1~Sleep_APP/PS1	24-hours after sleep deprivation_APP/PS1	Sleep_APP/PS1	5.83526	1.31579	7.3485	1.93995	0.350323	-1.51324	-0.940612	0.218176	0.661193	Unpaired t-test	0.31813	permutation FDR (250 perm)	0.5
Alb~P07724	Sleep_APP/PS1~Sleep_WT	Sleep_APP/PS1	Sleep_WT	11.5139	0.122788	11.4555	0.524273	1.04127	0.0583402	0.0807292	0.800902	0.0964204	Unpaired t-test	0.969299	permutation FDR (250 perm)	0.5
Alb~P07724	24-hours after sleep deprivation_WT~Sleep_WT	24-hours after sleep deprivation_WT	Sleep_WT	11.608	0.386877	11.4555	0.524273	1.11148	0.152486	0.1967	0.590783	0.228572	Unpaired t-test	0.810051	permutation FDR (250 perm)	0.5
Alb~P07724	24-hours after sleep deprivation_APP/PS1~24-hours after sleep deprivation_WT	24-hours after sleep deprivation_APP/PS1	24-hours after sleep deprivation_WT	11.6696	0.41556	11.608	0.386877	1.04363	0.061617	0.0830065	0.804023	0.0947313	Unpaired t-test	0.96041	permutation FDR (250 perm)	0.5
Alb~P07724	24-hours after sleep deprivation_APP/PS1~Sleep_APP/PS1	24-hours after sleep deprivation_APP/PS1	Sleep_APP/PS1	11.6696	0.41556	11.5139	0.122788	1.11401	0.155762	0.228921	0.414767	0.382195	Unpaired t-test	0.845558	permutation FDR (250 perm)	0.5
Aldoa~A6ZI44	Sleep_APP/PS1~Sleep_WT	Sleep_APP/PS1	Sleep_WT	2.80782	1.48284	4.3815	1.28183	0.33595	-1.57368	-1.11807	0.122576	0.911593	Unpaired t-test	0.5204	permutation FDR (250 perm)	0.5
Aldoa~A6ZI44	24-hours after sleep deprivation_APP/PS1~24-hours after sleep deprivation_WT	24-hours after sleep deprivation_APP/PS1	24-hours after sleep deprivation_WT	3.8497	0.683351	3.93246	1.36026	0.944245	-0.0827665	-0.0707861	0.905021	0.0433412	Unpaired t-test	0.96158	permutation FDR (250 perm)	0.5
Aldoa~A6ZI44	24-hours after sleep deprivation_APP/PS1~Sleep_APP/PS1	24-hours after sleep deprivation_APP/PS1	Sleep_APP/PS1	3.8497	0.683351	2.80782	1.48284	2.05891	1.04188	0.806304	0.244008	0.612595	Unpaired t-test	0.392318	permutation FDR (250 perm)	0.5
Arhgdia~Q99PT1	24-hours after sleep deprivation_APP/PS1~24-hours after sleep deprivation_WT	24-hours after sleep deprivation_APP/PS1	24-hours after sleep deprivation_WT	4.79347	0.484637	5.05202	1.29161	0.835928	-0.25855	-0.232808	0.686324	0.163471	Unpaired t-test	0.89376	permutation FDR (250 perm)	0.5
Arhgdia~Q99PT1	24-hours after sleep deprivation_APP/PS1~Sleep_APP/PS1	24-hours after sleep deprivation_APP/PS1	Sleep_APP/PS1	4.79347	0.484637	2.67164	1.84	4.35246	2.12183	1.47244	0.0814878	1.08891	Unpaired t-test	0.120063	permutation FDR (250 perm)	0.5
Arhgdib~D3YWL7	24-hours after sleep deprivation_APP/PS1~24-hours after sleep deprivation_WT	24-hours after sleep deprivation_APP/PS1	24-hours after sleep deprivation_WT	6.30706	0.514501	4.2509	2.18693	4.15878	2.05616	1.37047	0.0902119	1.04474	Unpaired t-test	0.149268	permutation FDR (250 perm)	0.5
Arhgdib~D3YWL7	24-hours after sleep deprivation_APP/PS1~Sleep_APP/PS1	24-hours after sleep deprivation_APP/PS1	Sleep_APP/PS1	6.30706	0.514501	2.64539	1.82331	12.6554	3.66168	2.55073	0.0142575	1.84596	Unpaired t-test	0.0149474	permutation FDR (250 perm)	0.5
Arpc1b~F6THG2	24-hours after sleep deprivation_APP/PS1~24-hours after sleep deprivation_WT	24-hours after sleep deprivation_APP/PS1	24-hours after sleep deprivation_WT	2.78919	1.38668	3.01959	1.9895	0.852402	-0.230394	-0.148205	0.832109	0.0798197	Unpaired t-test	0.937358	permutation FDR (250 perm)	0.5
Arpc1b~F6THG2	24-hours after sleep deprivation_APP/PS1~Sleep_APP/PS1	24-hours after sleep deprivation_APP/PS1	Sleep_APP/PS1	2.78919	1.38668	1.74865	1.27376	2.05701	1.04055	0.769571	0.252889	0.597071	Unpaired t-test	0.400409	permutation FDR (250 perm)	0.5
Arsb~A0A0R4J138	24-hours after sleep deprivation_APP/PS1~24-hours after sleep deprivation_WT	24-hours after sleep deprivation_APP/PS1	24-hours after sleep deprivation_WT	5.44543	1.26219	5.45481	1.83545	0.99352	-0.00937891	-0.00638381	0.992499	0.00326972	Unpaired t-test	0.992095	permutation FDR (250 perm)	0.5
Arsb~A0A0R4J138	24-hours after sleep deprivation_APP/PS1~Sleep_APP/PS1	24-hours after sleep deprivation_APP/PS1	Sleep_APP/PS1	5.44543	1.26219	5.09401	1.48987	1.27582	0.351423	0.249984	0.708693	0.149542	Unpaired t-test	0.82875	permutation FDR (250 perm)	0.5
Asxl2~D6REV1	Sleep_APP/PS1~Sleep_WT	Sleep_APP/PS1	Sleep_WT	7.17684	1.88716	6.24374	1.96175	1.90937	0.933096	0.536991	0.47059	0.327358	Unpaired t-test	0.828711	permutation FDR (250 perm)	0.5
Asxl2~D6REV1	24-hours after sleep deprivation_WT~Sleep_WT	24-hours after sleep deprivation_WT	Sleep_WT	7.91335	2.08387	6.24374	1.96175	3.18127	1.6696	0.965769	0.202992	0.692521	Unpaired t-test	0.251852	permutation FDR (250 perm)	0.5
Asxl2~D6REV1	24-hours after sleep deprivation_APP/PS1~24-hours after sleep deprivation_WT	24-hours after sleep deprivation_APP/PS1	24-hours after sleep deprivation_WT	5.29866	0.726076	7.91335	2.08387	0.163268	-2.61469	-1.76914	0.0367769	1.43443	Unpaired t-test	0.05225	permutation FDR (250 perm)	0.5
Asxl2~D6REV1	24-hours after sleep deprivation_APP/PS1~Sleep_APP/PS1	24-hours after sleep deprivation_APP/PS1	Sleep_APP/PS1	5.29866	0.726076	7.17684	1.88716	0.272027	-1.87818	-1.26133	0.118459	0.926431	Unpaired t-test	0.175824	permutation FDR (250 perm)	0.5
Atp5f1a~D3Z6F5	Sleep_APP/PS1~Sleep_WT	Sleep_APP/PS1	Sleep_WT	4.88621	2.31366	4.01799	2.29958	1.82541	0.86822	0.436328	0.575122	0.24024	Unpaired t-test	0.8136	permutation FDR (250 perm)	0.5
Atp5f1a~D3Z6F5	24-hours after sleep deprivation_WT~Sleep_WT	24-hours after sleep deprivation_WT	Sleep_WT	7.1782	1.88915	4.01799	2.29958	8.93962	3.16021	1.79254	0.029396	1.53171	Unpaired t-test	0.0369412	permutation FDR (250 perm)	0.5
Atp5f1a~D3Z6F5	24-hours after sleep deprivation_APP/PS1~24-hours after sleep deprivation_WT	24-hours after sleep deprivation_APP/PS1	24-hours after sleep deprivation_WT	4.27374	1.2348	7.1782	1.88915	0.133558	-2.90446	-1.95742	0.0175996	1.7545	Unpaired t-test	0.02576	permutation FDR (250 perm)	0.5
Atp5f1a~D3Z6F5	24-hours after sleep deprivation_APP/PS1~Sleep_APP/PS1	24-hours after sleep deprivation_APP/PS1	Sleep_APP/PS1	4.27374	1.2348	4.88621	2.31366	0.654078	-0.612465	-0.347617	0.646048	0.189735	Unpaired t-test	0.750889	permutation FDR (250 perm)	0.5
Atp5f1b~P56480	24-hours after sleep deprivation_WT~Sleep_WT	24-hours after sleep deprivation_WT	Sleep_WT	8.83103	2.27081	5.75795	2.20599	8.41569	3.07308	1.65456	0.045785	1.33928	Unpaired t-test	0.0583333	permutation FDR (250 perm)	0.5
Atp5f1b~P56480	24-hours after sleep deprivation_APP/PS1~Sleep_APP/PS1	24-hours after sleep deprivation_APP/PS1	Sleep_APP/PS1	6.32833	1.84775	6.19974	3.32603	1.09322	0.128587	0.0552802	0.946286	0.0239778	Unpaired t-test	0.94746	permutation FDR (250 perm)	0.5
Atp5f1b~P56480	24-hours after sleep deprivation_APP/PS1~24-hours after sleep deprivation_WT	24-hours after sleep deprivation_APP/PS1	24-hours after sleep deprivation_WT	6.32833	1.84775	8.83103	2.27081	0.176447	-2.5027	-1.41792	0.0772668	1.11201	Unpaired t-test	0.108632	permutation FDR (250 perm)	0.5
Atp5f1b~P56480	Sleep_APP/PS1~Sleep_WT	Sleep_APP/PS1	Sleep_WT	6.19974	3.32603	5.75795	2.20599	1.3583	0.441797	0.184759	0.822667	0.084776	Unpaired t-test	0.920507	permutation FDR (250 perm)	0.5
B2m~P01887	Sleep_APP/PS1~Sleep_WT	Sleep_APP/PS1	Sleep_WT	5.7431	2.47411	5.08991	1.33267	1.57264	0.653189	0.352806	0.6473	0.188895	Unpaired t-test	0.856667	permutation FDR (250 perm)	0.5
B2m~P01887	24-hours after sleep deprivation_WT~Sleep_WT	24-hours after sleep deprivation_WT	Sleep_WT	7.98993	1.58032	5.08991	1.33267	7.46436	2.90002	2.0835	0.00891388	2.04993	Unpaired t-test	0.0180741	permutation FDR (250 perm)	0.5
B2m~P01887	24-hours after sleep deprivation_APP/PS1~24-hours after sleep deprivation_WT	24-hours after sleep deprivation_APP/PS1	24-hours after sleep deprivation_WT	6.13266	1.23956	7.98993	1.58032	0.275999	-1.85727	-1.35642	0.0601229	1.22096	Unpaired t-test	0.122634	permutation FDR (250 perm)	0.5
B2m~P01887	24-hours after sleep deprivation_APP/PS1~Sleep_APP/PS1	24-hours after sleep deprivation_APP/PS1	Sleep_APP/PS1	6.13266	1.23956	5.7431	2.47411	1.31	0.389564	0.212116	0.781658	0.106983	Unpaired t-test	0.839658	permutation FDR (250 perm)	0.5
C3~P01027	24-hours after sleep deprivation_WT~Sleep_WT	24-hours after sleep deprivation_WT	Sleep_WT	7.00327	0.92979	5.35242	0.990126	3.14021	1.65086	1.5287	0.0160944	1.79332	Unpaired t-test	0.076	permutation FDR (250 perm)	0.5
C3~P01027	Sleep_APP/PS1~Sleep_WT	Sleep_APP/PS1	Sleep_WT	6.20287	1.57247	5.35242	0.990126	1.80307	0.850457	0.614466	0.372567	0.428795	Unpaired t-test	0.799805	permutation FDR (250 perm)	0.5
C3~P01027	24-hours after sleep deprivation_APP/PS1~24-hours after sleep deprivation_WT	24-hours after sleep deprivation_APP/PS1	24-hours after sleep deprivation_WT	6.95636	0.934914	7.00327	0.92979	0.968006	-0.0469114	-0.0440719	0.935301	0.0290486	Unpaired t-test	0.989533	permutation FDR (250 perm)	0.5
C3~P01027	24-hours after sleep deprivation_APP/PS1~Sleep_APP/PS1	24-hours after sleep deprivation_APP/PS1	Sleep_APP/PS1	6.95636	0.934914	6.20287	1.57247	1.68587	0.75349	0.548399	0.422324	0.374354	Unpaired t-test	0.5965	permutation FDR (250 perm)	0.5
C4b~P01029	24-hours after sleep deprivation_WT~Sleep_WT	24-hours after sleep deprivation_WT	Sleep_WT	6.12138	1.03444	4.13468	0.702412	3.96328	1.98669	1.90245	0.00581951	2.23511	Unpaired t-test	0.0305882	permutation FDR (250 perm)	0.5
C4b~P01029	24-hours after sleep deprivation_APP/PS1~24-hours after sleep deprivation_WT	24-hours after sleep deprivation_APP/PS1	24-hours after sleep deprivation_WT	4.94978	0.82503	6.12138	1.03444	0.44393	-1.1716	-1.09266	0.0693224	1.15913	Unpaired t-test	0.223547	permutation FDR (250 perm)	0.5
C4b~P01029	24-hours after sleep deprivation_APP/PS1~Sleep_APP/PS1	24-hours after sleep deprivation_APP/PS1	Sleep_APP/PS1	4.94978	0.82503	3.85019	0.359729	2.14295	1.0996	1.24694	0.018532	1.73208	Unpaired t-test	0.155284	permutation FDR (250 perm)	0.5
Calm1~P0DP26	Sleep_APP/PS1~Sleep_WT	Sleep_APP/PS1	Sleep_WT	5.74553	1.87463	5.70865	1.04313	1.02589	0.0368776	0.0241105	0.972655	0.0120411	Unpaired t-test	0.973171	permutation FDR (250 perm)	0.5
Calm1~P0DP26	24-hours after sleep deprivation_WT~Sleep_WT	24-hours after sleep deprivation_WT	Sleep_WT	7.07247	1.225	5.70865	1.04313	2.57366	1.36382	1.14234	0.0781169	1.10726	Unpaired t-test	0.199273	permutation FDR (250 perm)	0.5
Calm1~P0DP26	24-hours after sleep deprivation_APP/PS1~24-hours after sleep deprivation_WT	24-hours after sleep deprivation_APP/PS1	24-hours after sleep deprivation_WT	5.77206	0.923749	7.07247	1.225	0.406011	-1.30041	-1.11615	0.0817467	1.08753	Unpaired t-test	0.22288	permutation FDR (250 perm)	0.5
Calm1~P0DP26	24-hours after sleep deprivation_APP/PS1~Sleep_APP/PS1	24-hours after sleep deprivation_APP/PS1	Sleep_APP/PS1	5.77206	0.923749	5.74553	1.87463	1.01856	0.0265323	0.0175672	0.980008	0.00877022	Unpaired t-test	0.981197	permutation FDR (250 perm)	0.5
Camp~P51437	Sleep_APP/PS1~Sleep_WT	Sleep_APP/PS1	Sleep_WT	6.61902	2.51875	8.94786	1.73113	0.199044	-2.32884	-1.19789	0.154233	0.811821	Unpaired t-test	0.469474	permutation FDR (250 perm)	0.5
Camp~P51437	24-hours after sleep deprivation_WT~Sleep_WT	24-hours after sleep deprivation_WT	Sleep_WT	12.4767	0.950033	8.94786	1.73113	11.5421	3.52884	2.66406	0.00176433	2.75342	Unpaired t-test	0.00352941	permutation FDR (250 perm)	0.5
Camp~P51437	24-hours after sleep deprivation_APP/PS1~24-hours after sleep deprivation_WT	24-hours after sleep deprivation_APP/PS1	24-hours after sleep deprivation_WT	11.1131	2.15017	12.4767	0.950033	0.388615	-1.36359	-0.924328	0.197146	0.705211	Unpaired t-test	0.304452	permutation FDR (250 perm)	0.5
Camp~P51437	24-hours after sleep deprivation_APP/PS1~Sleep_APP/PS1	24-hours after sleep deprivation_APP/PS1	Sleep_APP/PS1	11.1131	2.15017	6.61902	2.51875	22.5349	4.49409	2.20828	0.0200812	1.69721	Unpaired t-test	0.016	permutation FDR (250 perm)	0.5
Cap1~P40124	24-hours after sleep deprivation_APP/PS1~Sleep_APP/PS1	24-hours after sleep deprivation_APP/PS1	Sleep_APP/PS1	4.05286	1.42955	1.3421	1.56741	6.54665	2.71076	1.83515	0.0240767	1.6184	Unpaired t-test	0.0399149	permutation FDR (250 perm)	0.5
Cap1~P40124	24-hours after sleep deprivation_APP/PS1~24-hours after sleep deprivation_WT	24-hours after sleep deprivation_APP/PS1	24-hours after sleep deprivation_WT	4.05286	1.42955	3.9649	1.34856	1.06286	0.0879554	0.0656757	0.918447	0.036946	Unpaired t-test	0.959833	permutation FDR (250 perm)	0.5
Cd177~Q8R2S8	24-hours after sleep deprivation_WT~Sleep_WT	24-hours after sleep deprivation_WT	Sleep_WT	5.00102	0.478828	3.6958	1.16038	2.47121	1.30522	1.27978	0.0353733	1.45132	Unpaired t-test	0.143727	permutation FDR (250 perm)	0.5
Cd177~Q8R2S8	24-hours after sleep deprivation_APP/PS1~24-hours after sleep deprivation_WT	24-hours after sleep deprivation_APP/PS1	24-hours after sleep deprivation_WT	5.52215	0.89979	5.00102	0.478828	1.43508	0.521131	0.563265	0.249977	0.602099	Unpaired t-test	0.544047	permutation FDR (250 perm)	0.5
Cd177~Q8R2S8	24-hours after sleep deprivation_APP/PS1~Sleep_APP/PS1	24-hours after sleep deprivation_APP/PS1	Sleep_APP/PS1	5.52215	0.89979	1.63523	1.35443	14.7938	3.88692	3.05954	0.00200061	2.69884	Unpaired t-test	0.00222222	permutation FDR (250 perm)	0.5
Ces1b~D3Z5G7	Sleep_APP/PS1~Sleep_WT	Sleep_APP/PS1	Sleep_WT	6.13453	0.52335	4.03408	1.949	4.28846	2.10046	1.57032	0.0394498	1.40396	Unpaired t-test	0.244	permutation FDR (250 perm)	0.5
Ces1b~D3Z5G7	24-hours after sleep deprivation_APP/PS1~24-hours after sleep deprivation_WT	24-hours after sleep deprivation_APP/PS1	24-hours after sleep deprivation_WT	5.21505	0.763424	4.06915	1.95197	2.21284	1.1459	0.80306	0.260658	0.583928	Unpaired t-test	0.409758	permutation FDR (250 perm)	0.5
Ces1b~D3Z5G7	24-hours after sleep deprivation_APP/PS1~Sleep_APP/PS1	24-hours after sleep deprivation_APP/PS1	Sleep_APP/PS1	5.21505	0.763424	6.13453	0.52335	0.528697	-0.919486	-1.01382	0.047432	1.32393	Unpaired t-test	0.258595	permutation FDR (250 perm)	0.5
Ces1c~P23953	24-hours after sleep deprivation_WT~Sleep_WT	24-hours after sleep deprivation_WT	Sleep_WT	6.92502	0.540077	6.77821	0.659998	1.10712	0.146809	0.170342	0.692733	0.159434	Unpaired t-test	0.843846	permutation FDR (250 perm)	0.5
Ces1c~P23953	Sleep_APP/PS1~Sleep_WT	Sleep_APP/PS1	Sleep_WT	6.51867	0.933643	6.77821	0.659998	0.835354	-0.259541	-0.249799	0.645654	0.19	Unpaired t-test	0.918154	permutation FDR (250 perm)	0.5
Ces1c~P23953	24-hours after sleep deprivation_APP/PS1~24-hours after sleep deprivation_WT	24-hours after sleep deprivation_APP/PS1	24-hours after sleep deprivation_WT	6.54984	0.475571	6.92502	0.540077	0.771009	-0.37518	-0.463248	0.253711	0.59566	Unpaired t-test	0.660598	permutation FDR (250 perm)	0.5
Ces1c~P23953	24-hours after sleep deprivation_APP/PS1~Sleep_APP/PS1	24-hours after sleep deprivation_APP/PS1	Sleep_APP/PS1	6.54984	0.475571	6.51867	0.933643	1.02184	0.0311709	0.0309978	0.953058	0.0208805	Unpaired t-test	0.976032	permutation FDR (250 perm)	0.5
Cfl1~P18760	Sleep_APP/PS1~Sleep_WT	Sleep_APP/PS1	Sleep_WT	5.42725	0.346833	6.85657	2.07892	0.371308	-1.42931	-1.04616	0.146259	0.834879	Unpaired t-test	0.615619	permutation FDR (250 perm)	0.5
Cfl1~P18760	24-hours after sleep deprivation_WT~Sleep_WT	24-hours after sleep deprivation_WT	Sleep_WT	8.75267	1.20055	6.85657	2.07892	3.72206	1.8961	1.26047	0.0887477	1.05184	Unpaired t-test	0.144909	permutation FDR (250 perm)	0.5
Cfl1~P18760	24-hours after sleep deprivation_APP/PS1~24-hours after sleep deprivation_WT	24-hours after sleep deprivation_APP/PS1	24-hours after sleep deprivation_WT	7.78385	1.85793	8.75267	1.20055	0.510924	-0.968821	-0.677833	0.320815	0.493745	Unpaired t-test	0.480986	permutation FDR (250 perm)	0.5
Cfl1~P18760	24-hours after sleep deprivation_APP/PS1~Sleep_APP/PS1	24-hours after sleep deprivation_APP/PS1	Sleep_APP/PS1	7.78385	1.85793	5.42725	0.346833	5.1216	2.35659	1.84387	0.0205041	1.68816	Unpaired t-test	0.0436667	permutation FDR (250 perm)	0.5
Chi3l1~Q61362	Sleep_APP/PS1~Sleep_WT	Sleep_APP/PS1	Sleep_WT	4.1673	1.89574	4.79699	1.32374	0.646317	-0.629686	-0.395755	0.583114	0.234246	Unpaired t-test	0.842526	permutation FDR (250 perm)	0.5
Chi3l1~Q61362	24-hours after sleep deprivation_WT~Sleep_WT	24-hours after sleep deprivation_WT	Sleep_WT	7.46658	0.620036	4.79699	1.32374	6.36252	2.6696	2.41069	0.00180919	2.74252	Unpaired t-test	0.00616667	permutation FDR (250 perm)	0.5
Chi3l1~Q61362	24-hours after sleep deprivation_APP/PS1~24-hours after sleep deprivation_WT	24-hours after sleep deprivation_APP/PS1	24-hours after sleep deprivation_WT	7.18347	1.01846	7.46658	0.620036	0.821817	-0.283111	-0.283177	0.583405	0.23403	Unpaired t-test	0.830082	permutation FDR (250 perm)	0.5
Chi3l1~Q61362	24-hours after sleep deprivation_APP/PS1~Sleep_APP/PS1	24-hours after sleep deprivation_APP/PS1	Sleep_APP/PS1	7.18347	1.01846	4.1673	1.89574	8.09019	3.01617	1.96487	0.0293845	1.53188	Unpaired t-test	0.0377872	permutation FDR (250 perm)	0.5
Chil3~O35744	Sleep_APP/PS1~Sleep_WT	Sleep_APP/PS1	Sleep_WT	9.34236	2.0856	10.4342	1.85997	0.469152	-1.09187	-0.609995	0.422245	0.374435	Unpaired t-test	0.8133	permutation FDR (250 perm)	0.5
Chil3~O35744	24-hours after sleep deprivation_WT~Sleep_WT	24-hours after sleep deprivation_WT	Sleep_WT	13.3046	0.834211	10.4342	1.85997	7.31263	2.87039	2.13249	0.00844671	2.07331	Unpaired t-test	0.0177778	permutation FDR (250 perm)	0.5
Chil3~O35744	24-hours after sleep deprivation_APP/PS1~24-hours after sleep deprivation_WT	24-hours after sleep deprivation_APP/PS1	24-hours after sleep deprivation_WT	13.2581	1.17625	13.3046	0.834211	0.968244	-0.0465575	-0.042016	0.940379	0.026697	Unpaired t-test	0.9918	permutation FDR (250 perm)	0.5
Chil3~O35744	24-hours after sleep deprivation_APP/PS1~Sleep_APP/PS1	24-hours after sleep deprivation_APP/PS1	Sleep_APP/PS1	13.2581	1.17625	9.34236	2.0856	15.0919	3.91571	2.37596	0.0154743	1.81039	Unpaired t-test	0.0147368	permutation FDR (250 perm)	0.5
Chil4~Q91Z98	24-hours after sleep deprivation_WT~Sleep_WT	24-hours after sleep deprivation_WT	Sleep_WT	7.01849	2.6686	3.92843	1.7039	8.51533	3.09006	1.64246	0.0549485	1.26004	Unpaired t-test	0.0672222	permutation FDR (250 perm)	0.5
Chil4~Q91Z98	24-hours after sleep deprivation_APP/PS1~24-hours after sleep deprivation_WT	24-hours after sleep deprivation_APP/PS1	24-hours after sleep deprivation_WT	6.47014	1.87837	7.01849	2.6686	0.683802	-0.54835	-0.285812	0.708331	0.149764	Unpaired t-test	0.828531	permutation FDR (250 perm)	0.5
Chil4~Q91Z98	24-hours after sleep deprivation_APP/PS1~Sleep_APP/PS1	24-hours after sleep deprivation_APP/PS1	Sleep_APP/PS1	6.47014	1.87837	1.65713	1.2639	28.1101	4.81302	3.22225	0.000677977	3.16879	Unpaired t-test	0.000571429	permutation FDR (250 perm)	0.5
Clpx~F7BB92	Sleep_APP/PS1~Sleep_WT	Sleep_APP/PS1	Sleep_WT	6.55929	3.11327	6.09581	2.22419	1.37887	0.463486	0.201331	0.804784	0.0943207	Unpaired t-test	0.912229	permutation FDR (250 perm)	0.5
Clpx~F7BB92	24-hours after sleep deprivation_WT~Sleep_WT	24-hours after sleep deprivation_WT	Sleep_WT	8.87574	2.2899	6.09581	2.22419	6.8682	2.77993	1.48766	0.0682608	1.16583	Unpaired t-test	0.0844	permutation FDR (250 perm)	0.5
Clpx~F7BB92	24-hours after sleep deprivation_APP/PS1~24-hours after sleep deprivation_WT	24-hours after sleep deprivation_APP/PS1	24-hours after sleep deprivation_WT	5.38577	1.26512	8.87574	2.2899	0.089005	-3.48997	-2.11906	0.0173677	1.76026	Unpaired t-test	0.019619	permutation FDR (250 perm)	0.5
Clpx~F7BB92	24-hours after sleep deprivation_APP/PS1~Sleep_APP/PS1	24-hours after sleep deprivation_APP/PS1	Sleep_APP/PS1	5.38577	1.26512	6.55929	3.11327	0.443337	-1.17352	-0.548356	0.506984	0.295006	Unpaired t-test	0.604542	permutation FDR (250 perm)	0.5
Coro1a~O89053	Sleep_APP/PS1~Sleep_WT	Sleep_APP/PS1	Sleep_WT	2.38119	0.464653	3.91668	0.697139	0.344963	-1.53549	-1.77024	0.00188939	2.72368	Unpaired t-test	0.249143	permutation FDR (250 perm)	0.5
Coro1a~O89053	24-hours after sleep deprivation_WT~Sleep_WT	24-hours after sleep deprivation_WT	Sleep_WT	5.81288	1.49028	3.91668	0.697139	3.72232	1.8962	1.5483	0.0354785	1.45004	Unpaired t-test	0.0849	permutation FDR (250 perm)	0.5
Coro1a~O89053	24-hours after sleep deprivation_APP/PS1~24-hours after sleep deprivation_WT	24-hours after sleep deprivation_APP/PS1	24-hours after sleep deprivation_WT	6.53433	1.26488	5.81288	1.49028	1.64884	0.721448	0.537146	0.412502	0.384574	Unpaired t-test	0.570558	permutation FDR (250 perm)	0.5
Coro1a~O89053	24-hours after sleep deprivation_APP/PS1~Sleep_APP/PS1	24-hours after sleep deprivation_APP/PS1	Sleep_APP/PS1	6.53433	1.26488	2.38119	0.464653	17.7918	4.15314	3.89512	7.27383e-05	4.13824	Unpaired t-test	0	permutation FDR (250 perm)	0.5
Cotl1~Q9CQI6	Sleep_APP/PS1~Sleep_WT	Sleep_APP/PS1	Sleep_WT	6.09278	0.494207	6.85639	1.42351	0.589019	-0.763614	-0.674869	0.261209	0.583012	Unpaired t-test	0.815771	permutation FDR (250 perm)	0.5
Cotl1~Q9CQI6	24-hours after sleep deprivation_WT~Sleep_WT	24-hours after sleep deprivation_WT	Sleep_WT	8.27913	0.5911	6.85639	1.42351	2.68093	1.42273	1.24972	0.0552103	1.25798	Unpaired t-test	0.155636	permutation FDR (250 perm)	0.5
Cotl1~Q9CQI6	24-hours after sleep deprivation_APP/PS1~24-hours after sleep deprivation_WT	24-hours after sleep deprivation_APP/PS1	24-hours after sleep deprivation_WT	8.0486	1.14432	8.27913	0.5911	0.852325	-0.230525	-0.222349	0.677351	0.169186	Unpaired t-test	0.90516	permutation FDR (250 perm)	0.5
Cotl1~Q9CQI6	24-hours after sleep deprivation_APP/PS1~Sleep_APP/PS1	24-hours after sleep deprivation_APP/PS1	Sleep_APP/PS1	8.0486	1.14432	6.09278	0.494207	3.87937	1.95582	1.90164	0.00511552	2.29111	Unpaired t-test	0.0323478	permutation FDR (250 perm)	0.5
Cst3~A2APX3	24-hours after sleep deprivation_WT~Sleep_WT	24-hours after sleep deprivation_WT	Sleep_WT	7.60057	0.951801	5.10619	1.61497	5.63485	2.49438	1.94149	0.00988553	2.005	Unpaired t-test	0.02575	permutation FDR (250 perm)	0.5
Cst3~A2APX3	24-hours after sleep deprivation_APP/PS1~24-hours after sleep deprivation_WT	24-hours after sleep deprivation_APP/PS1	24-hours after sleep deprivation_WT	6.84357	1.06261	7.60057	0.951801	0.591726	-0.757	-0.683359	0.238938	0.621714	Unpaired t-test	0.478833	permutation FDR (250 perm)	0.5
Cst3~A2APX3	24-hours after sleep deprivation_APP/PS1~Sleep_APP/PS1	24-hours after sleep deprivation_APP/PS1	Sleep_APP/PS1	6.84357	1.06261	4.57189	2.28715	4.82885	2.27168	1.31838	0.120553	0.918822	Unpaired t-test	0.155394	permutation FDR (250 perm)	0.5
Ctsb~P10605	24-hours after sleep deprivation_APP/PS1~24-hours after sleep deprivation_WT	24-hours after sleep deprivation_APP/PS1	24-hours after sleep deprivation_WT	3.58861	0.682006	3.46964	0.620359	1.08596	0.118967	0.133213	0.767828	0.114736	Unpaired t-test	0.948836	permutation FDR (250 perm)	0.5
Ctsb~P10605	24-hours after sleep deprivation_APP/PS1~Sleep_APP/PS1	24-hours after sleep deprivation_APP/PS1	Sleep_APP/PS1	3.58861	0.682006	1.39654	0.432442	4.5696	2.19207	2.57127	0.000100085	3.99963	Unpaired t-test	0.00387097	permutation FDR (250 perm)	0.5
Ctsz~Q9WUU7	24-hours after sleep deprivation_APP/PS1~24-hours after sleep deprivation_WT	24-hours after sleep deprivation_APP/PS1	24-hours after sleep deprivation_WT	4.61109	0.71102	4.20976	0.96632	1.32072	0.401324	0.393228	0.460517	0.336754	Unpaired t-test	0.720739	permutation FDR (250 perm)	0.5
Ctsz~Q9WUU7	24-hours after sleep deprivation_APP/PS1~Sleep_APP/PS1	24-hours after sleep deprivation_APP/PS1	Sleep_APP/PS1	4.61109	0.71102	1.27966	1.5448	10.0661	3.33143	2.51402	0.00939422	2.02714	Unpaired t-test	0.012	permutation FDR (250 perm)	0.5
Diras2~Q5PR73	24-hours after sleep deprivation_WT~Sleep_WT	24-hours after sleep deprivation_WT	Sleep_WT	12.7594	2.33606	10.0514	2.68139	6.53404	2.70797	1.34512	0.10111	0.995205	Unpaired t-test	0.111636	permutation FDR (250 perm)	0.5
Diras2~Q5PR73	Sleep_APP/PS1~Sleep_WT	Sleep_APP/PS1	Sleep_WT	11.2797	2.26165	10.0514	2.68139	2.34293	1.22832	0.592282	0.454201	0.342752	Unpaired t-test	0.816683	permutation FDR (250 perm)	0.5
Diras2~Q5PR73	24-hours after sleep deprivation_APP/PS1~24-hours after sleep deprivation_WT	24-hours after sleep deprivation_APP/PS1	24-hours after sleep deprivation_WT	9.48035	2.10796	12.7594	2.33606	0.103016	-3.27906	-1.7691	0.0354969	1.44981	Unpaired t-test	0.0357419	permutation FDR (250 perm)	0.5
Diras2~Q5PR73	24-hours after sleep deprivation_APP/PS1~Sleep_APP/PS1	24-hours after sleep deprivation_APP/PS1	Sleep_APP/PS1	9.48035	2.10796	11.2797	2.26165	0.287295	-1.7994	-0.93668	0.240405	0.619056	Unpaired t-test	0.311117	permutation FDR (250 perm)	0.5
Dsp~E9PZW0	Sleep_APP/PS1~Sleep_WT	Sleep_APP/PS1	Sleep_WT	5.84719	2.03397	5.51173	2.35452	1.26179	0.335467	0.17662	0.815709	0.0884646	Unpaired t-test	0.901808	permutation FDR (250 perm)	0.5
Dsp~E9PZW0	24-hours after sleep deprivation_WT~Sleep_WT	24-hours after sleep deprivation_WT	Sleep_WT	5.09321	1.88183	5.51173	2.35452	0.748195	-0.418515	-0.23544	0.749387	0.125294	Unpaired t-test	0.766513	permutation FDR (250 perm)	0.5
Dsp~E9PZW0	24-hours after sleep deprivation_APP/PS1~24-hours after sleep deprivation_WT	24-hours after sleep deprivation_APP/PS1	24-hours after sleep deprivation_WT	3.33796	1.01721	5.09321	1.88183	0.296221	-1.75525	-1.22023	0.101523	0.993435	Unpaired t-test	0.188522	permutation FDR (250 perm)	0.5
Dsp~E9PZW0	24-hours after sleep deprivation_APP/PS1~Sleep_APP/PS1	24-hours after sleep deprivation_APP/PS1	Sleep_APP/PS1	3.33796	1.01721	5.84719	2.03397	0.175649	-2.50924	-1.56974	0.0677599	1.16903	Unpaired t-test	0.0941091	permutation FDR (250 perm)	0.5
Dstn~Q9R0P5	24-hours after sleep deprivation_APP/PS1~24-hours after sleep deprivation_WT	24-hours after sleep deprivation_APP/PS1	24-hours after sleep deprivation_WT	4.06535	1.07953	4.13682	0.967853	0.951668	-0.0714694	-0.0639422	0.909987	0.0409646	Unpaired t-test	0.9628	permutation FDR (250 perm)	0.5
Dstn~Q9R0P5	24-hours after sleep deprivation_APP/PS1~Sleep_APP/PS1	24-hours after sleep deprivation_APP/PS1	Sleep_APP/PS1	4.06535	1.07953	2.51445	1.38784	2.93	1.5509	1.17311	0.100542	0.997653	Unpaired t-test	0.188686	permutation FDR (250 perm)	0.5
Eef1a1~P10126	24-hours after sleep deprivation_WT~Sleep_WT	24-hours after sleep deprivation_WT	Sleep_WT	6.54559	1.90616	5.60505	1.54672	1.91925	0.94054	0.602581	0.396996	0.401214	Unpaired t-test	0.509508	permutation FDR (250 perm)	0.5
Eef1a1~P10126	Sleep_APP/PS1~Sleep_WT	Sleep_APP/PS1	Sleep_WT	6.36549	2.52913	5.60505	1.54672	1.69402	0.760447	0.397421	0.609949	0.214707	Unpaired t-test	0.842456	permutation FDR (250 perm)	0.5
Eef1a1~P10126	24-hours after sleep deprivation_APP/PS1~24-hours after sleep deprivation_WT	24-hours after sleep deprivation_APP/PS1	24-hours after sleep deprivation_WT	3.55105	2.08936	6.54559	1.90616	0.125474	-2.99453	-1.75537	0.0305617	1.51482	Unpaired t-test	0.035871	permutation FDR (250 perm)	0.5
Elane~Q3UP87	24-hours after sleep deprivation_APP/PS1~24-hours after sleep deprivation_WT	24-hours after sleep deprivation_APP/PS1	24-hours after sleep deprivation_WT	5.92026	0.934435	4.7327	0.96652	2.27767	1.18756	1.10316	0.0650503	1.18675	Unpaired t-test	0.221176	permutation FDR (250 perm)	0.5
Elane~Q3UP87	24-hours after sleep deprivation_APP/PS1~Sleep_APP/PS1	24-hours after sleep deprivation_APP/PS1	Sleep_APP/PS1	5.92026	0.934435	2.72461	1.52962	9.16189	3.19565	2.35898	0.00966082	2.01499	Unpaired t-test	0.0137895	permutation FDR (250 perm)	0.5
Eno1~P17182	24-hours after sleep deprivation_WT~Sleep_WT	24-hours after sleep deprivation_WT	Sleep_WT	6.29181	1.29903	6.78023	2.08571	0.712806	-0.488418	-0.319063	0.645576	0.190053	Unpaired t-test	0.696427	permutation FDR (250 perm)	0.5
Eno1~P17182	Sleep_APP/PS1~Sleep_WT	Sleep_APP/PS1	Sleep_WT	5.63082	1.97766	6.78023	2.08571	0.450809	-1.14941	-0.636822	0.401627	0.396177	Unpaired t-test	0.809263	permutation FDR (250 perm)	0.5
Eno1~P17182	24-hours after sleep deprivation_APP/PS1~24-hours after sleep deprivation_WT	24-hours after sleep deprivation_APP/PS1	24-hours after sleep deprivation_WT	5.5412	0.809252	6.29181	1.29903	0.594352	-0.75061	-0.642472	0.293737	0.532042	Unpaired t-test	0.517227	permutation FDR (250 perm)	0.5
Eno1~P17182	24-hours after sleep deprivation_APP/PS1~Sleep_APP/PS1	24-hours after sleep deprivation_APP/PS1	Sleep_APP/PS1	5.5412	0.809252	5.63082	1.97766	0.939773	-0.0896159	-0.0580956	0.9349	0.0292348	Unpaired t-test	0.944794	permutation FDR (250 perm)	0.5
F2~P19221	24-hours after sleep deprivation_APP/PS1~24-hours after sleep deprivation_WT	24-hours after sleep deprivation_APP/PS1	24-hours after sleep deprivation_WT	3.86812	1.10092	3.55035	0.833851	1.2464	0.317767	0.293141	0.597313	0.223798	Unpaired t-test	0.815102	permutation FDR (250 perm)	0.5
F2~P19221	24-hours after sleep deprivation_APP/PS1~Sleep_APP/PS1	24-hours after sleep deprivation_APP/PS1	Sleep_APP/PS1	3.86812	1.10092	2.22752	0.791638	3.11796	1.6406	1.49295	0.0209559	1.67869	Unpaired t-test	0.0876296	permutation FDR (250 perm)	0.5
Fetub~Q9QXC1	24-hours after sleep deprivation_APP/PS1~24-hours after sleep deprivation_WT	24-hours after sleep deprivation_APP/PS1	24-hours after sleep deprivation_WT	4.45614	0.699353	3.99307	0.547355	1.37847	0.463066	0.528566	0.243983	0.61264	Unpaired t-test	0.578605	permutation FDR (250 perm)	0.5
Fetub~Q9QXC1	24-hours after sleep deprivation_APP/PS1~Sleep_APP/PS1	24-hours after sleep deprivation_APP/PS1	Sleep_APP/PS1	4.45614	0.699353	2.46621	1.93505	3.97218	1.98993	1.31891	0.109178	0.961865	Unpaired t-test	0.159463	permutation FDR (250 perm)	0.5
Fga~E9PV24	Sleep_APP/PS1~Sleep_WT	Sleep_APP/PS1	Sleep_WT	3.49918	2.35444	9.4972	5.12507	0.0156465	-5.99802	-2.06775	0.0338401	1.47057	Unpaired t-test	0.127333	permutation FDR (250 perm)	0.5
Fga~E9PV24	24-hours after sleep deprivation_WT~Sleep_WT	24-hours after sleep deprivation_WT	Sleep_WT	3.28836	3.23211	9.4972	5.12507	0.0135193	-6.20884	-2.04034	0.0341433	1.4667	Unpaired t-test	0.02	permutation FDR (250 perm)	0.5
Fga~E9PV24	24-hours after sleep deprivation_APP/PS1~Sleep_APP/PS1	24-hours after sleep deprivation_APP/PS1	Sleep_APP/PS1	2.27407	1.41784	3.49918	2.35444	0.427767	-1.2251	-0.676171	0.386769	0.412548	Unpaired t-test	0.463542	permutation FDR (250 perm)	0.5
Flna~B7FAU9	24-hours after sleep deprivation_APP/PS1~24-hours after sleep deprivation_WT	24-hours after sleep deprivation_APP/PS1	24-hours after sleep deprivation_WT	3.49234	1.536	3.59984	1.33047	0.928199	-0.107495	-0.0787834	0.903282	0.0441764	Unpaired t-test	0.958271	permutation FDR (250 perm)	0.5
Flna~B7FAU9	24-hours after sleep deprivation_APP/PS1~Sleep_APP/PS1	24-hours after sleep deprivation_APP/PS1	Sleep_APP/PS1	3.49234	1.536	1.61745	1.35912	3.66774	1.87489	1.31602	0.0723866	1.14034	Unpaired t-test	0.131125	permutation FDR (250 perm)	0.5
Gapdh~A0A0A0MQF6	24-hours after sleep deprivation_APP/PS1~24-hours after sleep deprivation_WT	24-hours after sleep deprivation_APP/PS1	24-hours after sleep deprivation_WT	3.54695	1.65862	4.18087	1.56697	0.644424	-0.633917	-0.42993	0.528912	0.276617	Unpaired t-test	0.681156	permutation FDR (250 perm)	0.5
Gapdh~A0A0A0MQF6	24-hours after sleep deprivation_APP/PS1~Sleep_APP/PS1	24-hours after sleep deprivation_APP/PS1	Sleep_APP/PS1	3.54695	1.65862	2.57763	1.98125	1.95791	0.969315	0.570208	0.44401	0.352607	Unpaired t-test	0.565667	permutation FDR (250 perm)	0.5
Gc~P21614	24-hours after sleep deprivation_APP/PS1~24-hours after sleep deprivation_WT	24-hours after sleep deprivation_APP/PS1	24-hours after sleep deprivation_WT	5.22249	1.00496	5.07742	1.45683	1.10578	0.145071	0.114235	0.854907	0.0680811	Unpaired t-test	0.950619	permutation FDR (250 perm)	0.5
Gc~P21614	24-hours after sleep deprivation_APP/PS1~Sleep_APP/PS1	24-hours after sleep deprivation_APP/PS1	Sleep_APP/PS1	5.22249	1.00496	5.85726	0.264095	0.644045	-0.634767	-0.68181	0.183178	0.737126	Unpaired t-test	0.451	permutation FDR (250 perm)	0.5
Git2~Q9JLQ2	24-hours after sleep deprivation_WT~Sleep_WT	24-hours after sleep deprivation_WT	Sleep_WT	5.70871	4.17861	4.93051	2.45368	1.71499	0.778204	0.296993	0.723412	0.140614	Unpaired t-test	0.726933	permutation FDR (250 perm)	0.5
Git2~Q9JLQ2	Sleep_APP/PS1~Sleep_WT	Sleep_APP/PS1	Sleep_WT	3.80807	3.74107	4.93051	2.45368	0.459316	-1.12244	-0.428108	0.614986	0.211135	Unpaired t-test	0.832727	permutation FDR (250 perm)	0.5
Gm20547~B8JJN0	24-hours after sleep deprivation_APP/PS1~24-hours after sleep deprivation_WT	24-hours after sleep deprivation_APP/PS1	24-hours after sleep deprivation_WT	4.27114	0.701472	3.88844	0.605223	1.30378	0.382702	0.428058	0.352335	0.453044	Unpaired t-test	0.683422	permutation FDR (250 perm)	0.5
Gm20547~B8JJN0	24-hours after sleep deprivation_APP/PS1~Sleep_APP/PS1	24-hours after sleep deprivation_APP/PS1	Sleep_APP/PS1	4.27114	0.701472	4.19247	0.404807	1.05604	0.0786707	0.0924795	0.827096	0.0824443	Unpaired t-test	0.943008	permutation FDR (250 perm)	0.5
Gm5478~A0A2R8VHP3	Sleep_APP/PS1~Sleep_WT	Sleep_APP/PS1	Sleep_WT	5.75491	3.25335	6.59656	2.34433	0.558004	-0.841652	-0.352548	0.669664	0.174143	Unpaired t-test	0.852333	permutation FDR (250 perm)	0.5
Gm5478~A0A2R8VHP3	24-hours after sleep deprivation_WT~Sleep_WT	24-hours after sleep deprivation_WT	Sleep_WT	5.93106	1.40242	6.59656	2.34433	0.630469	-0.665502	-0.404742	0.573664	0.241342	Unpaired t-test	0.617863	permutation FDR (250 perm)	0.5
Gm5478~A0A2R8VHP3	24-hours after sleep deprivation_APP/PS1~24-hours after sleep deprivation_WT	24-hours after sleep deprivation_APP/PS1	24-hours after sleep deprivation_WT	4.79838	2.3867	5.93106	1.40242	0.456067	-1.13268	-0.682845	0.351491	0.454086	Unpaired t-test	0.483222	permutation FDR (250 perm)	0.5
Gm5478~A0A2R8VHP3	24-hours after sleep deprivation_APP/PS1~Sleep_APP/PS1	24-hours after sleep deprivation_APP/PS1	Sleep_APP/PS1	4.79838	2.3867	5.75491	3.25335	0.515294	-0.956533	-0.399193	0.629869	0.20075	Unpaired t-test	0.70499	permutation FDR (250 perm)	0.5
Gm8797~A0A0A6YW67	Sleep_APP/PS1~Sleep_WT	Sleep_APP/PS1	Sleep_WT	8.40436	2.25808	8.30455	1.87542	1.07163	0.0998019	0.0535372	0.943599	0.0252124	Unpaired t-test	0.9637	permutation FDR (250 perm)	0.5
Gm8797~A0A0A6YW67	24-hours after sleep deprivation_WT~Sleep_WT	24-hours after sleep deprivation_WT	Sleep_WT	9.35455	1.28047	8.30455	1.87542	2.07053	1.05	0.721106	0.296414	0.528102	Unpaired t-test	0.427786	permutation FDR (250 perm)	0.5
Gm8797~A0A0A6YW67	24-hours after sleep deprivation_APP/PS1~24-hours after sleep deprivation_WT	24-hours after sleep deprivation_APP/PS1	24-hours after sleep deprivation_WT	7.41513	1.14815	9.35455	1.28047	0.260721	-1.93942	-1.56402	0.0252773	1.59727	Unpaired t-test	0.073697	permutation FDR (250 perm)	0.5
Gm8797~A0A0A6YW67	24-hours after sleep deprivation_APP/PS1~Sleep_APP/PS1	24-hours after sleep deprivation_APP/PS1	Sleep_APP/PS1	7.41513	1.14815	8.40436	2.25808	0.503749	-0.989223	-0.574304	0.452623	0.344263	Unpaired t-test	0.571333	permutation FDR (250 perm)	0.5
Gpi~P06745	24-hours after sleep deprivation_APP/PS1~24-hours after sleep deprivation_WT	24-hours after sleep deprivation_APP/PS1	24-hours after sleep deprivation_WT	3.43395	1.00285	3.03347	1.28039	1.31995	0.400483	0.33265	0.582769	0.234504	Unpaired t-test	0.768948	permutation FDR (250 perm)	0.5
Gpi~P06745	24-hours after sleep deprivation_APP/PS1~Sleep_APP/PS1	24-hours after sleep deprivation_APP/PS1	Sleep_APP/PS1	3.43395	1.00285	1.82956	1.21523	3.04067	1.60439	1.30155	0.0624698	1.20433	Unpaired t-test	0.142585	permutation FDR (250 perm)	0.5
Gsn~A0A0J9YUQ8	Sleep_APP/PS1~Sleep_WT	Sleep_APP/PS1	Sleep_WT	5.52109	1.71565	7.58948	2.69601	0.238425	-2.06839	-1.09124	0.16915	0.771728	Unpaired t-test	0.536	permutation FDR (250 perm)	0.5
Gsn~A0A0J9YUQ8	24-hours after sleep deprivation_WT~Sleep_WT	24-hours after sleep deprivation_WT	Sleep_WT	7.03502	1.60606	7.58948	2.69601	0.680912	-0.55446	-0.305611	0.682024	0.1662	Unpaired t-test	0.71328	permutation FDR (250 perm)	0.5
Gsn~A0A0J9YUQ8	24-hours after sleep deprivation_APP/PS1~24-hours after sleep deprivation_WT	24-hours after sleep deprivation_APP/PS1	24-hours after sleep deprivation_WT	5.75366	1.14558	7.03502	1.60606	0.411406	-1.28136	-0.944198	0.169811	0.770034	Unpaired t-test	0.2988	permutation FDR (250 perm)	0.5
Gsn~A0A0J9YUQ8	24-hours after sleep deprivation_APP/PS1~Sleep_APP/PS1	24-hours after sleep deprivation_APP/PS1	Sleep_APP/PS1	5.75366	1.14558	5.52109	1.71565	1.17492	0.232566	0.157455	0.819344	0.0865338	Unpaired t-test	0.887261	permutation FDR (250 perm)	0.5
H1-2~P15864	24-hours after sleep deprivation_APP/PS1~24-hours after sleep deprivation_WT	24-hours after sleep deprivation_APP/PS1	24-hours after sleep deprivation_WT	6.53328	1.3829	6.57323	1.8231	0.972688	-0.0399504	-0.0267817	0.968728	0.013798	Unpaired t-test	0.980226	permutation FDR (250 perm)	0.5
H1-2~P15864	24-hours after sleep deprivation_APP/PS1~Sleep_APP/PS1	24-hours after sleep deprivation_APP/PS1	Sleep_APP/PS1	6.53328	1.3829	1.88731	2.26255	25.0366	4.64597	2.63329	0.0104187	1.98219	Unpaired t-test	0.00622222	permutation FDR (250 perm)	0.5
H1-3~P43277	Sleep_APP/PS1~Sleep_WT	Sleep_APP/PS1	Sleep_WT	6.17265	1.47525	7.05219	2.07173	0.54354	-0.879541	-0.542175	0.451437	0.345403	Unpaired t-test	0.817422	permutation FDR (250 perm)	0.5
H1-3~P43277	24-hours after sleep deprivation_WT~Sleep_WT	24-hours after sleep deprivation_WT	Sleep_WT	7.10041	1.52912	7.05219	2.07173	1.03399	0.0482216	0.0303729	0.965443	0.0152735	Unpaired t-test	0.976293	permutation FDR (250 perm)	0.5
H1-3~P43277	24-hours after sleep deprivation_APP/PS1~24-hours after sleep deprivation_WT	24-hours after sleep deprivation_APP/PS1	24-hours after sleep deprivation_WT	7.24648	1.41286	7.10041	1.52912	1.10655	0.146069	0.104738	0.87346	0.0587569	Unpaired t-test	0.947061	permutation FDR (250 perm)	0.5
H1-3~P43277	24-hours after sleep deprivation_APP/PS1~Sleep_APP/PS1	24-hours after sleep deprivation_APP/PS1	Sleep_APP/PS1	7.24648	1.41286	6.17265	1.47525	2.10502	1.07383	0.747601	0.283391	0.547614	Unpaired t-test	0.415956	permutation FDR (250 perm)	0.5
H1-4~P43274	Sleep_APP/PS1~Sleep_WT	Sleep_APP/PS1	Sleep_WT	4.38967	2.52987	7.17532	2.02192	0.145022	-2.78565	-1.38559	0.106182	0.973949	Unpaired t-test	0.317176	permutation FDR (250 perm)	0.5
H1-4~P43274	24-hours after sleep deprivation_WT~Sleep_WT	24-hours after sleep deprivation_WT	Sleep_WT	6.38452	1.92826	7.17532	2.02192	0.578025	-0.790796	-0.466895	0.521561	0.282695	Unpaired t-test	0.572457	permutation FDR (250 perm)	0.5
H1-4~P43274	24-hours after sleep deprivation_APP/PS1~24-hours after sleep deprivation_WT	24-hours after sleep deprivation_APP/PS1	24-hours after sleep deprivation_WT	6.49632	1.4047	6.38452	1.92826	1.08058	0.111801	0.0728056	0.916414	0.0379085	Unpaired t-test	0.958252	permutation FDR (250 perm)	0.5
H1-4~P43274	24-hours after sleep deprivation_APP/PS1~Sleep_APP/PS1	24-hours after sleep deprivation_APP/PS1	Sleep_APP/PS1	6.49632	1.4047	4.38967	2.52987	4.30692	2.10666	1.11531	0.183074	0.737374	Unpaired t-test	0.22389	permutation FDR (250 perm)	0.5
H1-5~P43276	24-hours after sleep deprivation_APP/PS1~24-hours after sleep deprivation_WT	24-hours after sleep deprivation_APP/PS1	24-hours after sleep deprivation_WT	5.47863	1.30775	4.213	1.63083	2.40431	1.26562	0.901535	0.193185	0.714026	Unpaired t-test	0.319742	permutation FDR (250 perm)	0.5
H1-5~P43276	24-hours after sleep deprivation_APP/PS1~Sleep_APP/PS1	24-hours after sleep deprivation_APP/PS1	Sleep_APP/PS1	5.47863	1.30775	1.78902	1.57098	12.9027	3.6896	2.54499	0.00528177	2.27722	Unpaired t-test	0.00533333	permutation FDR (250 perm)	0.5
Hba~P01942	24-hours after sleep deprivation_WT~Sleep_WT	24-hours after sleep deprivation_WT	Sleep_WT	7.36146	2.49366	7.04671	1.08735	1.2438	0.314751	0.185115	0.801174	0.0962731	Unpaired t-test	0.827949	permutation FDR (250 perm)	0.5
Hba~P01942	Sleep_APP/PS1~Sleep_WT	Sleep_APP/PS1	Sleep_WT	7.20686	0.767731	7.04671	1.08735	1.11741	0.160155	0.147355	0.790501	0.102098	Unpaired t-test	0.92627	permutation FDR (250 perm)	0.5
Hba~P01942	24-hours after sleep deprivation_APP/PS1~24-hours after sleep deprivation_WT	24-hours after sleep deprivation_APP/PS1	24-hours after sleep deprivation_WT	4.94924	1.72124	7.36146	2.49366	0.187867	-2.41222	-1.32676	0.101929	0.991702	Unpaired t-test	0.139707	permutation FDR (250 perm)	0.5
Hba~P01942	24-hours after sleep deprivation_APP/PS1~Sleep_APP/PS1	24-hours after sleep deprivation_APP/PS1	Sleep_APP/PS1	4.94924	1.72124	7.20686	0.767731	0.209116	-2.25762	-1.73569	0.0202273	1.69406	Unpaired t-test	0.04784	permutation FDR (250 perm)	0.5
Hbb-b1~P02088	Sleep_APP/PS1~Sleep_WT	Sleep_APP/PS1	Sleep_WT	8.18729	0.747991	7.94201	1.80604	1.18533	0.245285	0.184878	0.773722	0.111415	Unpaired t-test	0.917408	permutation FDR (250 perm)	0.5
Hbb-b1~P02088	24-hours after sleep deprivation_WT~Sleep_WT	24-hours after sleep deprivation_WT	Sleep_WT	7.42304	1.55936	7.94201	1.80604	0.697868	-0.518974	-0.342588	0.619211	0.208162	Unpaired t-test	0.678432	permutation FDR (250 perm)	0.5
Hbb-b1~P02088	24-hours after sleep deprivation_APP/PS1~24-hours after sleep deprivation_WT	24-hours after sleep deprivation_APP/PS1	24-hours after sleep deprivation_WT	5.91602	1.29091	7.42304	1.55936	0.351839	-1.50701	-1.09672	0.116341	0.934266	Unpaired t-test	0.220302	permutation FDR (250 perm)	0.5
Hbb-b1~P02088	24-hours after sleep deprivation_APP/PS1~Sleep_APP/PS1	24-hours after sleep deprivation_APP/PS1	Sleep_APP/PS1	5.91602	1.29091	8.18729	0.747991	0.207147	-2.27127	-1.98151	0.00573886	2.24117	Unpaired t-test	0.0233636	permutation FDR (250 perm)	0.5
Hbb-bs~A8DUK4	Sleep_APP/PS1~Sleep_WT	Sleep_APP/PS1	Sleep_WT	6.82773	1.62128	8.15493	0.791131	0.39854	-1.3272	-0.966921	0.185675	0.731247	Unpaired t-test	0.64304	permutation FDR (250 perm)	0.5
Hbb-bs~A8DUK4	24-hours after sleep deprivation_WT~Sleep_WT	24-hours after sleep deprivation_WT	Sleep_WT	8.69324	2.00207	8.15493	0.791131	1.45227	0.538312	0.370783	0.591263	0.228219	Unpaired t-test	0.662466	permutation FDR (250 perm)	0.5
Hbb-bs~A8DUK4	24-hours after sleep deprivation_APP/PS1~24-hours after sleep deprivation_WT	24-hours after sleep deprivation_APP/PS1	24-hours after sleep deprivation_WT	5.18486	2.08723	8.69324	2.00207	0.087876	-3.50839	-2.02094	0.0164144	1.78477	Unpaired t-test	0.02	permutation FDR (250 perm)	0.5
Hbb-bs~A8DUK4	24-hours after sleep deprivation_APP/PS1~Sleep_APP/PS1	24-hours after sleep deprivation_APP/PS1	Sleep_APP/PS1	5.18486	2.08723	6.82773	1.62128	0.320219	-1.64287	-0.980172	0.193367	0.713619	Unpaired t-test	0.276263	permutation FDR (250 perm)	0.5
Hist1h4m~P62806	Sleep_APP/PS1~Sleep_WT	Sleep_APP/PS1	Sleep_WT	4.65163	1.85117	3.85064	2.23346	1.7423	0.800992	0.445177	0.551993	0.258066	Unpaired t-test	0.812741	permutation FDR (250 perm)	0.5
Hist1h4m~P62806	24-hours after sleep deprivation_APP/PS1~Sleep_APP/PS1	24-hours after sleep deprivation_APP/PS1	Sleep_APP/PS1	2.33453	1.43803	4.65163	1.85117	0.20067	-2.3171	-1.45176	0.0718049	1.14385	Unpaired t-test	0.10669	permutation FDR (250 perm)	0.5
Hp~Q61646	24-hours after sleep deprivation_WT~Sleep_WT	24-hours after sleep deprivation_WT	Sleep_WT	7.49431	1.23888	5.37662	1.36866	4.33999	2.11769	1.64561	0.0210943	1.67583	Unpaired t-test	0.0585556	permutation FDR (250 perm)	0.5
Hp~Q61646	24-hours after sleep deprivation_APP/PS1~Sleep_APP/PS1	24-hours after sleep deprivation_APP/PS1	Sleep_APP/PS1	7.55152	0.758718	3.24855	1.30587	19.7388	4.30297	3.51929	0.00112984	2.94698	Unpaired t-test	0.00266667	permutation FDR (250 perm)	0.5
Hp~Q61646	24-hours after sleep deprivation_APP/PS1~24-hours after sleep deprivation_WT	24-hours after sleep deprivation_APP/PS1	24-hours after sleep deprivation_WT	7.55152	0.758718	7.49431	1.23888	1.04045	0.0572069	0.0504137	0.930413	0.0313244	Unpaired t-test	0.981533	permutation FDR (250 perm)	0.5
Hpx~Q91X72	Sleep_APP/PS1~Sleep_WT	Sleep_APP/PS1	Sleep_WT	7.40329	0.821089	8.06938	1.14985	0.630211	-0.666092	-0.592808	0.310693	0.507668	Unpaired t-test	0.813659	permutation FDR (250 perm)	0.5
Hpx~Q91X72	24-hours after sleep deprivation_WT~Sleep_WT	24-hours after sleep deprivation_WT	Sleep_WT	8.71414	0.852544	8.06938	1.14985	1.56347	0.644753	0.583619	0.309491	0.509351	Unpaired t-test	0.526033	permutation FDR (250 perm)	0.5
Hpx~Q91X72	24-hours after sleep deprivation_APP/PS1~24-hours after sleep deprivation_WT	24-hours after sleep deprivation_APP/PS1	24-hours after sleep deprivation_WT	8.33061	0.788219	8.71414	0.852544	0.766559	-0.383531	-0.383948	0.45931	0.337894	Unpaired t-test	0.726151	permutation FDR (250 perm)	0.5
Hpx~Q91X72	24-hours after sleep deprivation_APP/PS1~Sleep_APP/PS1	24-hours after sleep deprivation_APP/PS1	Sleep_APP/PS1	8.33061	0.788219	7.40329	0.821089	1.90173	0.927315	0.907684	0.111859	0.951328	Unpaired t-test	0.323089	permutation FDR (250 perm)	0.5
Hspa8~P63017	Sleep_APP/PS1~Sleep_WT	Sleep_APP/PS1	Sleep_WT	4.41408	2.88039	4.65345	1.4251	0.847117	-0.239366	-0.116578	0.883207	0.0539377	Unpaired t-test	0.930182	permutation FDR (250 perm)	0.5
Hspa8~P63017	24-hours after sleep deprivation_WT~Sleep_WT	24-hours after sleep deprivation_WT	Sleep_WT	6.07078	2.70256	4.65345	1.4251	2.67092	1.41734	0.769724	0.324559	0.488706	Unpaired t-test	0.3935	permutation FDR (250 perm)	0.5
Hspa8~P63017	24-hours after sleep deprivation_APP/PS1~24-hours after sleep deprivation_WT	24-hours after sleep deprivation_APP/PS1	24-hours after sleep deprivation_WT	4.07588	1.32211	6.07078	2.70256	0.250885	-1.9949	-1.09389	0.175741	0.755127	Unpaired t-test	0.231704	permutation FDR (250 perm)	0.5
Hspa8~P63017	24-hours after sleep deprivation_APP/PS1~Sleep_APP/PS1	24-hours after sleep deprivation_APP/PS1	Sleep_APP/PS1	4.07588	1.32211	4.41408	2.88039	0.79103	-0.338196	-0.165944	0.834431	0.0786095	Unpaired t-test	0.886881	permutation FDR (250 perm)	0.5
Hspa9~P38647	Sleep_APP/PS1~Sleep_WT	Sleep_APP/PS1	Sleep_WT	8.67387	2.11213	9.14402	1.59171	0.721889	-0.47015	-0.270206	0.715903	0.145146	Unpaired t-test	0.934903	permutation FDR (250 perm)	0.5
Hspa9~P38647	24-hours after sleep deprivation_WT~Sleep_WT	24-hours after sleep deprivation_WT	Sleep_WT	10.2418	1.97532	9.14402	1.59171	2.14032	1.09782	0.687582	0.34149	0.466622	Unpaired t-test	0.456	permutation FDR (250 perm)	0.5
Hspa9~P38647	24-hours after sleep deprivation_APP/PS1~24-hours after sleep deprivation_WT	24-hours after sleep deprivation_APP/PS1	24-hours after sleep deprivation_WT	8.35126	0.780452	10.2418	1.97532	0.269698	-1.89058	-1.31373	0.0885135	1.05299	Unpaired t-test	0.163048	permutation FDR (250 perm)	0.5
Hspa9~P38647	24-hours after sleep deprivation_APP/PS1~Sleep_APP/PS1	24-hours after sleep deprivation_APP/PS1	Sleep_APP/PS1	8.35126	0.780452	8.67387	2.11213	0.799623	-0.322609	-0.201243	0.782312	0.10662	Unpaired t-test	0.853538	permutation FDR (250 perm)	0.5
Idh1~O88844	Sleep_APP/PS1~Sleep_WT	Sleep_APP/PS1	Sleep_WT	4.61101	1.48605	4.14129	1.71639	1.38484	0.469724	0.308761	0.656083	0.183041	Unpaired t-test	0.908	permutation FDR (250 perm)	0.5
Idh1~O88844	24-hours after sleep deprivation_WT~Sleep_WT	24-hours after sleep deprivation_WT	Sleep_WT	4.6446	1.90716	4.14129	1.71639	1.41746	0.503311	0.313817	0.657998	0.181775	Unpaired t-test	0.702507	permutation FDR (250 perm)	0.5
Idh1~O88844	24-hours after sleep deprivation_APP/PS1~24-hours after sleep deprivation_WT	24-hours after sleep deprivation_APP/PS1	24-hours after sleep deprivation_WT	3.40475	0.891335	4.6446	1.90716	0.423416	-1.23985	-0.868678	0.224203	0.649358	Unpaired t-test	0.341879	permutation FDR (250 perm)	0.5
Idh1~O88844	24-hours after sleep deprivation_APP/PS1~Sleep_APP/PS1	24-hours after sleep deprivation_APP/PS1	Sleep_APP/PS1	3.40475	0.891335	4.61101	1.48605	0.433389	-1.20627	-0.90878	0.19575	0.708299	Unpaired t-test	0.3325	permutation FDR (250 perm)	0.5
Idh2~P54071	24-hours after sleep deprivation_WT~Sleep_WT	24-hours after sleep deprivation_WT	Sleep_WT	5.47386	2.31534	4.81251	1.81371	1.58157	0.661355	0.373024	0.615422	0.210827	Unpaired t-test	0.654192	permutation FDR (250 perm)	0.5
Idh2~P54071	Sleep_APP/PS1~Sleep_WT	Sleep_APP/PS1	Sleep_WT	5.39004	2.47026	4.81251	1.81371	1.4923	0.577535	0.297688	0.700678	0.154482	Unpaired t-test	0.912525	permutation FDR (250 perm)	0.5
Idh2~P54071	24-hours after sleep deprivation_APP/PS1~24-hours after sleep deprivation_WT	24-hours after sleep deprivation_APP/PS1	24-hours after sleep deprivation_WT	4.81516	0.633509	5.47386	2.31534	0.633448	-0.658702	-0.420289	0.561241	0.25085	Unpaired t-test	0.693391	permutation FDR (250 perm)	0.5
Idh2~P54071	24-hours after sleep deprivation_APP/PS1~Sleep_APP/PS1	24-hours after sleep deprivation_APP/PS1	Sleep_APP/PS1	4.81516	0.633509	5.39004	2.47026	0.671341	-0.574882	-0.326282	0.670514	0.173592	Unpaired t-test	0.771963	permutation FDR (250 perm)	0.5
Ighg2b~P01867	Sleep_APP/PS1~Sleep_WT	Sleep_APP/PS1	Sleep_WT	4.12648	1.54785	4.32985	1.22405	0.868521	-0.203367	-0.143092	0.831416	0.0801816	Unpaired t-test	0.92032	permutation FDR (250 perm)	0.5
Ighg2b~P01867	24-hours after sleep deprivation_APP/PS1~Sleep_APP/PS1	24-hours after sleep deprivation_APP/PS1	Sleep_APP/PS1	2.28364	1.23152	4.12648	1.54785	0.278773	-1.84284	-1.29514	0.0847222	1.072	Unpaired t-test	0.147446	permutation FDR (250 perm)	0.5
Itgb2~P11835	24-hours after sleep deprivation_APP/PS1~24-hours after sleep deprivation_WT	24-hours after sleep deprivation_APP/PS1	24-hours after sleep deprivation_WT	5.50203	0.850267	4.11232	0.683108	2.62026	1.38971	1.44399	0.0119804	1.92153	Unpaired t-test	0.0968421	permutation FDR (250 perm)	0.5
Itgb2~P11835	24-hours after sleep deprivation_APP/PS1~Sleep_APP/PS1	24-hours after sleep deprivation_APP/PS1	Sleep_APP/PS1	5.50203	0.850267	1.82327	1.62843	12.8061	3.67876	2.65591	0.00730982	2.13609	Unpaired t-test	0.007	permutation FDR (250 perm)	0.5
Itih4~A0A2K6EDJ7	24-hours after sleep deprivation_APP/PS1~24-hours after sleep deprivation_WT	24-hours after sleep deprivation_APP/PS1	24-hours after sleep deprivation_WT	4.61185	0.745807	6.1023	1.10149	0.355903	-1.49045	-1.38119	0.031333	1.504	Unpaired t-test	0.117171	permutation FDR (250 perm)	0.5
Itih4~A0A2K6EDJ7	24-hours after sleep deprivation_APP/PS1~Sleep_APP/PS1	24-hours after sleep deprivation_APP/PS1	Sleep_APP/PS1	4.61185	0.745807	1.90688	1.72442	6.52045	2.70497	1.91246	0.0315227	1.50138	Unpaired t-test	0.04544	permutation FDR (250 perm)	0.5
Kng1~A0A0R4J038	24-hours after sleep deprivation_APP/PS1~24-hours after sleep deprivation_WT	24-hours after sleep deprivation_APP/PS1	24-hours after sleep deprivation_WT	2.49277	1.11264	3.66125	0.984656	0.444892	-1.16847	-1.03163	0.0919019	1.03668	Unpaired t-test	0.241263	permutation FDR (250 perm)	0.5
Kng1~A0A0R4J038	24-hours after sleep deprivation_APP/PS1~Sleep_APP/PS1	24-hours after sleep deprivation_APP/PS1	Sleep_APP/PS1	2.49277	1.11264	2.69954	0.857637	0.866474	-0.206771	-0.18385	0.747612	0.126324	Unpaired t-test	0.867795	permutation FDR (250 perm)	0.5
Krt1~P04104	24-hours after sleep deprivation_WT~Sleep_WT	24-hours after sleep deprivation_WT	Sleep_WT	8.77048	2.37503	10.136	3.17986	0.388082	-1.36557	-0.627177	0.433034	0.363478	Unpaired t-test	0.489933	permutation FDR (250 perm)	0.5
Krt1~P04104	Sleep_APP/PS1~Sleep_WT	Sleep_APP/PS1	Sleep_WT	9.5646	3.4631	10.136	3.17986	0.672939	-0.571452	-0.214498	0.798362	0.0978001	Unpaired t-test	0.907768	permutation FDR (250 perm)	0.5
Krt1~P04104	24-hours after sleep deprivation_APP/PS1~24-hours after sleep deprivation_WT	24-hours after sleep deprivation_APP/PS1	24-hours after sleep deprivation_WT	7.87005	1.48005	8.77048	2.37503	0.535727	-0.90043	-0.522903	0.482112	0.316852	Unpaired t-test	0.59386	permutation FDR (250 perm)	0.5
Krt1~P04104	24-hours after sleep deprivation_APP/PS1~Sleep_APP/PS1	24-hours after sleep deprivation_APP/PS1	Sleep_APP/PS1	7.87005	1.48005	9.5646	3.4631	0.308952	-1.69454	-0.726043	0.39802	0.400095	Unpaired t-test	0.434851	permutation FDR (250 perm)	0.5
Krt10~A2A513	Sleep_APP/PS1~Sleep_WT	Sleep_APP/PS1	Sleep_WT	8.20591	2.49496	9.36596	3.10612	0.447499	-1.16004	-0.509054	0.529519	0.276118	Unpaired t-test	0.828511	permutation FDR (250 perm)	0.5
Krt10~A2A513	24-hours after sleep deprivation_WT~Sleep_WT	24-hours after sleep deprivation_WT	Sleep_WT	8.28553	1.94172	9.36596	3.10612	0.472887	-1.08043	-0.53043	0.497724	0.303011	Unpaired t-test	0.540606	permutation FDR (250 perm)	0.5
Krt10~A2A513	24-hours after sleep deprivation_APP/PS1~24-hours after sleep deprivation_WT	24-hours after sleep deprivation_APP/PS1	24-hours after sleep deprivation_WT	7.10474	1.78869	8.28553	1.94172	0.441112	-1.18078	-0.722372	0.321854	0.492341	Unpaired t-test	0.45571	permutation FDR (250 perm)	0.5
Krt10~A2A513	24-hours after sleep deprivation_APP/PS1~Sleep_APP/PS1	24-hours after sleep deprivation_APP/PS1	Sleep_APP/PS1	7.10474	1.78869	8.20591	2.49496	0.466138	-1.10117	-0.566011	0.472187	0.325886	Unpaired t-test	0.573167	permutation FDR (250 perm)	0.5
Krt13~P08730	Sleep_APP/PS1~Sleep_WT	Sleep_APP/PS1	Sleep_WT	5.066	2.88684	4.80101	2.69432	1.20163	0.26499	0.114479	0.887449	0.0518567	Unpaired t-test	0.930286	permutation FDR (250 perm)	0.5
Krt13~P08730	24-hours after sleep deprivation_APP/PS1~24-hours after sleep deprivation_WT	24-hours after sleep deprivation_APP/PS1	24-hours after sleep deprivation_WT	3.75429	1.42873	4.10713	1.94841	0.78304	-0.352842	-0.227852	0.744221	0.128298	Unpaired t-test	0.89684	permutation FDR (250 perm)	0.5
Krt13~P08730	24-hours after sleep deprivation_APP/PS1~Sleep_APP/PS1	24-hours after sleep deprivation_APP/PS1	Sleep_APP/PS1	3.75429	1.42873	5.066	2.88684	0.402844	-1.31171	-0.637738	0.435717	0.360795	Unpaired t-test	0.502833	permutation FDR (250 perm)	0.5
Krt14~Q61781	Sleep_APP/PS1~Sleep_WT	Sleep_APP/PS1	Sleep_WT	7.95041	3.78181	9.69858	2.65952	0.297679	-1.74817	-0.652192	0.450618	0.346192	Unpaired t-test	0.820432	permutation FDR (250 perm)	0.5
Krt14~Q61781	24-hours after sleep deprivation_WT~Sleep_WT	24-hours after sleep deprivation_WT	Sleep_WT	8.2333	1.67775	9.69858	2.65952	0.362164	-1.46528	-0.8052	0.292174	0.534358	Unpaired t-test	0.3545	permutation FDR (250 perm)	0.5
Krt14~Q61781	24-hours after sleep deprivation_APP/PS1~24-hours after sleep deprivation_WT	24-hours after sleep deprivation_APP/PS1	24-hours after sleep deprivation_WT	8.43055	2.21079	8.2333	1.67775	1.14652	0.197259	0.117858	0.869607	0.0606768	Unpaired t-test	0.953036	permutation FDR (250 perm)	0.5
Krt14~Q61781	24-hours after sleep deprivation_APP/PS1~Sleep_APP/PS1	24-hours after sleep deprivation_APP/PS1	Sleep_APP/PS1	8.43055	2.21079	7.95041	3.78181	1.39488	0.480142	0.185007	0.826576	0.0827172	Unpaired t-test	0.870085	permutation FDR (250 perm)	0.5
Krt16~Q9Z2K1	Sleep_APP/PS1~Sleep_WT	Sleep_APP/PS1	Sleep_WT	6.04888	2.33135	6.92398	3.73217	0.545215	-0.875102	-0.361849	0.65806	0.181735	Unpaired t-test	0.848475	permutation FDR (250 perm)	0.5
Krt16~Q9Z2K1	24-hours after sleep deprivation_WT~Sleep_WT	24-hours after sleep deprivation_WT	Sleep_WT	4.17018	2.03348	6.92398	3.73217	0.14826	-2.7538	-1.21078	0.153059	0.815141	Unpaired t-test	0.166545	permutation FDR (250 perm)	0.5
Krt16~Q9Z2K1	24-hours after sleep deprivation_APP/PS1~24-hours after sleep deprivation_WT	24-hours after sleep deprivation_APP/PS1	24-hours after sleep deprivation_WT	4.73946	0.999158	4.17018	2.03348	1.48377	0.569271	0.380353	0.585805	0.232247	Unpaired t-test	0.739097	permutation FDR (250 perm)	0.5
Krt16~Q9Z2K1	24-hours after sleep deprivation_APP/PS1~Sleep_APP/PS1	24-hours after sleep deprivation_APP/PS1	Sleep_APP/PS1	4.73946	0.999158	6.04888	2.33135	0.403481	-1.30943	-0.754719	0.337621	0.471571	Unpaired t-test	0.429733	permutation FDR (250 perm)	0.5
Krt2~Q3TTY5	24-hours after sleep deprivation_WT~Sleep_WT	24-hours after sleep deprivation_WT	Sleep_WT	8.16401	2.04224	9.03693	2.27152	0.546041	-0.872918	-0.484528	0.51635	0.287056	Unpaired t-test	0.571	permutation FDR (250 perm)	0.5
Krt2~Q3TTY5	Sleep_APP/PS1~Sleep_WT	Sleep_APP/PS1	Sleep_WT	7.06628	3.86918	9.03693	2.27152	0.255138	-1.97065	-0.744943	0.394658	0.403779	Unpaired t-test	0.746	permutation FDR (250 perm)	0.5
Krt2~Q3TTY5	24-hours after sleep deprivation_APP/PS1~24-hours after sleep deprivation_WT	24-hours after sleep deprivation_APP/PS1	24-hours after sleep deprivation_WT	7.33902	1.76835	8.16401	2.04224	0.564484	-0.824996	-0.495735	0.494796	0.305574	Unpaired t-test	0.624093	permutation FDR (250 perm)	0.5
Krt2~Q3TTY5	24-hours after sleep deprivation_APP/PS1~Sleep_APP/PS1	24-hours after sleep deprivation_APP/PS1	Sleep_APP/PS1	7.33902	1.76835	7.06628	3.86918	1.2081	0.272736	0.106334	0.899949	0.0457822	Unpaired t-test	0.930711	permutation FDR (250 perm)	0.5
Krt42~Q6IFX2	Sleep_APP/PS1~Sleep_WT	Sleep_APP/PS1	Sleep_WT	6.15877	2.57739	6.57783	3.3102	0.74791	-0.419064	-0.177019	0.827059	0.0824633	Unpaired t-test	0.90126	permutation FDR (250 perm)	0.5
Krt42~Q6IFX2	24-hours after sleep deprivation_WT~Sleep_WT	24-hours after sleep deprivation_WT	Sleep_WT	4.83211	1.75572	6.57783	3.3102	0.298184	-1.74572	-0.846235	0.291625	0.535175	Unpaired t-test	0.3296	permutation FDR (250 perm)	0.5
Krt42~Q6IFX2	24-hours after sleep deprivation_APP/PS1~24-hours after sleep deprivation_WT	24-hours after sleep deprivation_APP/PS1	24-hours after sleep deprivation_WT	4.99517	1.86798	4.83211	1.75572	1.11966	0.163058	0.102259	0.884311	0.053395	Unpaired t-test	0.950296	permutation FDR (250 perm)	0.5
Krt42~Q6IFX2	24-hours after sleep deprivation_APP/PS1~Sleep_APP/PS1	24-hours after sleep deprivation_APP/PS1	Sleep_APP/PS1	4.99517	1.86798	6.15877	2.57739	0.446397	-1.1636	-0.582549	0.463511	0.33394	Unpaired t-test	0.555667	permutation FDR (250 perm)	0.5
Krt5~Q922U2	Sleep_APP/PS1~Sleep_WT	Sleep_APP/PS1	Sleep_WT	6.95871	4.10515	8.48376	2.85636	0.347468	-1.52505	-0.533105	0.540249	0.267406	Unpaired t-test	0.825652	permutation FDR (250 perm)	0.5
Krt5~Q922U2	24-hours after sleep deprivation_WT~Sleep_WT	24-hours after sleep deprivation_WT	Sleep_WT	6.66239	2.57682	8.48376	2.85636	0.282952	-1.82137	-0.851327	0.290423	0.536969	Unpaired t-test	0.322836	permutation FDR (250 perm)	0.5
Krt5~Q922U2	24-hours after sleep deprivation_APP/PS1~24-hours after sleep deprivation_WT	24-hours after sleep deprivation_APP/PS1	24-hours after sleep deprivation_WT	6.29534	1.99292	6.66239	2.57682	0.775369	-0.367046	-0.192104	0.800382	0.0967024	Unpaired t-test	0.92334	permutation FDR (250 perm)	0.5
Krt5~Q922U2	24-hours after sleep deprivation_APP/PS1~Sleep_APP/PS1	24-hours after sleep deprivation_APP/PS1	Sleep_APP/PS1	6.29534	1.99292	6.95871	4.10515	0.631402	-0.663369	-0.244971	0.775333	0.110512	Unpaired t-test	0.839143	permutation FDR (250 perm)	0.5
Krt6a~P50446	24-hours after sleep deprivation_WT~Sleep_WT	24-hours after sleep deprivation_WT	Sleep_WT	7.99552	1.40029	9.42532	2.84343	0.371185	-1.42979	-0.786045	0.306305	0.513847	Unpaired t-test	0.371929	permutation FDR (250 perm)	0.5
Krt6a~P50446	Sleep_APP/PS1~Sleep_WT	Sleep_APP/PS1	Sleep_WT	7.47826	3.17388	9.42532	2.84343	0.259346	-1.94705	-0.789499	0.351346	0.454265	Unpaired t-test	0.70675	permutation FDR (250 perm)	0.5
Krt6a~P50446	24-hours after sleep deprivation_APP/PS1~24-hours after sleep deprivation_WT	24-hours after sleep deprivation_APP/PS1	24-hours after sleep deprivation_WT	7.3284	1.78047	7.99552	1.40029	0.629762	-0.667121	-0.45711	0.501321	0.299884	Unpaired t-test	0.659545	permutation FDR (250 perm)	0.5
Krt6a~P50446	24-hours after sleep deprivation_APP/PS1~Sleep_APP/PS1	24-hours after sleep deprivation_APP/PS1	Sleep_APP/PS1	7.3284	1.78047	7.47826	3.17388	0.901338	-0.14986	-0.0667383	0.934523	0.0294099	Unpaired t-test	0.942688	permutation FDR (250 perm)	0.5
Krt75~Q8BGZ7	24-hours after sleep deprivation_WT~Sleep_WT	24-hours after sleep deprivation_WT	Sleep_WT	3.86391	1.6076	6.03457	2.02534	0.222109	-2.17066	-1.36033	0.0731938	1.13553	Unpaired t-test	0.110698	permutation FDR (250 perm)	0.5
Krt75~Q8BGZ7	Sleep_APP/PS1~Sleep_WT	Sleep_APP/PS1	Sleep_WT	2.82363	3.82665	6.03457	2.02534	0.107997	-3.21094	-1.24246	0.178745	0.747766	Unpaired t-test	0.441263	permutation FDR (250 perm)	0.5
Krt76~Q3UV17	Sleep_APP/PS1~Sleep_WT	Sleep_APP/PS1	Sleep_WT	9.06585	3.68325	10.9825	3.19744	0.264863	-1.91668	-0.695123	0.42135	0.375357	Unpaired t-test	0.7808	permutation FDR (250 perm)	0.5
Krt76~Q3UV17	24-hours after sleep deprivation_WT~Sleep_WT	24-hours after sleep deprivation_WT	Sleep_WT	8.32228	2.3113	10.9825	3.19744	0.158191	-2.66026	-1.22873	0.138949	0.857145	Unpaired t-test	0.155545	permutation FDR (250 perm)	0.5
Krt76~Q3UV17	24-hours after sleep deprivation_APP/PS1~24-hours after sleep deprivation_WT	24-hours after sleep deprivation_APP/PS1	24-hours after sleep deprivation_WT	8.36336	1.21452	8.32228	2.3113	1.02889	0.0410884	0.0249563	0.972377	0.0121654	Unpaired t-test	0.982839	permutation FDR (250 perm)	0.5
Krt76~Q3UV17	24-hours after sleep deprivation_APP/PS1~Sleep_APP/PS1	24-hours after sleep deprivation_APP/PS1	Sleep_APP/PS1	8.36336	1.21452	9.06585	3.68325	0.614511	-0.702489	-0.291828	0.729012	0.137265	Unpaired t-test	0.785714	permutation FDR (250 perm)	0.5
Krt78~E9Q0F0	24-hours after sleep deprivation_WT~Sleep_WT	24-hours after sleep deprivation_WT	Sleep_WT	7.2439	1.9872	7.44685	4.07345	0.868771	-0.202953	-0.0850759	0.916637	0.0378024	Unpaired t-test	0.919852	permutation FDR (250 perm)	0.5
Krt78~E9Q0F0	Sleep_APP/PS1~Sleep_WT	Sleep_APP/PS1	Sleep_WT	9.10614	2.20868	7.44685	4.07345	3.15861	1.65929	0.664709	0.42596	0.370631	Unpaired t-test	0.801333	permutation FDR (250 perm)	0.5
Krt78~E9Q0F0	24-hours after sleep deprivation_APP/PS1~24-hours after sleep deprivation_WT	24-hours after sleep deprivation_APP/PS1	24-hours after sleep deprivation_WT	4.41734	2.85273	7.2439	1.9872	0.140968	-2.82656	-1.43847	0.0806636	1.09332	Unpaired t-test	0.0987368	permutation FDR (250 perm)	0.5
Krt8~P11679	Sleep_APP/PS1~Sleep_WT	Sleep_APP/PS1	Sleep_WT	5.77384	2.74369	5.85688	2.05488	0.944061	-0.0830474	-0.039396	0.960273	0.0176054	Unpaired t-test	0.967951	permutation FDR (250 perm)	0.5
Krt8~P11679	24-hours after sleep deprivation_WT~Sleep_WT	24-hours after sleep deprivation_WT	Sleep_WT	5.71365	0.307296	5.85688	2.05488	0.905489	-0.143231	-0.106091	0.87146	0.0597523	Unpaired t-test	0.896741	permutation FDR (250 perm)	0.5
Krt8~P11679	24-hours after sleep deprivation_APP/PS1~24-hours after sleep deprivation_WT	24-hours after sleep deprivation_APP/PS1	24-hours after sleep deprivation_WT	4.21569	1.41725	5.71365	0.307296	0.354053	-1.49796	-1.36839	0.0414819	1.38214	Unpaired t-test	0.135805	permutation FDR (250 perm)	0.5
Krt8~P11679	24-hours after sleep deprivation_APP/PS1~Sleep_APP/PS1	24-hours after sleep deprivation_APP/PS1	Sleep_APP/PS1	4.21569	1.41725	5.77384	2.74369	0.339587	-1.55815	-0.783434	0.339609	0.46902	Unpaired t-test	0.404989	permutation FDR (250 perm)	0.5
Lcn2~P11672	24-hours after sleep deprivation_WT~Sleep_WT	24-hours after sleep deprivation_WT	Sleep_WT	9.78904	0.903208	6.30043	1.23579	11.2248	3.48861	3.0434	0.000230025	3.63822	Unpaired t-test	0.000615385	permutation FDR (250 perm)	0.5
Lcn2~P11672	Sleep_APP/PS1~Sleep_WT	Sleep_APP/PS1	Sleep_WT	8.35422	0.48623	6.30043	1.23579	4.15196	2.05379	1.93748	0.0057901	2.23731	Unpaired t-test	0.204	permutation FDR (250 perm)	0.5
Lcn2~P11672	24-hours after sleep deprivation_APP/PS1~Sleep_APP/PS1	24-hours after sleep deprivation_APP/PS1	Sleep_APP/PS1	9.38661	1.43939	8.35422	0.48623	2.0454	1.03238	0.908841	0.143716	0.842495	Unpaired t-test	0.324456	permutation FDR (250 perm)	0.5
Lcn2~P11672	24-hours after sleep deprivation_APP/PS1~24-hours after sleep deprivation_WT	24-hours after sleep deprivation_APP/PS1	24-hours after sleep deprivation_WT	9.38661	1.43939	9.78904	0.903208	0.756579	-0.402438	-0.331752	0.584624	0.233123	Unpaired t-test	0.769155	permutation FDR (250 perm)	0.5
Lcp1~Q61233	24-hours after sleep deprivation_WT~Sleep_WT	24-hours after sleep deprivation_WT	Sleep_WT	5.8226	0.918548	4.02489	1.0855	3.47669	1.79771	1.62798	0.0126334	1.89848	Unpaired t-test	0.0607778	permutation FDR (250 perm)	0.5
Lcp1~Q61233	Sleep_APP/PS1~Sleep_WT	Sleep_APP/PS1	Sleep_WT	3.69182	1.46074	4.02489	1.0855	0.793844	-0.333073	-0.245938	0.708436	0.1497	Unpaired t-test	0.922338	permutation FDR (250 perm)	0.5
Lcp1~Q61233	24-hours after sleep deprivation_APP/PS1~24-hours after sleep deprivation_WT	24-hours after sleep deprivation_APP/PS1	24-hours after sleep deprivation_WT	6.36085	1.12967	5.8226	0.918548	1.45221	0.538249	0.481608	0.40211	0.395656	Unpaired t-test	0.633701	permutation FDR (250 perm)	0.5
Lcp1~Q61233	24-hours after sleep deprivation_APP/PS1~Sleep_APP/PS1	24-hours after sleep deprivation_APP/PS1	Sleep_APP/PS1	6.36085	1.12967	3.69182	1.46074	6.36003	2.66903	1.95707	0.0173334	1.76112	Unpaired t-test	0.0325217	permutation FDR (250 perm)	0.5
Ldha~A0A1B0GSR9	Sleep_APP/PS1~Sleep_WT	Sleep_APP/PS1	Sleep_WT	2.614	0.773064	4.45473	1.25685	0.279181	-1.84073	-1.61127	0.016898	1.77216	Unpaired t-test	0.226333	permutation FDR (250 perm)	0.5
Ldha~A0A1B0GSR9	24-hours after sleep deprivation_APP/PS1~24-hours after sleep deprivation_WT	24-hours after sleep deprivation_APP/PS1	24-hours after sleep deprivation_WT	4.46966	0.720808	3.99956	0.809462	1.38521	0.470109	0.486394	0.337106	0.472234	Unpaired t-test	0.636651	permutation FDR (250 perm)	0.5
Ldha~A0A1B0GSR9	24-hours after sleep deprivation_APP/PS1~Sleep_APP/PS1	24-hours after sleep deprivation_APP/PS1	Sleep_APP/PS1	4.46966	0.720808	2.614	0.773064	3.61917	1.85566	1.88239	0.00491277	2.30867	Unpaired t-test	0.0346957	permutation FDR (250 perm)	0.5
Ltf~P08071	Sleep_APP/PS1~Sleep_WT	Sleep_APP/PS1	Sleep_WT	10.0676	2.28898	9.36088	1.88285	1.63206	0.706695	0.376169	0.623146	0.20541	Unpaired t-test	0.834915	permutation FDR (250 perm)	0.5
Ltf~P08071	24-hours after sleep deprivation_WT~Sleep_WT	24-hours after sleep deprivation_WT	Sleep_WT	13.49	1.24601	9.36088	1.88285	17.4975	4.12907	2.84881	0.00129305	2.88838	Unpaired t-test	0.0008	permutation FDR (250 perm)	0.5
Ltf~P08071	24-hours after sleep deprivation_APP/PS1~24-hours after sleep deprivation_WT	24-hours after sleep deprivation_APP/PS1	24-hours after sleep deprivation_WT	13.8307	1.26986	13.49	1.24601	1.2664	0.340729	0.270185	0.6633	0.17829	Unpaired t-test	0.848367	permutation FDR (250 perm)	0.5
Ltf~P08071	24-hours after sleep deprivation_APP/PS1~Sleep_APP/PS1	24-hours after sleep deprivation_APP/PS1	Sleep_APP/PS1	13.8307	1.26986	10.0676	2.28898	13.5771	3.76311	2.14248	0.0259997	1.58503	Unpaired t-test	0.0242727	permutation FDR (250 perm)	0.5
Lyz1~P17897	24-hours after sleep deprivation_WT~Sleep_WT	24-hours after sleep deprivation_WT	Sleep_WT	6.75632	1.12305	6.35756	3.17966	1.31838	0.398765	0.210778	0.782033	0.106775	Unpaired t-test	0.796256	permutation FDR (250 perm)	0.5
Lyz1~P17897	Sleep_APP/PS1~Sleep_WT	Sleep_APP/PS1	Sleep_WT	6.98006	0.951614	6.35756	3.17966	1.53954	0.622497	0.330668	0.665228	0.17703	Unpaired t-test	0.880467	permutation FDR (250 perm)	0.5
Lyz2~P08905	24-hours after sleep deprivation_WT~Sleep_WT	24-hours after sleep deprivation_WT	Sleep_WT	12.3568	0.846704	8.59511	1.48248	13.564	3.76171	3.09882	0.000386784	3.41253	Unpaired t-test	0.000615385	permutation FDR (250 perm)	0.5
Lyz2~P08905	Sleep_APP/PS1~Sleep_WT	Sleep_APP/PS1	Sleep_WT	8.78229	1.59954	8.59511	1.48248	1.13854	0.187182	0.124542	0.856531	0.067257	Unpaired t-test	0.94192	permutation FDR (250 perm)	0.5
Lyz2~P08905	24-hours after sleep deprivation_APP/PS1~24-hours after sleep deprivation_WT	24-hours after sleep deprivation_APP/PS1	24-hours after sleep deprivation_WT	9.92301	2.16255	12.3568	0.846704	0.185076	-2.43381	-1.66627	0.0347824	1.45864	Unpaired t-test	0.0578182	permutation FDR (250 perm)	0.5
Lyz2~P08905	24-hours after sleep deprivation_APP/PS1~Sleep_APP/PS1	24-hours after sleep deprivation_APP/PS1	Sleep_APP/PS1	9.92301	2.16255	8.78229	1.59954	2.2049	1.14071	0.67448	0.36109	0.442385	Unpaired t-test	0.449208	permutation FDR (250 perm)	0.5
Mdh1~A0A5F8MPN8	Sleep_APP/PS1~Sleep_WT	Sleep_APP/PS1	Sleep_WT	3.16989	2.11707	4.36145	0.97062	0.437829	-1.19156	-0.730897	0.338859	0.469981	Unpaired t-test	0.777059	permutation FDR (250 perm)	0.5
Mdh1~A0A5F8MPN8	24-hours after sleep deprivation_APP/PS1~Sleep_APP/PS1	24-hours after sleep deprivation_APP/PS1	Sleep_APP/PS1	2.95964	1.04639	3.16989	2.11707	0.864388	-0.210249	-0.128085	0.860688	0.0651542	Unpaired t-test	0.905719	permutation FDR (250 perm)	0.5
Mmp8~O70138	24-hours after sleep deprivation_APP/PS1~24-hours after sleep deprivation_WT	24-hours after sleep deprivation_APP/PS1	24-hours after sleep deprivation_WT	5.80377	1.16338	5.8586	1.03356	0.962705	-0.0548347	-0.0471599	0.935551	0.0289325	Unpaired t-test	0.9857	permutation FDR (250 perm)	0.5
Mmp8~O70138	24-hours after sleep deprivation_APP/PS1~Sleep_APP/PS1	24-hours after sleep deprivation_APP/PS1	Sleep_APP/PS1	5.80377	1.16338	4.60275	1.38157	2.29902	1.20102	0.897418	0.192023	0.716647	Unpaired t-test	0.333722	permutation FDR (250 perm)	0.5
Mmp9~P41245	24-hours after sleep deprivation_WT~Sleep_WT	24-hours after sleep deprivation_WT	Sleep_WT	6.20319	1.23284	4.49824	0.444806	3.26018	1.70495	1.57796	0.0256232	1.59137	Unpaired t-test	0.0829	permutation FDR (250 perm)	0.5
Mmp9~P41245	24-hours after sleep deprivation_APP/PS1~24-hours after sleep deprivation_WT	24-hours after sleep deprivation_APP/PS1	24-hours after sleep deprivation_WT	6.44281	0.82247	6.20319	1.23284	1.18068	0.239618	0.209175	0.719652	0.142878	Unpaired t-test	0.908627	permutation FDR (250 perm)	0.5
Mmp9~P41245	24-hours after sleep deprivation_APP/PS1~Sleep_APP/PS1	24-hours after sleep deprivation_APP/PS1	Sleep_APP/PS1	6.44281	0.82247	3.08218	1.17754	10.2719	3.36063	2.85335	0.00197831	2.70371	Unpaired t-test	0.00348387	permutation FDR (250 perm)	0.5
Mpo~P11247	Sleep_APP/PS1~Sleep_WT	Sleep_APP/PS1	Sleep_WT	4.50112	1.70719	5.1033	3.61707	0.658758	-0.60218	-0.27302	0.732046	0.135462	Unpaired t-test	0.926645	permutation FDR (250 perm)	0.5
Mpo~P11247	24-hours after sleep deprivation_WT~Sleep_WT	24-hours after sleep deprivation_WT	Sleep_WT	8.38445	0.992585	5.1033	3.61707	9.72132	3.28115	1.60688	0.0705303	1.15162	Unpaired t-test	0.0753684	permutation FDR (250 perm)	0.5
Mpo~P11247	24-hours after sleep deprivation_APP/PS1~24-hours after sleep deprivation_WT	24-hours after sleep deprivation_APP/PS1	24-hours after sleep deprivation_WT	7.6894	1.10951	8.38445	0.992585	0.617686	-0.695054	-0.612812	0.296632	0.527782	Unpaired t-test	0.523692	permutation FDR (250 perm)	0.5
Mpo~P11247	24-hours after sleep deprivation_APP/PS1~Sleep_APP/PS1	24-hours after sleep deprivation_APP/PS1	Sleep_APP/PS1	7.6894	1.10951	4.50112	1.70719	9.11523	3.18828	2.17433	0.0155063	1.80949	Unpaired t-test	0.0222439	permutation FDR (250 perm)	0.5
Mup14~B8JI96	24-hours after sleep deprivation_APP/PS1~24-hours after sleep deprivation_WT	24-hours after sleep deprivation_APP/PS1	24-hours after sleep deprivation_WT	3.35779	1.35238	3.59466	2.03398	0.848585	-0.23687	-0.151445	0.829152	0.0813661	Unpaired t-test	0.94137	permutation FDR (250 perm)	0.5
Mup14~B8JI96	24-hours after sleep deprivation_APP/PS1~Sleep_APP/PS1	24-hours after sleep deprivation_APP/PS1	Sleep_APP/PS1	3.35779	1.35238	2.80558	2.79089	1.46632	0.552204	0.276006	0.727234	0.138326	Unpaired t-test	0.803857	permutation FDR (250 perm)	0.5
Mup20~Q5FW60	24-hours after sleep deprivation_WT~Sleep_WT	24-hours after sleep deprivation_WT	Sleep_WT	6.34176	1.79609	4.09081	2.08221	4.75997	2.25095	1.34826	0.0805431	1.09397	Unpaired t-test	0.111091	permutation FDR (250 perm)	0.5
Mup20~Q5FW60	24-hours after sleep deprivation_APP/PS1~24-hours after sleep deprivation_WT	24-hours after sleep deprivation_APP/PS1	24-hours after sleep deprivation_WT	2.17275	1.81555	6.34176	1.79609	0.0555906	-4.16901	-2.61715	0.00302304	2.51956	Unpaired t-test	0.0056	permutation FDR (250 perm)	0.5
Mup7~Q58EV3	Sleep_APP/PS1~Sleep_WT	Sleep_APP/PS1	Sleep_WT	10.9718	2.91629	8.19403	1.1687	6.85774	2.77773	1.3655	0.131603	0.880734	Unpaired t-test	0.393647	permutation FDR (250 perm)	0.5
Mup7~Q58EV3	24-hours after sleep deprivation_WT~Sleep_WT	24-hours after sleep deprivation_WT	Sleep_WT	10.3576	1.67865	8.19403	1.1687	4.48032	2.1636	1.5571	0.0387915	1.41126	Unpaired t-test	0.0761026	permutation FDR (250 perm)	0.5
Mup7~Q58EV3	24-hours after sleep deprivation_APP/PS1~24-hours after sleep deprivation_WT	24-hours after sleep deprivation_APP/PS1	24-hours after sleep deprivation_WT	8.49208	1.20649	10.3576	1.67865	0.274417	-1.86556	-1.33457	0.0679881	1.16757	Unpaired t-test	0.13561	permutation FDR (250 perm)	0.5
Mup7~Q58EV3	24-hours after sleep deprivation_APP/PS1~Sleep_APP/PS1	24-hours after sleep deprivation_APP/PS1	Sleep_APP/PS1	8.49208	1.20649	10.9718	2.91629	0.179283	-2.47969	-1.21608	0.168985	0.772151	Unpaired t-test	0.189029	permutation FDR (250 perm)	0.5
Ngp~O08692	24-hours after sleep deprivation_WT~Sleep_WT	24-hours after sleep deprivation_WT	Sleep_WT	12.3269	1.06371	8.36356	1.49913	15.5989	3.96337	3.10816	0.000363859	3.43907	Unpaired t-test	0.000615385	permutation FDR (250 perm)	0.5
Ngp~O08692	Sleep_APP/PS1~Sleep_WT	Sleep_APP/PS1	Sleep_WT	9.10287	3.32654	8.36356	1.49913	1.66937	0.739304	0.325355	0.69357	0.15891	Unpaired t-test	0.8934	permutation FDR (250 perm)	0.5
Ngp~O08692	24-hours after sleep deprivation_APP/PS1~24-hours after sleep deprivation_WT	24-hours after sleep deprivation_APP/PS1	24-hours after sleep deprivation_WT	11.7891	1.71502	12.3269	1.06371	0.688818	-0.537805	-0.399418	0.539181	0.268265	Unpaired t-test	0.709696	permutation FDR (250 perm)	0.5
Ngp~O08692	24-hours after sleep deprivation_APP/PS1~Sleep_APP/PS1	24-hours after sleep deprivation_APP/PS1	Sleep_APP/PS1	11.7891	1.71502	9.10287	3.32654	6.43645	2.68626	1.1656	0.192244	0.716147	Unpaired t-test	0.202278	permutation FDR (250 perm)	0.5
Obp1a~Q9D3H2	Sleep_APP/PS1~Sleep_WT	Sleep_APP/PS1	Sleep_WT	5.70382	3.45531	5.5465	2.2361	1.11521	0.157317	0.064106	0.938359	0.0276308	Unpaired t-test	0.95295	permutation FDR (250 perm)	0.5
Obp1a~Q9D3H2	24-hours after sleep deprivation_WT~Sleep_WT	24-hours after sleep deprivation_WT	Sleep_WT	7.38521	1.89877	5.5465	2.2361	3.57689	1.8387	1.05264	0.168318	0.773869	Unpaired t-test	0.214353	permutation FDR (250 perm)	0.5
Obp1a~Q9D3H2	24-hours after sleep deprivation_APP/PS1~24-hours after sleep deprivation_WT	24-hours after sleep deprivation_APP/PS1	24-hours after sleep deprivation_WT	4.74825	1.69062	7.38521	1.89877	0.160767	-2.63696	-1.65402	0.0364451	1.43836	Unpaired t-test	0.0517576	permutation FDR (250 perm)	0.5
Obp1a~Q9D3H2	24-hours after sleep deprivation_APP/PS1~Sleep_APP/PS1	24-hours after sleep deprivation_APP/PS1	Sleep_APP/PS1	4.74825	1.69062	5.70382	3.45531	0.515638	-0.955568	-0.40483	0.628245	0.201871	Unpaired t-test	0.711077	permutation FDR (250 perm)	0.5
Orm2~P07361	24-hours after sleep deprivation_APP/PS1~24-hours after sleep deprivation_WT	24-hours after sleep deprivation_APP/PS1	24-hours after sleep deprivation_WT	4.63068	0.394654	3.75109	0.869941	1.83986	0.879595	0.954949	0.0768898	1.11413	Unpaired t-test	0.296984	permutation FDR (250 perm)	0.5
Orm2~P07361	24-hours after sleep deprivation_APP/PS1~Sleep_APP/PS1	24-hours after sleep deprivation_APP/PS1	Sleep_APP/PS1	4.63068	0.394654	1.97289	1.73624	6.31064	2.65779	1.92183	0.0362931	1.44018	Unpaired t-test	0.0500769	permutation FDR (250 perm)	0.5
Pfn1~P62962	24-hours after sleep deprivation_APP/PS1~24-hours after sleep deprivation_WT	24-hours after sleep deprivation_APP/PS1	24-hours after sleep deprivation_WT	4.80212	2.23712	5.28024	0.800459	0.717912	-0.478122	-0.322848	0.639431	0.194206	Unpaired t-test	0.78433	permutation FDR (250 perm)	0.5
Pfn1~P62962	24-hours after sleep deprivation_APP/PS1~Sleep_APP/PS1	24-hours after sleep deprivation_APP/PS1	Sleep_APP/PS1	4.80212	2.23712	2.66193	1.62888	4.40822	2.1402	1.24163	0.1111	0.954284	Unpaired t-test	0.155455	permutation FDR (250 perm)	0.5
Pgd~Q9DCD0	24-hours after sleep deprivation_APP/PS1~24-hours after sleep deprivation_WT	24-hours after sleep deprivation_APP/PS1	24-hours after sleep deprivation_WT	4.58301	0.870399	4.00746	1.25781	1.49025	0.575552	0.49389	0.410389	0.386805	Unpaired t-test	0.629349	permutation FDR (250 perm)	0.5
Pgd~Q9DCD0	24-hours after sleep deprivation_APP/PS1~Sleep_APP/PS1	24-hours after sleep deprivation_APP/PS1	Sleep_APP/PS1	4.58301	0.870399	2.3012	1.65824	4.86288	2.28181	1.62747	0.0483937	1.31521	Unpaired t-test	0.0801481	permutation FDR (250 perm)	0.5
Pgk1~P09411	24-hours after sleep deprivation_WT~Sleep_WT	24-hours after sleep deprivation_WT	Sleep_WT	3.79597	1.92239	3.76023	2.20669	1.02508	0.0357356	0.0204757	0.977621	0.00982939	Unpaired t-test	0.975133	permutation FDR (250 perm)	0.5
Pgk1~P09411	24-hours after sleep deprivation_APP/PS1~24-hours after sleep deprivation_WT	24-hours after sleep deprivation_APP/PS1	24-hours after sleep deprivation_WT	3.1897	1.26673	3.79597	1.92239	0.656892	-0.606273	-0.403302	0.561683	0.250508	Unpaired t-test	0.707609	permutation FDR (250 perm)	0.5
Pgk1~P09411	24-hours after sleep deprivation_APP/PS1~Sleep_APP/PS1	24-hours after sleep deprivation_APP/PS1	Sleep_APP/PS1	3.1897	1.26673	2.35555	3.04899	1.7828	0.834145	0.395363	0.626752	0.202904	Unpaired t-test	0.711245	permutation FDR (250 perm)	0.5
Pglyrp1~O88593	Sleep_APP/PS1~Sleep_WT	Sleep_APP/PS1	Sleep_WT	8.37873	1.22258	7.8194	1.99185	1.47358	0.55933	0.368632	0.594589	0.225783	Unpaired t-test	0.83939	permutation FDR (250 perm)	0.5
Pglyrp1~O88593	24-hours after sleep deprivation_WT~Sleep_WT	24-hours after sleep deprivation_WT	Sleep_WT	11.0804	0.766545	7.8194	1.99185	9.58669	3.26103	2.35883	0.00605917	2.21759	Unpaired t-test	0.00896	permutation FDR (250 perm)	0.5
Pglyrp1~O88593	24-hours after sleep deprivation_APP/PS1~24-hours after sleep deprivation_WT	24-hours after sleep deprivation_APP/PS1	24-hours after sleep deprivation_WT	10.8606	1.19836	11.0804	0.766545	0.858653	-0.219853	-0.200343	0.720271	0.142504	Unpaired t-test	0.920588	permutation FDR (250 perm)	0.5
Pglyrp1~O88593	24-hours after sleep deprivation_APP/PS1~Sleep_APP/PS1	24-hours after sleep deprivation_APP/PS1	Sleep_APP/PS1	10.8606	1.19836	8.37873	1.22258	5.58613	2.48185	1.93447	0.0123012	1.91005	Unpaired t-test	0.0293913	permutation FDR (250 perm)	0.5
Ppbp~Q9EQI5	24-hours after sleep deprivation_WT~Sleep_WT	24-hours after sleep deprivation_WT	Sleep_WT	4.99518	1.89555	3.28047	1.62757	3.2823	1.71471	1.08726	0.14274	0.845455	Unpaired t-test	0.207918	permutation FDR (250 perm)	0.5
Ppbp~Q9EQI5	24-hours after sleep deprivation_APP/PS1~24-hours after sleep deprivation_WT	24-hours after sleep deprivation_APP/PS1	24-hours after sleep deprivation_WT	4.38177	2.54735	4.99518	1.89555	0.653648	-0.613414	-0.333072	0.656535	0.182742	Unpaired t-test	0.766722	permutation FDR (250 perm)	0.5
Ppbp~Q9EQI5	24-hours after sleep deprivation_APP/PS1~Sleep_APP/PS1	24-hours after sleep deprivation_APP/PS1	Sleep_APP/PS1	4.38177	2.54735	2.74108	2.07077	3.11815	1.64069	0.833901	0.290706	0.536546	Unpaired t-test	0.368049	permutation FDR (250 perm)	0.5
Ppia~P17742	Sleep_APP/PS1~Sleep_WT	Sleep_APP/PS1	Sleep_WT	5.72034	1.77988	3.88192	0.587312	3.57617	1.83842	1.29313	0.107784	0.967446	Unpaired t-test	0.448889	permutation FDR (250 perm)	0.5
Ppia~P17742	24-hours after sleep deprivation_WT~Sleep_WT	24-hours after sleep deprivation_WT	Sleep_WT	6.97706	1.35835	3.88192	0.587312	8.54531	3.09513	2.68423	0.00252819	2.59719	Unpaired t-test	0.005	permutation FDR (250 perm)	0.5
Ppia~P17742	24-hours after sleep deprivation_APP/PS1~24-hours after sleep deprivation_WT	24-hours after sleep deprivation_APP/PS1	24-hours after sleep deprivation_WT	5.00868	1.28019	6.97706	1.35835	0.25554	-1.96838	-1.51256	0.0330483	1.48085	Unpaired t-test	0.0855294	permutation FDR (250 perm)	0.5
Ppia~P17742	24-hours after sleep deprivation_APP/PS1~Sleep_APP/PS1	24-hours after sleep deprivation_APP/PS1	Sleep_APP/PS1	5.00868	1.28019	5.72034	1.77988	0.610616	-0.711664	-0.464515	0.513626	0.289353	Unpaired t-test	0.65497	permutation FDR (250 perm)	0.5
Prdx5~A0A494BAZ4	24-hours after sleep deprivation_APP/PS1~24-hours after sleep deprivation_WT	24-hours after sleep deprivation_APP/PS1	24-hours after sleep deprivation_WT	6.84563	1.1047	7.16248	0.504358	0.802819	-0.316854	-0.315512	0.545865	0.262915	Unpaired t-test	0.79332	permutation FDR (250 perm)	0.5
Prdx5~A0A494BAZ4	24-hours after sleep deprivation_APP/PS1~Sleep_APP/PS1	24-hours after sleep deprivation_APP/PS1	Sleep_APP/PS1	6.84563	1.1047	2.82896	2.33738	16.186	4.01667	2.29172	0.0225218	1.6474	Unpaired t-test	0.0206829	permutation FDR (250 perm)	0.5
Prdx6~D3Z0Y2	Sleep_APP/PS1~Sleep_WT	Sleep_APP/PS1	Sleep_WT	3.46727	2.08885	3.60575	1.19362	0.90848	-0.138473	-0.0837954	0.908453	0.0416974	Unpaired t-test	0.966649	permutation FDR (250 perm)	0.5
Prdx6~D3Z0Y2	24-hours after sleep deprivation_APP/PS1~24-hours after sleep deprivation_WT	24-hours after sleep deprivation_APP/PS1	24-hours after sleep deprivation_WT	4.26968	0.713889	3.65553	1.39315	1.53066	0.61415	0.517035	0.401002	0.396854	Unpaired t-test	0.604465	permutation FDR (250 perm)	0.5
Prdx6~D3Z0Y2	24-hours after sleep deprivation_APP/PS1~Sleep_APP/PS1	24-hours after sleep deprivation_APP/PS1	Sleep_APP/PS1	4.26968	0.713889	3.46727	2.08885	1.744	0.802403	0.506463	0.495093	0.305314	Unpaired t-test	0.62768	permutation FDR (250 perm)	0.5
Prss3b~Q9CPN9	24-hours after sleep deprivation_WT~Sleep_WT	24-hours after sleep deprivation_WT	Sleep_WT	9.34792	2.02687	8.4775	3.27264	1.8282	0.870426	0.411642	0.601369	0.220859	Unpaired t-test	0.619222	permutation FDR (250 perm)	0.5
Prss3b~Q9CPN9	Sleep_APP/PS1~Sleep_WT	Sleep_APP/PS1	Sleep_WT	9.4281	0.861676	8.4775	3.27264	1.93268	0.950606	0.49932	0.51947	0.284439	Unpaired t-test	0.834083	permutation FDR (250 perm)	0.5
Prss3b~Q9CPN9	24-hours after sleep deprivation_APP/PS1~24-hours after sleep deprivation_WT	24-hours after sleep deprivation_APP/PS1	24-hours after sleep deprivation_WT	8.65882	1.02372	9.34792	2.02687	0.620237	-0.689108	-0.459972	0.511928	0.290791	Unpaired t-test	0.657933	permutation FDR (250 perm)	0.5
Prss3b~Q9CPN9	24-hours after sleep deprivation_APP/PS1~Sleep_APP/PS1	24-hours after sleep deprivation_APP/PS1	Sleep_APP/PS1	8.65882	1.02372	9.4281	0.861676	0.586707	-0.769288	-0.6992	0.230442	0.637439	Unpaired t-test	0.435915	permutation FDR (250 perm)	0.5
Prtn3~A0A0R4IZY6	Sleep_APP/PS1~Sleep_WT	Sleep_APP/PS1	Sleep_WT	5.99929	0.972026	4.21255	1.38441	3.45035	1.78674	1.43466	0.0375692	1.42517	Unpaired t-test	0.272	permutation FDR (250 perm)	0.5
Prtn3~A0A0R4IZY6	24-hours after sleep deprivation_WT~Sleep_WT	24-hours after sleep deprivation_WT	Sleep_WT	8.29613	2.17564	4.21255	1.38441	16.9543	4.08358	2.51264	0.00646148	2.18967	Unpaired t-test	0.00504348	permutation FDR (250 perm)	0.5
Prtn3~A0A0R4IZY6	24-hours after sleep deprivation_APP/PS1~24-hours after sleep deprivation_WT	24-hours after sleep deprivation_APP/PS1	24-hours after sleep deprivation_WT	7.50715	1.4003	8.29613	2.17564	0.578752	-0.788982	-0.484487	0.503734	0.297799	Unpaired t-test	0.635678	permutation FDR (250 perm)	0.5
Prtn3~A0A0R4IZY6	24-hours after sleep deprivation_APP/PS1~Sleep_APP/PS1	24-hours after sleep deprivation_APP/PS1	Sleep_APP/PS1	7.50715	1.4003	5.99929	0.972026	2.84386	1.50785	1.20595	0.0722736	1.14102	Unpaired t-test	0.165588	permutation FDR (250 perm)	0.5
Ptgds~O09114	24-hours after sleep deprivation_APP/PS1~24-hours after sleep deprivation_WT	24-hours after sleep deprivation_APP/PS1	24-hours after sleep deprivation_WT	4.14047	0.872482	2.8955	1.29762	2.37014	1.24497	1.05425	0.102807	0.987979	Unpaired t-test	0.2385	permutation FDR (250 perm)	0.5
Ptgds~O09114	24-hours after sleep deprivation_APP/PS1~Sleep_APP/PS1	24-hours after sleep deprivation_APP/PS1	Sleep_APP/PS1	4.14047	0.872482	1.48616	1.74831	6.29546	2.65431	1.83825	0.0348249	1.45811	Unpaired t-test	0.0495385	permutation FDR (250 perm)	0.5
Ptma~A0A087WP98	Sleep_APP/PS1~Sleep_WT	Sleep_APP/PS1	Sleep_WT	5.44813	1.92125	6.24933	2.37517	0.573873	-0.801197	-0.429612	0.570709	0.243585	Unpaired t-test	0.8208	permutation FDR (250 perm)	0.5
Ptma~A0A087WP98	24-hours after sleep deprivation_WT~Sleep_WT	24-hours after sleep deprivation_WT	Sleep_WT	4.46209	1.54176	6.24933	2.37517	0.289727	-1.78723	-1.05766	0.162782	0.788394	Unpaired t-test	0.212941	permutation FDR (250 perm)	0.5
Ptma~A0A087WP98	24-hours after sleep deprivation_APP/PS1~24-hours after sleep deprivation_WT	24-hours after sleep deprivation_APP/PS1	24-hours after sleep deprivation_WT	4.51122	0.410353	4.46209	1.54176	1.03464	0.0491284	0.0406169	0.947209	0.0235542	Unpaired t-test	0.985917	permutation FDR (250 perm)	0.5
Ptma~A0A087WP98	24-hours after sleep deprivation_APP/PS1~Sleep_APP/PS1	24-hours after sleep deprivation_APP/PS1	Sleep_APP/PS1	4.51122	0.410353	5.44813	1.92125	0.522351	-0.936909	-0.63514	0.388128	0.411026	Unpaired t-test	0.517	permutation FDR (250 perm)	0.5
Pzp~Q61838	24-hours after sleep deprivation_APP/PS1~24-hours after sleep deprivation_WT	24-hours after sleep deprivation_APP/PS1	24-hours after sleep deprivation_WT	3.15116	1.62741	2.76378	1.81897	1.30802	0.387382	0.249875	0.719843	0.142762	Unpaired t-test	0.8628	permutation FDR (250 perm)	0.5
Pzp~Q61838	24-hours after sleep deprivation_APP/PS1~Sleep_APP/PS1	24-hours after sleep deprivation_APP/PS1	Sleep_APP/PS1	3.15116	1.62741	3.26845	2.19686	0.921921	-0.117285	-0.0657526	0.929818	0.0316019	Unpaired t-test	0.943168	permutation FDR (250 perm)	0.5
Retnlg~Q8K426	24-hours after sleep deprivation_WT~Sleep_WT	24-hours after sleep deprivation_WT	Sleep_WT	5.8372	1.39019	3.47048	1.56417	5.15767	2.36672	1.70117	0.0224341	1.64909	Unpaired t-test	0.0486667	permutation FDR (250 perm)	0.5
Retnlg~Q8K426	24-hours after sleep deprivation_APP/PS1~24-hours after sleep deprivation_WT	24-hours after sleep deprivation_APP/PS1	24-hours after sleep deprivation_WT	5.06012	0.930175	5.8372	1.39019	0.583548	-0.777078	-0.632536	0.315659	0.500782	Unpaired t-test	0.514442	permutation FDR (250 perm)	0.5
Retnlg~Q8K426	24-hours after sleep deprivation_APP/PS1~Sleep_APP/PS1	24-hours after sleep deprivation_APP/PS1	Sleep_APP/PS1	5.06012	0.930175	1.56832	1.62387	11.2496	3.4918	2.50067	0.0087	2.06048	Unpaired t-test	0.00962162	permutation FDR (250 perm)	0.5
S100a9~P31725	24-hours after sleep deprivation_APP/PS1~24-hours after sleep deprivation_WT	24-hours after sleep deprivation_APP/PS1	24-hours after sleep deprivation_WT	7.52518	0.737513	6.45033	0.897931	2.10649	1.07484	1.0728	0.0588349	1.23036	Unpaired t-test	0.230741	permutation FDR (250 perm)	0.5
S100a9~P31725	24-hours after sleep deprivation_APP/PS1~Sleep_APP/PS1	24-hours after sleep deprivation_APP/PS1	Sleep_APP/PS1	7.52518	0.737513	5.64011	1.06216	3.6937	1.88507	1.69751	0.019224	1.71616	Unpaired t-test	0.0621538	permutation FDR (250 perm)	0.5
Serpina1a~A0A0A0MQA3	Sleep_APP/PS1~Sleep_WT	Sleep_APP/PS1	Sleep_WT	7.48997	0.588665	7.92623	1.33287	0.739047	-0.436263	-0.389991	0.498764	0.302105	Unpaired t-test	0.844211	permutation FDR (250 perm)	0.5
Serpina1a~A0A0A0MQA3	24-hours after sleep deprivation_WT~Sleep_WT	24-hours after sleep deprivation_WT	Sleep_WT	8.35087	1.10672	7.92623	1.33287	1.34223	0.424636	0.343677	0.575367	0.240055	Unpaired t-test	0.677135	permutation FDR (250 perm)	0.5
Serpina1a~A0A0A0MQA3	24-hours after sleep deprivation_APP/PS1~Sleep_APP/PS1	24-hours after sleep deprivation_APP/PS1	Sleep_APP/PS1	7.36923	1.68915	7.48997	0.588665	0.919717	-0.120738	-0.0966077	0.876067	0.0574628	Unpaired t-test	0.938975	permutation FDR (250 perm)	0.5
Serpina1a~A0A0A0MQA3	24-hours after sleep deprivation_APP/PS1~24-hours after sleep deprivation_WT	24-hours after sleep deprivation_APP/PS1	24-hours after sleep deprivation_WT	7.36923	1.68915	8.35087	1.10672	0.506405	-0.981636	-0.727773	0.27325	0.563439	Unpaired t-test	0.448522	permutation FDR (250 perm)	0.5
Serpina1b~P22599	24-hours after sleep deprivation_APP/PS1~24-hours after sleep deprivation_WT	24-hours after sleep deprivation_APP/PS1	24-hours after sleep deprivation_WT	5.14086	0.90364	5.4732	0.841596	0.794246	-0.332342	-0.323598	0.541336	0.266533	Unpaired t-test	0.779216	permutation FDR (250 perm)	0.5
Serpina1b~P22599	24-hours after sleep deprivation_APP/PS1~Sleep_APP/PS1	24-hours after sleep deprivation_APP/PS1	Sleep_APP/PS1	5.14086	0.90364	4.82258	0.958969	1.24684	0.318274	0.288036	0.612724	0.212735	Unpaired t-test	0.797055	permutation FDR (250 perm)	0.5
Serpina1d~Q00897	24-hours after sleep deprivation_WT~Sleep_WT	24-hours after sleep deprivation_WT	Sleep_WT	6.30639	0.557974	6.4882	0.36372	0.881596	-0.18181	-0.230031	0.548058	0.261173	Unpaired t-test	0.773385	permutation FDR (250 perm)	0.5
Serpina1d~Q00897	Sleep_APP/PS1~Sleep_WT	Sleep_APP/PS1	Sleep_WT	6.10556	0.31714	6.4882	0.36372	0.767034	-0.382638	-0.533487	0.110885	0.955125	Unpaired t-test	0.832444	permutation FDR (250 perm)	0.5
Serpina1d~Q00897	24-hours after sleep deprivation_APP/PS1~24-hours after sleep deprivation_WT	24-hours after sleep deprivation_APP/PS1	24-hours after sleep deprivation_WT	6.31567	0.532245	6.30639	0.557974	1.00645	0.00928014	0.0111691	0.978153	0.00959314	Unpaired t-test	0.992416	permutation FDR (250 perm)	0.5
Serpina1d~Q00897	24-hours after sleep deprivation_APP/PS1~Sleep_APP/PS1	24-hours after sleep deprivation_APP/PS1	Sleep_APP/PS1	6.31567	0.532245	6.10556	0.31714	1.15677	0.210108	0.273224	0.453051	0.343853	Unpaired t-test	0.799357	permutation FDR (250 perm)	0.5
Serpina1e~Q00898	Sleep_APP/PS1~Sleep_WT	Sleep_APP/PS1	Sleep_WT	7.14983	1.78795	8.40318	0.917776	0.419472	-1.25335	-0.853017	0.248399	0.60485	Unpaired t-test	0.689733	permutation FDR (250 perm)	0.5
Serpina1e~Q00898	24-hours after sleep deprivation_WT~Sleep_WT	24-hours after sleep deprivation_WT	Sleep_WT	7.8693	0.894653	8.40318	0.917776	0.690695	-0.53388	-0.509355	0.351507	0.454066	Unpaired t-test	0.544471	permutation FDR (250 perm)	0.5
Serpina1e~Q00898	24-hours after sleep deprivation_APP/PS1~24-hours after sleep deprivation_WT	24-hours after sleep deprivation_APP/PS1	24-hours after sleep deprivation_WT	7.94618	0.968501	7.8693	0.894653	1.05474	0.076881	0.0723582	0.893782	0.0487682	Unpaired t-test	0.958387	permutation FDR (250 perm)	0.5
Serpina1e~Q00898	24-hours after sleep deprivation_APP/PS1~Sleep_APP/PS1	24-hours after sleep deprivation_APP/PS1	Sleep_APP/PS1	7.94618	0.968501	7.14983	1.78795	1.73671	0.796354	0.538985	0.448644	0.348099	Unpaired t-test	0.609458	permutation FDR (250 perm)	0.5
Serpina3k~A0A0R4J0I1	24-hours after sleep deprivation_WT~Sleep_WT	24-hours after sleep deprivation_WT	Sleep_WT	6.62182	0.440633	5.94526	0.729124	1.59832	0.676559	0.789468	0.0870538	1.06021	Unpaired t-test	0.366571	permutation FDR (250 perm)	0.5
Serpina3k~A0A0R4J0I1	Sleep_APP/PS1~Sleep_WT	Sleep_APP/PS1	Sleep_WT	5.72543	2.30782	5.94526	0.729124	0.858665	-0.219833	-0.129949	0.861601	0.0646937	Unpaired t-test	0.939147	permutation FDR (250 perm)	0.5
Serpina3k~A0A0R4J0I1	24-hours after sleep deprivation_APP/PS1~24-hours after sleep deprivation_WT	24-hours after sleep deprivation_APP/PS1	24-hours after sleep deprivation_WT	6.01426	1.1425	6.62182	0.440633	0.656306	-0.607561	-0.603732	0.264395	0.577747	Unpaired t-test	0.53065	permutation FDR (250 perm)	0.5
Serpina3k~A0A0R4J0I1	24-hours after sleep deprivation_APP/PS1~Sleep_APP/PS1	24-hours after sleep deprivation_APP/PS1	Sleep_APP/PS1	6.01426	1.1425	5.72543	2.30782	1.22165	0.288832	0.165556	0.825153	0.0834653	Unpaired t-test	0.887017	permutation FDR (250 perm)	0.5
Serpinb1a~Q9D154	24-hours after sleep deprivation_APP/PS1~24-hours after sleep deprivation_WT	24-hours after sleep deprivation_APP/PS1	24-hours after sleep deprivation_WT	5.29124	0.477467	4.56452	1.02451	1.65487	0.726722	0.728241	0.189089	0.723333	Unpaired t-test	0.463652	permutation FDR (250 perm)	0.5
Serpinb1a~Q9D154	24-hours after sleep deprivation_APP/PS1~Sleep_APP/PS1	24-hours after sleep deprivation_APP/PS1	Sleep_APP/PS1	5.29124	0.477467	4.11302	0.180228	2.26298	1.17822	1.64845	0.000519236	3.28464	Unpaired t-test	0.0621538	permutation FDR (250 perm)	0.5
Serpinc1~P32261	24-hours after sleep deprivation_APP/PS1~24-hours after sleep deprivation_WT	24-hours after sleep deprivation_APP/PS1	24-hours after sleep deprivation_WT	4.52689	1.81621	6.57861	2.20783	0.241197	-2.05172	-1.1827	0.128623	0.890683	Unpaired t-test	0.188417	permutation FDR (250 perm)	0.5
Serpinc1~P32261	24-hours after sleep deprivation_APP/PS1~Sleep_APP/PS1	24-hours after sleep deprivation_APP/PS1	Sleep_APP/PS1	4.52689	1.81621	3.4005	1.50712	2.18313	1.1264	0.723359	0.312894	0.504603	Unpaired t-test	0.418925	permutation FDR (250 perm)	0.5
Sh3bgrl3~I7HPY0	Sleep_APP/PS1~Sleep_WT	Sleep_APP/PS1	Sleep_WT	5.72797	2.0598	6.29675	1.32757	0.674186	-0.568782	-0.341857	0.641828	0.192581	Unpaired t-test	0.867267	permutation FDR (250 perm)	0.5
Sh3bgrl3~I7HPY0	24-hours after sleep deprivation_WT~Sleep_WT	24-hours after sleep deprivation_WT	Sleep_WT	7.88109	0.734908	6.29675	1.32757	2.99871	1.58434	1.39732	0.0322371	1.49164	Unpaired t-test	0.103349	permutation FDR (250 perm)	0.5
Sh3bgrl3~I7HPY0	24-hours after sleep deprivation_APP/PS1~24-hours after sleep deprivation_WT	24-hours after sleep deprivation_APP/PS1	24-hours after sleep deprivation_WT	6.98944	0.59092	7.88109	0.734908	0.538996	-0.891652	-0.982326	0.054886	1.26054	Unpaired t-test	0.274276	permutation FDR (250 perm)	0.5
Sh3bgrl3~I7HPY0	24-hours after sleep deprivation_APP/PS1~Sleep_APP/PS1	24-hours after sleep deprivation_APP/PS1	Sleep_APP/PS1	6.98944	0.59092	5.72797	2.0598	2.3974	1.26147	0.809789	0.292822	0.533396	Unpaired t-test	0.397727	permutation FDR (250 perm)	0.5
Sod1~P08228	Sleep_APP/PS1~Sleep_WT	Sleep_APP/PS1	Sleep_WT	6.43776	1.38963	4.89065	1.36744	2.92231	1.54711	1.11199	0.118695	0.925567	Unpaired t-test	0.5192	permutation FDR (250 perm)	0.5
Sod1~P08228	24-hours after sleep deprivation_WT~Sleep_WT	24-hours after sleep deprivation_WT	Sleep_WT	6.10355	1.40351	4.89065	1.36744	2.31804	1.2129	0.905145	0.177817	0.750028	Unpaired t-test	0.290296	permutation FDR (250 perm)	0.5
Sod1~P08228	24-hours after sleep deprivation_APP/PS1~24-hours after sleep deprivation_WT	24-hours after sleep deprivation_APP/PS1	24-hours after sleep deprivation_WT	5.32323	0.748874	6.10355	1.40351	0.582236	-0.780325	-0.651266	0.299082	0.52421	Unpaired t-test	0.510453	permutation FDR (250 perm)	0.5
Sod1~P08228	24-hours after sleep deprivation_APP/PS1~Sleep_APP/PS1	24-hours after sleep deprivation_APP/PS1	Sleep_APP/PS1	5.32323	0.748874	6.43776	1.38963	0.461841	-1.11453	-0.885181	0.196225	0.707246	Unpaired t-test	0.35605	permutation FDR (250 perm)	0.5
Tagln2~Q9WVA4	24-hours after sleep deprivation_APP/PS1~24-hours after sleep deprivation_WT	24-hours after sleep deprivation_APP/PS1	24-hours after sleep deprivation_WT	4.18595	1.8684	4.15816	0.903511	1.01945	0.027797	0.0203913	0.975014	0.0109892	Unpaired t-test	0.98929	permutation FDR (250 perm)	0.5
Tagln2~Q9WVA4	24-hours after sleep deprivation_APP/PS1~Sleep_APP/PS1	24-hours after sleep deprivation_APP/PS1	Sleep_APP/PS1	4.18595	1.8684	2.65152	1.46587	2.89674	1.53443	0.984978	0.178337	0.748758	Unpaired t-test	0.272105	permutation FDR (250 perm)	0.5
Terf1~P70371	Sleep_APP/PS1~Sleep_WT	Sleep_APP/PS1	Sleep_WT	4.28878	3.81442	6.72688	1.95309	0.184526	-2.43811	-0.949724	0.287474	0.541402	Unpaired t-test	0.6664	permutation FDR (250 perm)	0.5
Terf1~P70371	24-hours after sleep deprivation_WT~Sleep_WT	24-hours after sleep deprivation_WT	Sleep_WT	4.95254	3.11705	6.72688	1.95309	0.292328	-1.77434	-0.842551	0.301003	0.52143	Unpaired t-test	0.336727	permutation FDR (250 perm)	0.5
Tf~Q921I1	Sleep_APP/PS1~Sleep_WT	Sleep_APP/PS1	Sleep_WT	10.2188	0.421426	10.2877	0.786333	0.953374	-0.0688853	-0.0779249	0.861357	0.0648167	Unpaired t-test	0.959077	permutation FDR (250 perm)	0.5
Tf~Q921I1	24-hours after sleep deprivation_WT~Sleep_WT	24-hours after sleep deprivation_WT	Sleep_WT	10.4527	0.306397	10.2877	0.786333	1.12112	0.164944	0.194271	0.649049	0.187723	Unpaired t-test	0.815077	permutation FDR (250 perm)	0.5
Tf~Q921I1	24-hours after sleep deprivation_APP/PS1~24-hours after sleep deprivation_WT	24-hours after sleep deprivation_APP/PS1	24-hours after sleep deprivation_WT	10.1751	0.64253	10.4527	0.306397	0.824993	-0.277545	-0.348699	0.373019	0.428269	Unpaired t-test	0.756625	permutation FDR (250 perm)	0.5
Tf~Q921I1	24-hours after sleep deprivation_APP/PS1~Sleep_APP/PS1	24-hours after sleep deprivation_APP/PS1	Sleep_APP/PS1	10.1751	0.64253	10.2188	0.421426	0.970153	-0.0437159	-0.0522628	0.899201	0.0461434	Unpaired t-test	0.949651	permutation FDR (250 perm)	0.5
Thbs1~P35441	24-hours after sleep deprivation_APP/PS1~24-hours after sleep deprivation_WT	24-hours after sleep deprivation_APP/PS1	24-hours after sleep deprivation_WT	5.93893	1.5253	6.71977	2.18831	0.582027	-0.780843	-0.4704	0.518356	0.285372	Unpaired t-test	0.653379	permutation FDR (250 perm)	0.5
Thbs1~P35441	24-hours after sleep deprivation_APP/PS1~Sleep_APP/PS1	24-hours after sleep deprivation_APP/PS1	Sleep_APP/PS1	5.93893	1.5253	6.87634	1.04697	0.52217	-0.937408	-0.713669	0.276018	0.559062	Unpaired t-test	0.427613	permutation FDR (250 perm)	0.5
Tpi1~P17751	Sleep_APP/PS1~Sleep_WT	Sleep_APP/PS1	Sleep_WT	4.89096	1.28328	4.14109	1.14207	1.68164	0.749869	0.579878	0.372537	0.42883	Unpaired t-test	0.804651	permutation FDR (250 perm)	0.5
Tpi1~P17751	24-hours after sleep deprivation_APP/PS1~24-hours after sleep deprivation_WT	24-hours after sleep deprivation_APP/PS1	24-hours after sleep deprivation_WT	4.38329	0.478787	4.3174	0.594662	1.04673	0.0658923	0.0793838	0.845948	0.0726561	Unpaired t-test	0.957831	permutation FDR (250 perm)	0.5
Tpi1~P17751	24-hours after sleep deprivation_APP/PS1~Sleep_APP/PS1	24-hours after sleep deprivation_APP/PS1	Sleep_APP/PS1	4.38329	0.478787	4.89096	1.28328	0.703359	-0.507667	-0.433625	0.484958	0.314295	Unpaired t-test	0.686874	permutation FDR (250 perm)	0.5
Try10~Q792Z1	Sleep_APP/PS1~Sleep_WT	Sleep_APP/PS1	Sleep_WT	7.64378	2.6685	7.42618	3.03945	1.1628	0.217597	0.0937083	0.907485	0.0421605	Unpaired t-test	0.952364	permutation FDR (250 perm)	0.5
Try10~Q792Z1	24-hours after sleep deprivation_WT~Sleep_WT	24-hours after sleep deprivation_WT	Sleep_WT	8.40739	1.98606	7.42618	3.03945	1.97411	0.981206	0.484313	0.534095	0.272382	Unpaired t-test	0.571353	permutation FDR (250 perm)	0.5
Try10~Q792Z1	24-hours after sleep deprivation_APP/PS1~24-hours after sleep deprivation_WT	24-hours after sleep deprivation_APP/PS1	24-hours after sleep deprivation_WT	6.43335	2.37929	8.40739	1.98606	0.254539	-1.97404	-1.0869	0.16181	0.790995	Unpaired t-test	0.22166	permutation FDR (250 perm)	0.5
Try10~Q792Z1	24-hours after sleep deprivation_APP/PS1~Sleep_APP/PS1	24-hours after sleep deprivation_APP/PS1	Sleep_APP/PS1	6.43335	2.37929	7.64378	2.6685	0.432139	-1.21043	-0.562894	0.484524	0.314684	Unpaired t-test	0.571833	permutation FDR (250 perm)	0.5
Ttr~P07309	Sleep_APP/PS1~Sleep_WT	Sleep_APP/PS1	Sleep_WT	7.62623	1.26482	7.67381	0.706562	0.967557	-0.0475817	-0.0398143	0.947772	0.0232959	Unpaired t-test	0.967901	permutation FDR (250 perm)	0.5
Ttr~P07309	24-hours after sleep deprivation_WT~Sleep_WT	24-hours after sleep deprivation_WT	Sleep_WT	8.2657	0.666511	7.67381	0.706562	1.50722	0.59189	0.647021	0.181774	0.740467	Unpaired t-test	0.475864	permutation FDR (250 perm)	0.5
Ttr~P07309	24-hours after sleep deprivation_APP/PS1~24-hours after sleep deprivation_WT	24-hours after sleep deprivation_APP/PS1	24-hours after sleep deprivation_WT	8.17785	0.988696	8.2657	0.666511	0.940922	-0.0878532	-0.0876985	0.864322	0.0633245	Unpaired t-test	0.962759	permutation FDR (250 perm)	0.5
Ttr~P07309	24-hours after sleep deprivation_APP/PS1~Sleep_APP/PS1	24-hours after sleep deprivation_APP/PS1	Sleep_APP/PS1	8.17785	0.988696	7.62623	1.26482	1.46573	0.551618	0.441209	0.485651	0.313676	Unpaired t-test	0.668544	permutation FDR (250 perm)	0.5
Txn~P10639	24-hours after sleep deprivation_APP/PS1~24-hours after sleep deprivation_WT	24-hours after sleep deprivation_APP/PS1	24-hours after sleep deprivation_WT	2.73494	0.714168	3.24653	1.02719	0.701448	-0.511593	-0.48999	0.372539	0.428828	Unpaired t-test	0.635023	permutation FDR (250 perm)	0.5
Txn~P10639	24-hours after sleep deprivation_APP/PS1~Sleep_APP/PS1	24-hours after sleep deprivation_APP/PS1	Sleep_APP/PS1	2.73494	0.714168	1.67965	1.58521	2.07814	1.05529	0.784879	0.265805	0.575437	Unpaired t-test	0.407146	permutation FDR (250 perm)	0.5
Vcl~Q64727	24-hours after sleep deprivation_APP/PS1~24-hours after sleep deprivation_WT	24-hours after sleep deprivation_APP/PS1	24-hours after sleep deprivation_WT	2.21569	0.905278	3.26425	1.80791	0.483451	-1.04856	-0.754908	0.276461	0.558365	Unpaired t-test	0.440294	permutation FDR (250 perm)	0.5
Vcl~Q64727	24-hours after sleep deprivation_APP/PS1~Sleep_APP/PS1	24-hours after sleep deprivation_APP/PS1	Sleep_APP/PS1	2.21569	0.905278	1.54251	1.42271	1.59458	0.673179	0.51718	0.432461	0.364053	Unpaired t-test	0.624825	permutation FDR (250 perm)	0.5
Wdr1~O88342	24-hours after sleep deprivation_APP/PS1~24-hours after sleep deprivation_WT	24-hours after sleep deprivation_APP/PS1	24-hours after sleep deprivation_WT	5.27199	1.18812	4.27774	1.0429	1.99204	0.994248	0.84768	0.167654	0.775587	Unpaired t-test	0.342	permutation FDR (250 perm)	0.5
Wdr1~O88342	24-hours after sleep deprivation_APP/PS1~Sleep_APP/PS1	24-hours after sleep deprivation_APP/PS1	Sleep_APP/PS1	5.27199	1.18812	2.38938	1.89882	7.37481	2.88261	1.84058	0.0349112	1.45704	Unpaired t-test	0.04624	permutation FDR (250 perm)	0.5
Ywhae~P62259	24-hours after sleep deprivation_APP/PS1~24-hours after sleep deprivation_WT	24-hours after sleep deprivation_APP/PS1	24-hours after sleep deprivation_WT	3.8902	0.889932	3.15666	0.69498	1.66272	0.733543	0.749954	0.153332	0.814368	Unpaired t-test	0.430471	permutation FDR (250 perm)	0.5
Ywhae~P62259	24-hours after sleep deprivation_APP/PS1~Sleep_APP/PS1	24-hours after sleep deprivation_APP/PS1	Sleep_APP/PS1	3.8902	0.889932	1.98643	0.591404	3.74191	1.90378	1.96582	0.0022717	2.64365	Unpaired t-test	0.0236364	permutation FDR (250 perm)	0.5
Ywhag~P61982	24-hours after sleep deprivation_APP/PS1~24-hours after sleep deprivation_WT	24-hours after sleep deprivation_APP/PS1	24-hours after sleep deprivation_WT	1.69568	0.708972	2.55072	1.60613	0.552852	-0.855034	-0.670927	0.308106	0.5113	Unpaired t-test	0.495622	permutation FDR (250 perm)	0.5
Ywhag~P61982	24-hours after sleep deprivation_APP/PS1~Sleep_APP/PS1	24-hours after sleep deprivation_APP/PS1	Sleep_APP/PS1	1.69568	0.708972	1.52538	0.638674	1.1253	0.170309	0.182934	0.701776	0.153802	Unpaired t-test	0.869299	permutation FDR (250 perm)	0.5
Ywhaz~P63101	24-hours after sleep deprivation_APP/PS1~24-hours after sleep deprivation_WT	24-hours after sleep deprivation_APP/PS1	24-hours after sleep deprivation_WT	4.33457	0.987267	4.60334	0.952955	0.830025	-0.268774	-0.247358	0.655914	0.183153	Unpaired t-test	0.86552	permutation FDR (250 perm)	0.5
Ywhaz~P63101	24-hours after sleep deprivation_APP/PS1~Sleep_APP/PS1	24-hours after sleep deprivation_APP/PS1	Sleep_APP/PS1	4.33457	0.987267	3.38146	0.30453	1.93604	0.953108	1.02391	0.0596064	1.22471	Unpaired t-test	0.262919	permutation FDR (250 perm)	0.5
