# Supplementary material for: Sleep deprivation leads to non-adaptive alterations in sleep microarchitecture and amyloid-β accumulation in a murine Alzheimer model
Source: Cell Rep. Author manuscript; Available in PMC 2025 Aug 26. (PMC12379227; doi:10.1016/j.celrep.2024.114977)
Supplement: 3 [file NIHMS2038914-supplement-3.xlsx]

## Sheet: Description
Tab	Name	Description
A	CSF	Data tabe of processed CSF proteome, containing all samples and detected proteins.
B	Significant protein hits	Significantly regulated protein hits between experimental groups.
C	Regulation table	Statistical analysis of the APP/PS1 vs. WT CSF proteome at 3-4 months. The LFQ intensities were log2 transformed. A Student's t-test with permutation FDR correction was applied to calculate significant changes between the groups. A permutation based FDR correction was applied.
D	AD biomarkers	Comparison of our data to previously published CSF human AD proteome (Higginbotham et al., 2020).
E	Enrichments	Gene ontology associated enrichment terms in CSF samples.
F	PPI map	Protein-protein-interaction list of all included proteins, annotated via STRING online tool.
G	App PEP sequence	Human versus murine peptide sequence detected for Amyloid precusor protein

## Sheet: A.CSF
sample	label	group	1110004F10Rik~A0A0U1RPJ7	2210016F16Rik~G3X8U3	A2m~Q6GQT1	AI182371~A0A2I3BRQ1	Aacs~Q9D2R0	Aak1~Q3UHJ0	Aamdc~D3YZD8	Aars1~Q8BGQ7	Abcc3~A0A0R4J015	Abce1~P61222	Abcf1~Q6P542	Abcf2~Q99LE6	Abhd14b~A0A087WPF8	Abi3bp~A0A338P6S8	Abracl~E9QMV2	Abraxas2~D3Z4D8	Acaa1a~H3BKL5	Acaa2~Q8BWT1	Acaca~Q5SWU9	Acadl~A0A0R4J083	Acadm~P45952	Acads~Q07417	Acadvl~B1AR28	Acan~Q61282	Acat1~Q8QZT1	Acat2~Q8CAY6	Ace~P09470	Ache~P21836	Acly~Q3V117	Aco1~P28271	Aco2~A0A2R8VJW0	Aco2~Q99KI0	Acot1~O55137	Acot7~E9PYH2	Acp1~Q561M1	Acsl1~D3Z041	Acss2~A2AQN4	Acta1~P68134	Actbl2~Q8BFZ3	Actb~P60710	Actc1~P68033	Actg1~P63260	Actl6a~A0A0A6YWG8	Actn1~Q7TPR4	Actn2~Q9JI91	Actn3~O88990	Actn4~A0A1L1SV25
10-RS2-038	RS24h_WT	24-hours after sleep deprivation	1.78694	4.05684	11.6265	8.95159	4.43698	-0.433694	6.08928	3.61759	10.6882	4.26413	1.19385	1.7297	5.3303	4.67812	6.66739	3.60955	5.19153	4.5606	1.69812	5.22861	9.71059	4.18644	2.80243	6.6713	3.84617	7.2705	8.55868	6.11491	5.3233	7.77904	5.23993	6.44938	4.73562	5.68595	5.79539	5.35007	1.98758	8.44989	10.7361	13.2117	13.6628	12.7157	4.45021	6.29964	4.77053	1.11131	8.26457
22-RS2-039	RS24h_WT	24-hours after sleep deprivation	2.26642	5.38617	11.1001	9.04469	6.41153	3.32965	6.42824	5.51494	10.5056	4.7343	2.53006	1.5744	6.01312	3.7511	7.40365	3.96306	4.63428	5.13536	1.29582	5.58844	11.5899	4.70155	3.33585	7.33595	4.31256	7.7997	8.3564	5.86537	5.57731	7.43479	1.90938	7.16959	4.99106	7.80758	7.00211	2.17012	1.37762	8.91603	11.8821	13.9178	14.3997	13.4768	5.42268	7.36233	3.64023	2.99107	9.12643
26-RS2-040	RS24h_WT	24-hours after sleep deprivation	3.02071	5.33688	10.0273	9.96908	3.40711	2.10444	7.52919	5.28689	8.45089	2.29125	1.46161	2.07393	5.49363	4.86026	7.22149	2.63048	5.3683	5.34798	2.11475	3.73633	13.9776	2.46122	2.94364	7.21617	4.53746	8.31678	8.7247	6.12058	3.54302	7.43439	1.98388	6.03105	4.86118	5.61567	5.64858	3.01367	2.59184	7.27121	9.95943	12.1002	12.4732	11.9358	4.51894	6.06952	2.00606	1.83516	7.8453
33-RS2-041	RS24h_WT	24-hours after sleep deprivation	4.4762	6.56764	11.4596	9.27392	8.0353	4.1203	6.22486	6.72813	7.45426	5.76685	3.42703	4.28553	7.4041	5.42302	10.0372	5.87935	6.2791	6.34798	4.0851	7.03363	11.0816	5.70277	4.00951	7.10977	5.45366	8.44126	8.38738	5.71641	6.85494	8.68443	3.7411	8.18328	6.53185	8.3928	8.23657	4.20184	5.33684	9.69353	12.0465	15.0041	15.3462	14.7656	6.73946	8.92953	6.53715	7.32466	10.5882
41-RS2-055	RS24h_WT	24-hours after sleep deprivation	4.13237	6.42353	11.0616	8.27146	4.44612	5.03687	8.6927	6.2065	11.737	5.45014	3.91809	4.40972	8.11592	6.70456	9.57046	3.97227	6.20654	7.62246	3.96499	8.65301	13.1626	6.99534	5.06406	7.98396	7.58051	8.51389	9.60384	6.94319	5.44023	9.8627	3.42946	11.9232	6.91878	8.22587	9.76651	5.5139	3.23469	8.5246	12.8036	12.8168	13.962	12.4464	5.76993	7.40239	3.75978	4.1942	7.5111
49-RS2-056	RS24h_WT	24-hours after sleep deprivation	4.32637	6.1832	11.1675	8.27907	3.2289	3.40695	8.65627	6.3365	12.0091	6.31295	3.17822	4.36186	8.33862	5.66853	11.2706	4.11227	5.32998	6.4891	3.61556	8.5553	12.3054	3.38101	3.50488	8.43509	6.54703	8.85848	9.91085	7.4522	6.27153	9.7037	3.78225	11.0864	7.63085	8.05147	9.85454	3.91328	3.11974	9.7433	9.87592	12.4698	13.7831	13.1313	5.97736	5.9153	7.3709	3.60799	7.75583
57-RS2-059	RS24h_WT	24-hours after sleep deprivation	3.03349	6.51976	11.4656	8.12725	3.43878	2.71088	8.56061	4.64103	12.5608	4.27061	4.98294	2.87786	7.87937	6.54992	8.6319	3.20621	5.39027	6.48113	3.71982	7.37833	10.7811	4.37642	3.4627	8.54653	6.61182	8.51704	9.5693	7.40885	5.40946	8.76291	3.52546	11.4236	7.21705	8.33681	8.60875	3.24471	4.17799	9.27154	8.93032	12.0985	13.8366	12.4858	5.23718	6.44905	3.59965	5.39848	7.36445
05-RS2-471	RS24h_APP/PS1	24-hours after sleep deprivation	4.86514	8.40427	9.71563	8.69503	7.37479	3.25764	10.4827	7.71675	5.68883	7.02964	5.19539	7.1239	7.92876	6.24519	8.43241	5.74341	5.77882	7.46226	7.16957	10.2558	11.4094	7.29231	7.11927	6.88103	6.90705	6.7901	8.74177	5.8168	6.98764	10.5324	8.85697	12.0286	6.23583	5.72625	10.3697	6.75329	7.60454	13.1109	10.5136	12.0831	14.9603	11.8387	7.19985	6.1133	7.13968	7.84815	8.90041
19-RS2-491	RS24h_APP/PS1	24-hours after sleep deprivation	5.13613	8.1922	9.87758	8.71834	7.34866	3.04211	9.5631	7.78815	5.28229	6.55674	4.47787	7.37117	7.80373	6.3953	8.71787	4.88029	4.12283	8.88101	7.00117	9.47324	12.918	6.33955	6.08211	7.24328	6.90029	7.80642	8.33352	5.72411	7.76564	10.24	7.70135	11.2469	7.26269	6.66945	10.2214	5.55426	7.05019	12.1767	12.0794	13.0507	14.5836	12.9935	6.64889	6.8633	6.38714	6.50643	9.13119
28-RS2-509	RS24h_APP/PS1	24-hours after sleep deprivation	4.82499	7.06352	9.67691	9.64946	9.20756	5.46856	7.7374	7.61065	4.56952	6.89248	5.31507	6.80723	7.08274	5.87627	11.7842	6.88268	7.44829	8.53311	7.07129	8.77251	12.9964	6.95714	6.58506	7.19973	7.00562	8.85338	7.95284	5.61793	7.41737	9.18928	7.69958	10.2057	7.29081	8.82079	8.37821	6.26495	6.85817	11.4908	12.5865	16.2583	16.0169	15.7107	7.25149	10.3091	7.23084	5.91185	11.8064
39-RS2-556	RS24h_APP/PS1	24-hours after sleep deprivation	3.75862	8.07778	9.71665	8.91489	9.61188	2.46132	9.34887	7.05613	7.49607	6.77317	4.90683	6.6198	7.92507	5.45344	8.64842	5.33644	5.75669	8.07325	6.91686	9.20789	13.333	7.28109	6.06289	7.72718	6.7534	9.38271	8.28618	5.31287	9.21116	10.0487	7.7669	10.7926	6.11477	6.4658	9.97253	5.79823	8.05518	11.4424	11.082	12.9687	14.6108	12.6706	6.01597	6.53883	6.46168	7.27158	9.0535
47-RS2-568	RS24h_APP/PS1	24-hours after sleep deprivation	6.75847	8.12951	9.80556	9.22724	10.3878	7.20857	9.38851	8.87807	5.18021	8.57436	7.91627	9.0451	8.11653	6.17225	12.801	9.18937	10.2378	11.0123	8.23425	11.3697	14.3368	9.04776	8.964	7.82439	9.88424	8.63073	8.52127	6.15384	9.63061	10.8411	9.13702	12.2305	9.20336	10.6175	9.80973	9.34164	8.21992	12.1577	12.1257	17.3823	16.9208	16.6946	9.56294	10.9505	7.12745	6.73634	12.7277
55-RS2-570	RS24h_APP/PS1	24-hours after sleep deprivation	6.47643	8.53894	10.2419	8.98646	10.5525	7.83936	9.15341	9.10983	5.18021	9.91112	8.27069	9.40768	8.86276	6.17225	13.2589	9.42413	10.8866	11.0872	9.26829	11.3121	14.0181	9.55777	9.04396	6.81025	9.77934	9.03986	8.8067	6.92061	9.78593	11.0654	8.55671	12.3346	8.92632	11.5248	10.0996	9.56284	8.04432	12.0516	12.1666	17.7327	17.6788	17.0988	9.81874	11.4013	8.92388	7.32733	12.9684
04-Sl-003	Sleep_WT	Sleep	4.37367	7.86461	11.752	8.30173	5.52615	3.46642	9.81305	4.53037	12.8328	3.74314	3.8375	4.02126	8.21718	5.69447	7.16225	2.85358	4.47961	6.50881	4.16026	7.25441	10.9919	4.10351	4.81385	8.94884	5.41065	9.63226	10.5923	8.47688	5.30242	10.4678	4.54844	8.95861	7.06615	6.70262	10.0369	3.81985	3.08347	10.0111	11.7276	13.1483	13.1196	12.0694	3.38556	6.54916	3.66964	3.27067	8.02117
18-Sl-032	Sleep_WT	Sleep	3.09639	6.51585	10.9697	8.4357	5.52615	3.37731	9.12995	3.14331	11.041	3.23803	3.23452	3.15244	7.03028	5.98079	6.87994	2.9636	5.69412	6.87722	2.44872	5.83348	12.4625	3.99147	3.93721	8.11508	6.08464	7.08047	8.93284	6.67712	4.69168	9.12822	2.96225	8.99571	6.80561	7.39497	8.90003	2.64651	3.44547	8.67506	11.5799	12.9564	13.557	12.5026	3.22741	5.52444	2.95016	2.56677	7.18925
29-Sl-034	Sleep_WT	Sleep	3.03596	5.71708	11.2034	8.09247	3.78549	3.78805	8.35525	2.47543	12.5297	2.63077	3.1684	3.42358	7.90665	5.25492	6.65932	3.06812	3.37473	6.65307	3.29317	4.72871	11.2372	3.60958	2.93271	8.26915	5.01656	7.36993	9.48705	6.77803	5.19951	8.46955	2.38328	7.05696	5.85971	5.13439	8.39867	3.99128	2.73176	9.37092	11.5746	13.2382	13.8627	13.2928	3.74913	6.22061	6.75937	4.04925	8.11177
36-Sl-035	Sleep_WT	Sleep	2.94528	5.54302	10.5323	8.70297	6.87238	1.9447	6.81239	5.86496	10.2117	4.73955	1.75394	3.29557	6.58265	5.11678	7.9475	3.44365	5.3481	5.99614	2.34991	6.9262	11.4155	5.7348	5.01566	7.48003	5.13075	7.98522	8.69627	6.45099	6.01606	8.13543	2.05072	7.75683	5.45937	7.57852	7.30278	4.0742	4.47215	10.1873	12.2941	14.6	15.1468	13.9512	5.47797	7.90245	6.73449	3.37307	9.4203
44-Sl-036	Sleep_WT	Sleep	2.88379	5.09237	9.9605	9.59459	6.43292	2.55402	6.00935	5.70241	9.03428	1.9978	3.19699	2.3459	7.04179	4.66718	8.58164	2.46228	4.9503	4.60006	2.7038	6.1291	9.83353	2.5031	1.92549	6.66351	4.90577	8.81442	8.69439	5.87364	5.43141	7.93749	3.28671	7.61932	5.31415	6.70178	7.21154	3.24414	2.84686	10.3051	11.4562	13.9119	14.6789	13.6168	4.88438	7.6639	5.97802	2.09119	9.30751
52-Sl-037	Sleep_WT	Sleep	3.2802	5.30906	9.63111	10.5274	5.67775	2.98076	5.65979	4.32408	7.3107	2.85115	3.91001	0.681882	6.58706	6.06373	8.12959	4.59874	1.92625	4.19663	2.90802	6.85347	12.4213	2.72811	5.70545	7.41955	4.96924	9.9769	9.29657	6.54329	5.4494	7.23201	3.46869	8.90826	5.33084	7.20988	6.31179	3.15257	3.2029	10.4828	9.83099	13.2059	13.7678	13.024	5.76323	6.80587	2.56042	2.07373	8.68117
60-Sl-049	Sleep_WT	Sleep	3.90152	5.29178	9.06604	9.88927	5.92058	3.64818	7.75282	5.82285	8.59358	1.75722	1.99803	1.08469	7.21915	5.98585	8.66311	1.95977	4.44138	4.23441	2.15612	5.08059	9.0977	3.8095	6.11263	7.41776	4.87119	8.48113	8.27891	4.62966	5.3996	7.88843	1.6903	6.53174	5.03109	6.59071	6.89226	5.35572	5.0003	9.37635	11.5171	13.6909	14.8601	13.5796	4.84528	7.14816	5.9601	3.00908	9.04728
11-Sl-511	Sleep_APP/PS1	Sleep	5.03936	6.95498	9.10528	9.77701	7.09828	3.70115	9.37338	6.62377	10.4336	5.85451	4.89877	6.30627	7.96825	6.64209	8.96961	4.6224	4.40391	8.95102	7.15906	9.50785	13.47	7.13345	7.30953	7.91076	7.01237	6.05891	8.44353	5.83626	7.46157	10.0223	8.13305	11.2763	6.74022	6.15757	10.1139	5.8209	6.84473	11.7354	11.3556	13.5527	14.6572	13.0465	6.46503	7.42709	6.78768	6.873	9.83604
32-Sl-695	Sleep_APP/PS1	Sleep	2.10739	4.75612	11.4567	8.79086	3.92362	3.23094	8.21684	4.65381	12.7705	5.85825	2.36299	2.34668	7.91233	6.05871	5.39089	2.7317	0.52994	4.6462	2.81112	4.74472	11.5317	6.18941	6.14425	8.6774	5.92376	7.35408	9.33589	7.59189	4.84666	8.45112	3.46478	7.75185	6.30976	4.57564	8.04777	4.56209	2.79597	8.47356	9.01231	11.8649	11.7232	11.9626	2.04346	5.4719	2.32695	2.5355	7.12018
40-Sl-731	Sleep_APP/PS1	Sleep	3.90831	5.81901	10.5471	8.543	2.69102	2.53427	8.97119	4.88573	10.9192	6.44186	4.68853	1.43437	7.05111	6.37625	6.89719	2.85856	3.78575	6.82832	3.38992	7.93345	12.553	5.69462	5.62873	7.75609	4.92448	7.66356	8.92414	6.59882	5.78206	9.28463	3.84994	9.58303	5.61907	4.57494	9.94125	2.36369	3.34096	9.25795	8.84858	11.165	12.8305	11.1192	2.33799	3.70174	3.97269	4.32545	6.81488
48-Sl-755	Sleep_APP/PS1	Sleep	3.11894	5.88516	9.85302	9.05856	5.7324	2.96267	9.24704	5.29267	7.61114	7.87624	3.66957	4.20066	7.58933	5.87789	8.10412	2.59607	2.75705	6.77755	3.51634	7.8673	12.5979	5.74015	5.49449	7.29879	5.83441	8.48336	8.69907	6.51041	5.19838	9.46462	2.71289	10.098	5.9096	7.2286	10.1301	5.50166	3.03725	9.59826	9.18158	10.01	12.8823	12.1839	6.48977	4.52167	1.94766	2.27476	6.67832
56-Sl-701	Sleep_APP/PS1	Sleep	2.50007	5.48676	9.88373	9.48885	1.47151	1.60324	6.57246	4.94407	6.90914	6.72545	2.90257	2.68726	6.60186	5.15674	6.7355	2.59449	2.52932	3.12532	2.8011	6.84849	12.2275	6.18941	6.14425	6.83103	5.92376	7.83367	8.22917	6.30424	3.10402	7.37075	3.11806	5.73069	5.94614	4.75574	7.75667	4.56209	2.24158	8.29452	8.75338	10.8481	12.1421	11.5837	2.57018	5.31127	2.71085	2.61139	6.66136
[truncated: 2,637 more columns]

## Sheet: B.Significant protein hits
24-hours after sleep deprivation_WT~Sleep_WT up	24-hours after sleep deprivation_WT~Sleep_WT down	24-hours after sleep deprivation_APP/PS1~Sleep_APP/PS1 up	24-hours after sleep deprivation_APP/PS1~Sleep_APP/PS1 down	24-hours after sleep deprivation_APP/PS1~24-hours after sleep deprivation_WT up	24-hours after sleep deprivation_APP/PS1~24-hours after sleep deprivation_WT down	Sleep_APP/PS1~Sleep_WT up	Sleep_APP/PS1~Sleep_WT down	0-hours after sleep deprivation_APP/PS1~SD_WT up	0-hours after sleep deprivation_APP/PS1~SD_WT down
Stx1b~P61264	Igkv19-93~A0A075B6D5	Rheb~Q921J2	Mup1~A2CEL1	Rheb~Q921J2	Cpb2~Q9JHH6	Dhrs11~Q3U0B3	Hpcal1~P62748	Igkv8-30~A0A140T8M3	Cald1~E9QA16
Cplx2~P84086	Ighv1-9~A0A075B5T9	Uba1~Q02053	Gm49948~D3YXH0	Uba1~Q02053	Spint2~Q9WU03	Pxdn~A0A1W2P6L9	Coro1a~O89053	Ighg2b~A0A075B5P3	Grhpr~Q91Z53
Stxbp1~O08599	Them6~Q80ZW2	Ogfr~Q99PG2	Spon2~Q8BMS2	Ogfr~Q99PG2	Serpina3g~F2Z405	Grp~Q8R1I2	Saa1~P05366	Hbb-b2~P02089	Cndp2~Q9D1A2
Pxdn~A0A1W2P6L9		Flna~B7FAU9	Gpr158~Q8C419	Flna~B7FAU9	Gm49948~D3YXH0	Slc39a10~A0A087WQF7	Clic1~Q9Z1Q5	None~P01787	Hars1~Q61035
Olfml3~A0A0R4J086		Cops5~O35864	Fgfr2~E9Q7T0	Cops5~O35864	A2m~Q6GQT1	Blvrb~Q923D2	Hk3~E9Q8S8	Igkv7-33~P01632	Acot1~O55137
Gfap~P03995		Eif3f~Q9DCH4	Pcsk1~P63239	Dtd1~Q9DD18	Cpq~Q9WVJ3	Svep1~A2AVA0	None~P01810	Hp~Q61646	Ddah2~Q99LD8
Tnnt3~A0A0R4J1B1		Dtd1~Q9DD18		Agfg1~A0A087WNV1	Abcc3~A0A0R4J015	Olfml1~A0A5F8MPM3	Actbl2~Q8BFZ3	F9~P16294	Cox5a~P12787
Olfml2b~Q3V1G4		Oxct1~Q9D0K2		Pmm2~Q9Z2M7	Wfdc2~Q9DAU7	Slc4a1~P04919	Orm2~P07361	Apof~A0A0R4J0M4	Adh5~P28474
Ap2m1~P84091		Pmm2~Q9Z2M7		Atxn10~P28658	Agt~A0A5F8MPW1	Epb41~A2A838	Icam1~P13597	Igkv6-14~A0A140T8P1	Gstp1~P19157
Tnr~Q8BYI9		Atxn10~P28658		Tppp3~Q9CRB6	C1qtnf5~A0A0U1RNF8	Ca2~P00920	Chil3~O35744	Hrg~A0A0R4J039	Esd~H3BKH6
Igf1~D3Z7M4		Pitpna~J3QPW1		Pitpna~J3QPW1	Lrrc4b~P0C192	Bpgm~P15327	Arhgdib~Q61599		Rbp1~Q00915
Syn1~O88935		Hspb2~Q99PR8		Hspb2~Q99PR8	Yipf3~Q3UDR8	Pdap1~Q3UHX2	Ptgr1~Q91YR9		Rpl11~Q9CXW4
Amph~A0A0G2JEG8		Obp1b~A2AEP0		Hnrnpl~G5E924	Hexb~P20060	Ephx2~P34914	Lta4h~P24527		Gstm1~P10649
Nlgn3~A2AGI0		Hnrnpl~G5E924		Ddi2~A2ADY9	Pomgnt1~Q91X88	Prdx2~Q61171	Mpo~P11247		Abhd14b~A0A087WPF8
		Ddi2~A2ADY9		Cast~P51125	Ptprz1~A0A0J9YVD2	Alad~P10518	None~P01675		Cmbl~Q8R1G2
		Cast~P51125		Aacs~Q9D2R0	Tnr~Q8BYI9	Mapt~A0A0A0MQC7	Hist1h4m~P62806		Aldh1l1~Q8R0Y6
		Aacs~Q9D2R0		Nmral1~D3YU12	Gpr158~Q8C419	Hbb-b1~P02088	Ighv3-5~A0A0A0MQC1		Akr1b7~P21300
		Nmral1~D3YU12		Rap1a~P62835	Art3~E9Q7Q8	Hyal1~D3YXU8	H2bc7~P10853		Gsta4~P24472
		Rap1a~P62835		Ssbp1~Q8R2K3	Pcsk1~P63239	Map2~A0A668KLC6	Pgd~Q9DCD0		Glul~P15105
		Rpl6~P47911		Rpl6~P47911	Tnfrsf1a~P25118	Hba-a1~Q91VB8	H1-1~P43275		Rpl35~Q6ZWV7
		Cnbp~A0A0N4SVS6		Lancl2~F6RJV6	Sema4b~Q62179	Cat~P24270	H1-5~P43276		Anxa5~P48036
		Cul1~Q3TPM3		Cnbp~A0A0N4SVS6	Cbln3~Q9JHG0	Ly6e~A0A087WNS9	Actb~P60710		Acat1~Q8QZT1
		Lap3~Q9CPY7		Cul1~Q3TPM3	Ncan~A0A0R4IZX5	Chst15~Q91XQ5	Hp1bp3~Q3TEA8		Vdac1~Q60932
		Pepd~Q11136		Lap3~Q9CPY7	Luzp2~Q8BGY3	Fkbp3~Q62446	H1-2~P15864		None~A0A2I3BPG9
		Commd3~Q63829		Pepd~Q11136	Fgfr2~E9Q7T0	Olfml3~A0A0R4J086	Cfd~P03953		Impa1~Q924B0
		Hnrnpr~Q8VHM5		Commd3~Q63829		Ca1~P13634	Ltf~P08071		Uqcrc2~Q9DB77
		Rnf7l~D3Z497		Hnrnpr~Q8VHM5		Dag1~Q62165	H2ac20~Q64523		Gstt2~A0A1W2P7J9
		Txn2~G3UZY2		Rnf7l~D3Z497		Igf1~D3Z7M4	H1-3~P43277		Ddt~O35215
		Ppp2cb~P62715		Palmd~A0A0R4J0J0		Rarres2~A0A0N4SVV4			Serpinb6~Q60854
		Cox7a1~A0A140LIU4		Txn2~G3UZY2		Hbb-bh1~P04444			Tsc22d1~D3YW86
		Esd~H3BKH6		Crebbp~A0A0U1RQB6		Pls3~A0A1C7CYV0			Rnh1~Q91VI7
		Ptpa~P58389		Cox7a1~A0A140LIU4		Rtcb~Q99LF4			None~Q91V76
		Ogt~Q8CGY8		Ppp2cb~P62715		Hbb-y~P02104			Rbbp9~O88851
		Rpl9-ps6~A0A140T8T4		Esd~H3BKH6		Epb42~P49222			Fat2~Q5F226
		Comt~O88587		Ptpa~P58389		Comp~Q9R0G6			Selenbp1~P17563
		Nmt1~O70310		Arpc1a~Q9R0Q6		Hbb-b2~P02089			Aldh7a1~Q9DBF1
		Fcgr2b~A0A0B4J1E6		Ogt~Q8CGY8		Pf4~Q9Z126			Cox17~P56394
		Cbr1~P48758		Rpl9-ps6~A0A140T8T4		Scrn3~Q3TMH2			Ufc1~Q9CR09
		Gstz1~A0A1Y7VJZ2		Comt~O88587		Gclc~P97494			Sh3bgrl~Q9JJU8
		Ywhah~P68510		Nmt1~O70310					Lgals1~P16045
		Ckm~P07310		Acyp2~P56375					Ppia~P17742
		Ide~F6RPJ9		Cbr1~P48758					Mdh2~P08249
		Tnpo1~Q8BFY9		Gstz1~A0A1Y7VJZ2					Gstm2~P15626
		Actn3~O88990		Iglc2~P01844					Rida~P52760
		Rab11b~P46638		Ckm~P07310					Anxa2~P07356
		Dffa~O54786		Aco1~P28271					Rab5a~Q9CQD1
		Adk~P55264		Ide~F6RPJ9					Aldh4a1~Q8CHT0
		Ate1~A0A1L1SQ41		Actn3~O88990					Aldh1a1~P24549
		Adprhl1~A0A0N4SVK8		Rab11b~P46638					Glo1~Q9CPU0
		Usp9x~P70398		Dffa~O54786					Cox4i1~P19783
		Ppp2r5a~Q6PD03		Adk~P55264					Ldhb~A0A6I8MX27
		Snx5~Q9D8U8		Ate1~A0A1L1SQ41					Ttc38~A3KMP2
		Capza1~Q5RKN9		Adprhl1~A0A0N4SVK8					Rpl14~Q9CR57
		Pdcd6ip~Q9WU78		Usp9x~P70398					Aldh1a2~Q62148
		Nrbp1~D3YUV1		Ppp2r5a~Q6PD03					Fah~P35505
		Wipf1~Q8K1I7		Grhpr~Q91Z53					Anxa3~O35639
		H2-D1~P14426		Snx5~Q9D8U8					Mustn1~Q99JI1
		Hopx~Q8R1H0		Capza1~Q5RKN9					Naxd~J3QMM7
		Idh1~O88844		Pdcd6ip~Q9WU78					Neb~A0A571BF46
		Padi2~Q08642		Gstp1~P19157					Ptgr2~Q8VDQ1
		Cox4i1~P19783		None~P01665					Fau~A0A494B9Z0
		S100a4~A0A0G2JGD2		Nrbp1~D3YUV1					Gm14744~B1AVU4
		Myl6~A0A1W2P6F6		Nutf2~P61971					Gstm5~P48774
		None~A0A494BBB0		Wipf1~Q8K1I7
		Pdcd6~P12815		Prkar2a~A0A0A6YX73
		Ppp2r2a~Q6P1F6		Hba-a1~Q91VB8
		Pdia3~P27773		Serpina3f~Q80X76
		Mtap~Q9CQ65		Idh1~O88844
		Hyou1~Q9JKR6		Ftl1~Q9CPX4
		Eif4h~Q9WUK2		Padi2~Q08642
		Ap1m1~P35585		S100a4~A0A0G2JGD2
		None~A0A2I3BPG9		Myl6~A0A1W2P6F6
		Acaa2~Q8BWT1		None~A0A494BBB0
		Mapk14~P47811		Gmpr~Q9DCZ1
		Fkbp3~Q62446		Pdcd6~P12815
		Capzb~A2AMW0		Ppp2r2a~Q6P1F6
		Rps25~A0A1L1SQA8		Pdia3~P27773
		Ndufa12~A0A0R4J275		Mtap~Q9CQ65
		Wdr44~Q6NVE8		Hyou1~Q9JKR6
		Bag6~A0A1B0GX81		Eif4h~Q9WUK2
		Picalm~Q7M6Y3		Ap1m1~P35585
		Ilf3~A0A1L1STE4		Acaa2~Q8BWT1
		Uqcrb~Q9CQB4		Npl~Q9DCJ9
		Zbed5~B2RPU8		Fkbp3~Q62446
		Pxn~A0A1D5RMM8		Capzb~A2AMW0
		Acaca~Q5SWU9		Ndufa12~A0A0R4J275
		Abcf1~Q6P542		Psmd12~Q9D8W5
		Ceacam1~P31809		Wdr44~Q6NVE8
		Psmb4~P99026		Bag6~A0A1B0GX81
		Atp5f1a~Q03265		Picalm~Q7M6Y3
		Clic1~Q9Z1Q5		Hbb-b2~P02089
		Nploc4~P60670		Uqcrb~Q9CQB4
		Tpm2~A2AIM4		Zbed5~B2RPU8
		Atp5mf~F8WHP8		Pxn~A0A1D5RMM8
		Gdi1~P50396		Acaca~Q5SWU9
		Akr1a1~Q9JII6		Abcf1~Q6P542
		Ppp1r14c~A0A1L1SRZ2		Psmb4~P99026
		Uqcrc2~Q9DB77		Atp5f1a~Q03265
		Fasn~P19096		Nploc4~P60670
		Mapk1ip1l~A0A2I3BRS9		Pfdn6~G3UYF9
		Cdc42~P60766		Tpm2~A2AIM4
		Actn1~Q7TPR4		Atp5mf~F8WHP8
		Agl~F8VPN4		Akr1a1~Q9JII6
		Acss2~A2AQN4		Clybl~Q8R4N0
		Akr1e2~Q9DCT1		Ppp1r14c~A0A1L1SRZ2
		Nans~Q99J77		Uqcrc2~Q9DB77
		Fam107b~Q3TGF2		Fasn~P19096
		Galt~A2AMS3		Ahcy~P50247
		Thop1~A0A0R4IZY0		Mapk1ip1l~A0A2I3BRS9
		Ngp~O08692		Cdc42~P60766
		Eml2~Q7TNG5		Agl~F8VPN4
		Hadh~Q61425		Acss2~A2AQN4
		Map7d1~A2AJI0		Nans~Q99J77
		Syne1~A0A1L1STC6		Galt~A2AMS3
		Gbe1~F6ZHD8		Gstm2~P15626
		Snrpb~P27048		Ngp~O08692
		Ctbp1~A0A0J9YU62		Thop1~A0A0R4IZY0
		Dab2~A0A0R4J104		Eml2~Q7TNG5
		Pak2~Q8CIN4		Hadh~Q61425
		Zbtb8os~A8Y5E9		Mustn1~Q99JI1
		Diaph1~E9PV41		Map7d1~A2AJI0
		Prune1~Q8BIW1		Gbe1~F6ZHD8
		Eif3b~Q8JZQ9		Snrpb~P27048
		Csad~A0A2R8VHX0		Dab2~A0A0R4J104
		Pin4~Q9CWW6		Pak2~Q8CIN4
		Cavin2~Q63918		Zbtb8os~A8Y5E9
		Fkbp4~P30416		Diaph1~E9PV41
		Gm49804~A0A3B2W864		None~P10404
		Babam2~Q8K3W0		Prune1~Q8BIW1
		Ap1b1~O35643		Eif3b~Q8JZQ9
		Fermt3~Q8K1B8		Igkv12-41~P01635
		Ciapin1~Q8WTY4		Acadvl~B1AR28
		Glrx~Q9QUH0		Pin4~Q9CWW6
		Etfa~Q99LC5		Fkbp4~P30416
		Rars1~Q9D0I9		Gm49804~A0A3B2W864
		Pura~P42669		Myh4~Q5SX39
		Arhgap45~G3X9Q3		Babam2~Q8K3W0
		Hnrnpu~Q8VEK3		Ap1b1~O35643
		Btf3l4~Q9CQH7		Fermt3~Q8K1B8
		Mat2b~Q99LB6		Ciapin1~Q8WTY4
		Hnrnpdl~Q9Z130		Glrx~Q9QUH0
		Vti1b~Q91XH6		Etfa~Q99LC5
		Ehd1~Q9WVK4		Rars1~Q9D0I9
		Cab39l~Q9DB16		Pura~P42669
		Csrp1~P97315		Arhgap45~G3X9Q3
		Txndc12~Q9CQU0		Btf3l4~Q9CQH7
		Rac1~P63001		Mat2b~Q99LB6
		Yars1~A2A7S7		Hnrnpdl~Q9Z130
		Sh3gl1~Q62419		Clic4~Q9QYB1
		Rab1b~Q9D1G1		Pdlim5~Q8CI51
		Hnrnpa3~A2AL12		Ehd1~Q9WVK4
		Lcp1~Q61233		Cab39l~Q9DB16
		Sephs1~Q8BH69		Csrp1~P97315
		Phb2~O35129		Gstt2~A0A1W2P7J9
		Msrb1~Q9JLC3		Rac1~P63001
		Cdkn1b~P46414		Yars1~A2A7S7
		Eea1~Q8BL66		Ppme1~Q8BVQ5
		Blmh~Q8R016		Rab1b~Q9D1G1
		Carhsp1~Q9CR86		Hnrnpa3~A2AL12
		Sri~Q6P069		Lcp1~Q61233
		Gfus~P23591		Sephs1~Q8BH69
		Ighv2-5~A0A075B5Q3		Msrb1~Q9JLC3
		Sumo3~G3UWI9		Cdkn1b~P46414
		Kyat3~Q71RI9		Eea1~Q8BL66
		Ran~P62827		Cpox~P36552
		Bax~A0A1B0GT81		Blmh~Q8R016
		Ifi204~P0DOV2		Carhsp1~Q9CR86
		Eif2s3y~Q9Z0N2		Sri~Q6P069
		Npepps~Q11011		Gfus~P23591
		Ncf4~P97369		Ighv2-5~A0A075B5Q3
		Mylk2~Q8VCR8		Sumo3~G3UWI9
		Dcps~Q9DAR7		Kyat3~Q71RI9
		Sltm~A0A1L1STF9		Snca~O55042
		Rap1gds1~E9Q912		Macrod1~Q922B1
		Rab14~Q91V41		Ran~P62827
		Arhgdia~Q99PT1		Rcn3~A0A1B0GR19
		Naa50~Q6PGB6		Bax~A0A1B0GT81
		Vdac1~F2Z471		Eif2s3y~Q9Z0N2
		Rps20~P60867		Npepps~Q11011
		Apobec2~Q9WV35		Mylk2~Q8VCR8
		Hnrnph2~P70333		Dcps~Q9DAR7
		Shoc2~A0A494BAG1		Sltm~A0A1L1STF9
		Hint1~P70349		Rap1gds1~E9Q912
		Sumo2~D3Z794		Rab14~Q91V41
		Rpl38~Q9JJI8		Glo1~Q9CPU0
		Arf5~P84084		Arhgdia~Q99PT1
		Gmfb~Q9CQI3		Acyp1~P56376
		Cars1~Q9ER72		Naa50~Q6PGB6
		Tpd52l2~A2AUD5		Crat~H7BX88
		Tcp1~P11983		Rps20~P60867
		Prrc2c~A0A0A0MQ79		Apobec2~Q9WV35
		Apobr~Q8VBT6		Hnrnph2~P70333
		Cyrib~Q921M7		Shoc2~A0A494BAG1
		Sec24c~A0A286YDI8		Hint1~P70349
		Eif2s3x~Q9Z0N1		Cpped1~Q8BFS6
		Naa15~G3X8Y3		Bpgm~P15327
		Mtpn~P62774		Sumo2~D3Z794
		Gstk1~Q9DCM2		Cat~P24270
		Vars1~Q9Z1Q9		Rpl38~Q9JJI8
		Cstf3~Q99LI7		Arf5~P84084
		Lyn~P25911		Cars1~Q9ER72
		S100a6~P14069		Tpd52l2~A2AUD5
		Ube2f~A0A087WQR9		Tcp1~P11983
		Gm7324~A0A2I3BRL8		Prrc2c~A0A0A0MQ79
		Cand1~Q6ZQ38		Apobr~Q8VBT6
		Otud6b~A0A0A0MQF5		Cyrib~Q921M7
		Mthfd1~Q922D8		Sec24c~A0A286YDI8
		Rps5~D3YYM6		Eif2s3x~Q9Z0N1
		Sec31a~Q3UPL0		Naa15~G3X8Y3
		Edc4~A0A0R4J1Q0		Mtpn~P62774
		Ube2m~P61082		Trappc3~O55013
		Serpinh1~P19324		Gstk1~Q9DCM2
		Anp32a~D3YYE1		Vars1~Q9Z1Q9
		Prdx4~O08807		Cstf3~Q99LI7
		Slc25a4~P48962		Lyn~P25911
		Rps14~P62264		S100a6~P14069
		Cacybp~Q9CXW3		Ube2f~A0A087WQR9
		Lars1~Q8BMJ2		Ccl8~Q9Z121
		Ube2i~P63280		Cand1~Q6ZQ38
		Cct7~P80313		Otud6b~A0A0A0MQF5
		Mapkapk3~Q3UMW7		Mthfd1~Q922D8
		Pccb~E9Q1J7		Sec31a~Q3UPL0
		H2bc7~P10853		Dnajc8~F6TQL3
		Rhoa~Q9QUI0		Srm~Q64674
		Rps6ka1~E9PWV3		Edc4~A0A0R4J1Q0
		Plcd1~G5DDB7		Ube2m~P61082
		Copz1~P61924		Pithd1~Q8BWR2
		Gars1~Q9CZD3		Serpinh1~P19324
		Otub1~Q7TQI3		Anp32a~D3YYE1
		Tsg101~Q61187		Prdx4~O08807
		Stat3~P42227		Slc25a4~P48962
		Tars3~Q8BLY2		Cacybp~Q9CXW3
		Copg1~Q9QZE5		Lars1~Q8BMJ2
		Zranb2~D3Z4U0		Ndufv1~D3YUM1
		Map2k2~Q63932		Ube2i~P63280
		Pitpnb~P53811		Cct7~P80313
		Igkv4-55~A0A0B4J1I9		Mapkapk3~Q3UMW7
		Atp2a1~Q8R429		Pccb~E9Q1J7
		Ccdc43~E9Q2S9		Rpia~P47968
		Mtco2~P00405		Rhoa~Q9QUI0
		Srsf1~H7BX95		Rps6ka1~E9PWV3
		Sod2~P09671		Plcd1~G5DDB7
		Psmc1~P62192		Copz1~P61924
		Pa2g4~P50580		Gars1~Q9CZD3
		Ywhab~Q9CQV8		Otub1~Q7TQI3
		Pdia6~Q922R8		Tsg101~Q61187
		Ddx39b~Q9Z1N5		Stat3~P42227
		Dbt~P53395		Tars3~Q8BLY2
		Camk1~Q91YS8		Mdh1~P14152
		Rps16~P14131		Copg1~Q9QZE5
		Pacsin2~Q9WVE8		Ndrg1~Q62433
		Tpm1~P58771		Zranb2~D3Z4U0
		Khsrp~A0A3B2WCD8		Cygb~Q9CX80
		Ruvbl1~P60122		Map2k2~Q63932
		Arpc5~Q9CPW4		Pitpnb~P53811
		Arhgdib~Q61599		Igkv13-84~A0A140T8N3
		Hcfc1~B1AUX2		Atp2a1~Q8R429
		Prkaa1~Q3TUQ7		Pklr~E9Q509
		Ecpas~Q6PDI5		Ccdc43~E9Q2S9
		Arf3~P61205		Mtco2~P00405
		Clns1a~Q923F1		Srsf1~H7BX95
		Tubb4b~P68372		Sod2~P09671
		Mmp9~P41245		Psmc1~P62192
		Elane~Q3UP87		Ywhab~Q9CQV8
		Tubb3~Q9ERD7		Pdia6~Q922R8
		F13a1~Q8BH61		Ddx39b~Q9Z1N5
		Acly~Q3V117		Dbt~P53395
		Cct6a~P80317		Pebp1~P70296
		Dnm1l~E9PUD2		Camk1~Q91YS8
		Hnrnpa0~Q9CX86		Rps16~P14131
		Iqgap1~Q9JKF1		Pacsin2~Q9WVE8
		Gart~Q64737		Tpm1~P58771
		Tiprl~Q8BH58		Khsrp~A0A3B2WCD8
		Hnrnpa2b1~O88569		Arpc5~Q9CPW4
		Hspa2~P17156		Arhgdib~Q61599
		Tpm3~E9Q7Q3		Ubxn1~Q922Y1
		Paox~Q8C0L6		Hcfc1~B1AUX2
		Nsf~P46460		Prkaa1~Q3TUQ7
		Dnpep~Q3TVK3		Ecpas~Q6PDI5
		H1-5~P43276		Arf3~P61205
		Dera~Q91YP3		Tubb4b~P68372
		Arpc5l~Q9D898		Elane~Q3UP87
		Nek7~Q3TN15		Tubb3~Q9ERD7
		Snx6~Q6P8X1		Ighg2c~A0A0A6YY53
		Adh1~P00329		Acly~Q3V117
		Cbfb~Q08024		Dnm1l~E9PUD2
		QNG1~G3X8U3		Hnrnpa0~Q9CX86
		Gspt2~Q149F3		Iqgap1~Q9JKF1
		Acta1~P68134		Gart~Q64737
		Hnrnpc~Q9Z204		Tiprl~Q8BH58
		Cops2~P61202		Hnrnpa2b1~O88569
		Ryr1~A0A1L1SQG7		Hspa2~P17156
		Sdha~Q8K2B3		Tpm3~E9Q7Q3
		Arf4~P61750		Ces1a~E9PYP1
		Cct2~P80314		Dnpep~Q3TVK3
		Lcmt1~A0A0U1RNF2		Pls3~A0A1C7CYV0
		Vps4a~Q8VEJ9		Dera~Q91YP3
		Fh~P97807		Arpc5l~Q9D898
		Hsp90ab1~P11499		Nek7~Q3TN15
		Ppp2r1a~Q76MZ3		Snx6~Q6P8X1
		Blvra~Q9CY64		Adh1~P00329
		Ddx6~P54823		Cbfb~Q08024
		Rplp0~P14869		Ptgr2~Q8VDQ1
		Sra1~G3X8R2		QNG1~G3X8U3
		Setd7~Q8VHL1		Gspt2~Q149F3
		Camp~P51437		Acta1~P68134
		Strap~Q9Z1Z2		Cops2~P61202
		Syap1~Q9D5V6		Ryr1~A0A1L1SQG7
		Pabpc4~A3KFU5		Arf4~P61750
		Rnpep~Q8VCT3		Cct2~P80314
		Septin2~E9Q3V6		Lcmt1~A0A0U1RNF2
		Csde1~Q8JZN2		Vps4a~Q8VEJ9
		Phospho1~Q8R2H9		Fh~P97807
		Anxa1~P10107		Hsp90ab1~P11499
		Rabep2~Q91WG2		Ppp2r1a~Q76MZ3
		Gtf2f1~Q3THK3		Blvra~Q9CY64
		Parp1~Q921K2		Ddx6~P54823
		Lgals1~P16045		Pvalb~P32848
		Plin3~Q9DBG5		Rplp0~P14869
		Ptgr1~Q91YR9		Sra1~G3X8R2
		Sec13~Q9D1M0		Naca~P70670
		Taf15~F6QCI0		Setd7~Q8VHL1
		Ankrd13a~Q80UP5		Strap~Q9Z1Z2
		Glud1~P26443		Syap1~Q9D5V6
		Rps10~P63325		Pabpc4~A3KFU5
		Ythdf3~Q8BYK6		Crip2~Q9DCT8
		Idh3b~Q91VA7		Rnpep~Q8VCT3
		Znf207~Q9JMD0		Septin2~E9Q3V6
		Mecp2~D3Z7U4		Csde1~Q8JZN2
		Dstn~Q9R0P5		Phospho1~Q8R2H9
		Lgals3~P16110		Anxa1~P10107
		Npepl1~Q6NSR8		Rabep2~Q91WG2
		Hnrnpk~B2M1R6		Gtf2f1~Q3THK3
		Uchl3~Q9JKB1		Parp1~Q921K2
		Psmd11~Q8BG32		Serpinb6~Q60854
		Coro7~Q9D2V7		Prdx6~Q6GT24
		Aimp1~P31230		Lgals1~P16045
		Tpm4~Q6IRU2		Plin3~Q9DBG5
		Nubp1~Q9R060		Ptgr1~Q91YR9
		None~P01675		Sec13~Q9D1M0
		Ptbp1~Q8BGJ5		Mcts1~Q9DB27
		Anp32e~E9PZF5		Taf15~F6QCI0
		Hadha~Q8BMS1		Ankrd13a~Q80UP5
		Rpl12~P35979		Rps10~P63325
		Mpst~Q99J99		Ythdf3~Q8BYK6
		Chit1~Q9D7Q1		Idh3b~Q91VA7
		Anxa5~P48036		Znf207~Q9JMD0
		Nhlrc2~Q8BZW8		Mecp2~D3Z7U4
		Ppp1ca~P62137		Lgals3~P16110
		Klc1~A0A5F8MPZ2		Npepl1~Q6NSR8
		Lmnb2~A0A0R4J0Q5		Pdap1~Q3UHX2
		Msra~Q9D6Y7		Hnrnpk~B2M1R6
		Lrpap1~P55302		Uchl3~Q9JKB1
		Dok2~O70469		Psmd11~Q8BG32
		Il1rn~Q3TBV5		Coro7~Q9D2V7
		Csnk2b~G3UWU5		Mocs2~F6ZGI7
		Idh3g~P70404		Suclg2~Q9Z2I8
		Eef1g~Q9D8N0		Mat2a~Q3THS6
		Hist1h4m~P62806		Aimp1~P31230
		Tollip~Q9QZ06		Tpm4~Q6IRU2
		Smtnl1~Q99LM3		Nubp1~Q9R060
		Cd177~Q8R2S8		Ptbp1~Q8BGJ5
		Phka1~A2AI87		Anp32e~E9PZF5
		Actbl2~Q8BFZ3		Aldoart1~A6ZI46
		Tomm34~Q9CYG7		Mpst~Q99J99
		Inpp1~P49442		Chit1~Q9D7Q1
		Khdrbs1~Q60749		Anxa5~P48036
		Atp1b3~P97370		Nhlrc2~Q8BZW8
		Cd63~A0A1W2P8C6		Map2k6~P70236
		Cct3~P80318		Ppp1ca~P62137
		Ccdc124~Q9D8X2		Klc1~A0A5F8MPZ2
		Pglyrp1~O88593		Lmnb2~A0A0R4J0Q5
		Lsp1~P19973		Msra~Q9D6Y7
		Rps3~P62908		Lrpap1~P55302
		Vdac3~Q60931		Dok2~O70469
		Mapre1~Q61166		Il1rn~Q3TBV5
		Pfkl~P12382		Csnk2b~G3UWU5
		Tkfc~Q3UTZ4		Eef1g~Q9D8N0
		Snd1~Q78PY7		Tollip~Q9QZ06
		Sf1~D3YZC9		Smtnl1~Q99LM3
		Phkb~Q7TSH2		Phka1~A2AI87
		Dhdh~Q9DBB8		Tomm34~Q9CYG7
		Psmd2~Q8VDM4		Eno3~P21550
		Septin7~E9Q1G8		Fkbp1a~P26883
		Psmb3~Q9R1P1		Khdrbs1~Q60749
		Coro1a~O89053		Cd63~A0A1W2P8C6
		Itgb2~P11835		Cct3~P80318
		Sptan1~A3KGU5		Ccdc124~Q9D8X2
		Ern1~Q9EQY0		Lsp1~P19973
		Anxa4~P97429		Igkv4-58~A0A075B5M3
		Pdcd5~P56812		Rps3~P62908
		Hspa1a~Q61696		Dpysl3~E9PWE8
		Gpd1l~Q3ULJ0		Vdac3~Q60931
		Lcn2~P11672		Prr33~A0A571BD03
		Fhl1~A2AEX6		Mapre1~Q61166
		Ddx19a~Q61655		Pfkl~P12382
		Stat5b~P42232		Tkfc~Q3UTZ4
		Atp5if1~E9PV44		Snd1~Q78PY7
		Epx~P49290		Idh3a~A0A1L1STE6
		Cct5~P80316		Sf1~D3YZC9
		Pdlim7~Q8BVJ7		Phkb~Q7TSH2
		Cmas~A0A0R4J0B4		Dhdh~Q9DBB8
		Slc25a5~P51881		Psmd2~Q8VDM4
		Vdac1~Q60932		Septin7~E9Q1G8
		Ech1~O35459		Coro1a~O89053
		Add1~Q9QYC0		Sptan1~A3KGU5
		Psma2~P49722		Anxa4~P97429
		Tcea1~E9PYD5		Pdcd5~P56812
		Hprt1~P00493		Hspa1a~Q61696
		Ppp3r1~Q63810		Rfk~Q8CFV9
		Uap1l1~Q3TW96		Gpd1l~Q3ULJ0
		Psmb9~A0A0R4J256		Mesd~D3YVR4
		Ezr~P26040		Fhl1~A2AEX6
		Cct4~P80315		Ddx19a~Q61655
		Etf1~Q8BWY3		Bpnt1~A0A1B0GRV0
		H1-1~P43275		Stat5b~P42232
		Gspt1~Q8R050		Nipsnap2~O55126
		Nit1~Q8VDK1		Epx~P49290
		Kpna3~O35344		Cct5~P80316
		Ankrd2~A0A494B9J0		Pdlim7~Q8BVJ7
		Nrdc~A2A9Q2		Gstm4~Q8R5I6
		Srsf7~A0A3Q4EH04		Cmas~A0A0R4J0B4
		Pfdn2~O70591		Slc25a5~P51881
		Snrpg~P62309		Ech1~O35459
		Mri1~Q9CQT1		Ndufv2~Q9D6J6
		Stk38~Q91VJ4		Nt5c3b~A0A0R4J146
		Prmt1~A0A140LJ70		Add1~Q9QYC0
		Hdgf~P51859		S100a1~Q91V77
		Prps1l3~G3UXL2		Tmod3~Q9JHJ0
		Ywhae~P62259		Psma2~P49722
		Prmt5~A0A0R4J049		Sf3a1~Q8K4Z5
		Snap23~O09044		Tcea1~E9PYD5
		Dhfr~P00375		Ca1~P13634
		Pram1~Q6BCL1		Ppp3r1~Q63810
		RTRAF~Q9CQE8		Uap1l1~Q3TW96
		Rps12~A0A1W2P7A1		Psmb9~A0A0R4J256
		Myh2~G3UW82		Fabp4~P04117
		Des~P31001		Eno1~B0QZL1
		Pank4~F7B6K4		Gspt1~Q8R050
		Myom1~Q62234		Nit1~Q8VDK1
		Olfm4~D3YYD0		Kpna3~O35344
		Cops4~O88544		Ankrd2~A0A494B9J0
		Hnrnpa1~P49312		Nrdc~A2A9Q2
		Gps1~G3UXW9		Srsf7~A0A3Q4EH04
		Ppp3cb~E0CZ78		Pfdn2~O70591
		Ogdh~Q60597		Hebp1~A0A140T8J4
		Oplah~Q8K010		Pnp2~Q9D8C9
		Eif3i~Q9QZD9		Snrpg~P62309
		Trmt112~Q8VCR4		Mri1~Q9CQT1
		Akr7a2~Q8CG76		Stk38~Q91VJ4
		Pgls~Q9CQ60		Prmt1~A0A140LJ70
		Ybx3~Q9JKB3		Hdgf~P51859
		Psme1~G3UXZ5		Prps1l3~G3UXL2
		Xpo1~Q6P5F9		Spr~Q91XH5
		Cpne3~Q8BT60		Ywhae~P62259
		Vbp1~P61759		Prmt5~A0A0R4J049
		Frg1~P97376		Rad23a~P54726
		Hnrnph1~O35737		Snap23~O09044
		Ndufa4~A0A0N4SVQ1		Sh3kbp1~Q8R550
		Nono~Q99K48		Dhfr~P00375
		Klhl40~A0A0R4J166		Smpx~Q9DC77
		Mapre3~D3Z6G3		RTRAF~Q9CQE8
		Ckm~A0A0J9YKD4		Rps12~A0A1W2P7A1
		Bin1~A0A3Q4EBK4		Myh2~G3UW82
		Myl1~P05977		Des~P31001
		Sephs2~P97364		Pank4~F7B6K4
		Rack1~P68040		Eci1~P42125
		Ppp5c~F7BX26		Myom1~Q62234
		Glod4~Q9CPV4		Cops4~O88544
		Hmgn5~Q9JL35		Hnrnpa1~P49312
		Myo18a~A0A1C7ZN10		Man2c1~E9PZ88
		Pcyt1a~D3Z3T5		Gps1~G3UXW9
		Rpl18~A0A1B0GQU8		Ppp3cb~E0CZ78
		Psmc2~P46471		Ogdh~Q60597
		Tars1~Q9D0R2		Oplah~Q8K010
		Scrn2~Q8VCA8		Eif3i~Q9QZD9
		Atp6v1a~P50516		Impa2~Q91UZ5
		Isoc1~Q91V64		None~F7DBB3
		Sec23a~E9Q1S3		Trmt112~Q8VCR4
		Phyhip~Q8K0S0		Akr7a2~Q8CG76
		Dnajc9~Q91WN1		Pgls~Q9CQ60
		Dpp3~Q99KK7		Ssb~P32067
		Tax1bp3~Q9DBG9		Ybx3~Q9JKB3
		Atp5f1b~P56480		Psme1~G3UXZ5
		Cap1~P40124		Xpo1~Q6P5F9
		Myom2~Q14BI5		Cpne3~Q8BT60
		Tnnc2~P20801		Hddc2~Q3SXD3
		Vps35~Q9EQH3		Vbp1~P61759
		Myl12b~Q3THE2		Acp1~Q561M1
		Sh3bgrl3~Q91VW3		Frg1~P97376
		Ilf2~Q9CXY6		Hnrnph1~O35737
		Psmg1~A0A3B2W3V4		Igkv19-93~A0A075B6D5
		Txnl1~A0A494B955		Ndufa4~A0A0N4SVQ1
		Mmp8~O70138		Nono~Q99K48
		Pik3cd~B0QZL5		Klhl40~A0A0R4J166
		Rbm8a2~A0A0N4SUH6		Mapre3~D3Z6G3
		Coro1b~Q9WUM3		Ckm~A0A0J9YKD4
		Jpt1~P97825		Bin1~A0A3Q4EBK4
		Bcat2~A0A1B0GX27		Myl1~P05977
		Pak1~G5E884		Gapdh~A0A0A0MQF6
		Ubac1~Q8VDI7		Sephs2~P97364
		Bag1~F6TCF9		Rack1~P68040
		Twf1~Q91YR1		Ppp5c~F7BX26
		Adprs~Q8CG72		Bid~P70444
		Eif4e~P63073		Glod4~Q9CPV4
		Samhd1~Q60710		Ldha~P06151
		Uba5~Q8VE47		Myo18a~A0A1C7ZN10
		Vcp~Q01853		Rpl18~A0A1B0GQU8
		Mup20~Q5FW60		Pcyt1a~D3Z3T5
		Anxa3~O35639		Psmc2~P46471
		Zc3h15~Q3TIV5		Tars1~Q9D0R2
		Rab11fip5~A0A0N4SW73		Scrn2~Q8VCA8
		Eno1~P17182		Isoc1~Q91V64
		Rps4x~P62702		Sec23a~E9Q1S3
		Actc1~P68033		Phyhip~Q8K0S0
		Hk3~E9Q8S8		Dnajc9~Q91WN1
		Tsnax~Q9QZE7		Dpp3~Q99KK7
		Igbp1~Q61249		Tax1bp3~Q9DBG9
		Psma7~Q9Z2U0		Alad~P10518
		Cd74~P04441		Atp5f1b~P56480
		Tpm3~E9Q5J9		Bola1~Q9D8S9
		Eif3g~Q9Z1D1		Myom2~Q14BI5
		Sec24d~Q6NXL1		Tnnc2~P20801
		Sars1~P26638		Uqcrc1~Q9CZ13
		Rpl3~P27659		Vps35~Q9EQH3
		U2af1~Q9D883		Ggct~Q9D7X8
		Ufd1~P70362		Myl12b~Q3THE2
		Plpbp~A0A1B0GRP7		Sh3bgrl3~Q91VW3
		Sumo1~P63166		Etfb~Q9DCW4
		Gpx4~O70325		Psmg1~A0A3B2W3V4
		Kctd12~A0A0R4J2B2		Txnl1~A0A494B955
		Psmd13~Q9WVJ2		Mmp8~O70138
		Rab5c~P35278		Pik3cd~B0QZL5
		Eloc~A0A087WNT1		Coro1b~Q9WUM3
		Phkb~E0CX43		Gstm5~P48774
		Rpl29~P47915		Jpt1~P97825
		Oxr1~E9Q0A7		Bcat2~A0A1B0GX27
		Tuba4a~A0A0A0MQA5		Mb~P04247
		Txnrd1~Q9JMH6		Pak1~G5E884
		Sh3bgr~Q9WUZ7		Igkv4-50~A0A0B4J1J0
		Pfn1~P62962		Ubac1~Q8VDI7
		Stip1~Q60864		Bag1~F6TCF9
		Vps26a~P40336		Twf1~Q91YR1
		Ifi205a~Q8CGE8		Eif4e~P63073
		G3bp1~P97855		Samhd1~Q60710
		Lims1~A0A0R4J005		Uba5~Q8VE47
		Serpinb1a~Q9D154		Vcp~Q01853
		Eif5a~P63242		Anxa3~O35639
		Qars1~Q8BML9		Unc45b~Q8CGY6
		Grb2~B1AT92		Zc3h15~Q3TIV5
		Strn3~B2RQS1		Rab11fip5~A0A0N4SW73
		Lzic~Q8K3C3		Rpl21~O09167
		Eif6~O55135		Actc1~P68033
		Rpl13~P47963		Tsnax~Q9QZE7
		Fkbp5~Q64378		Igbp1~Q61249
		Lypla1~J3QP56		Psma7~Q9Z2U0
		Ptpn6~P29351		Pgam2~O70250
		Usp8~A2AI52		Tpm3~E9Q5J9
		Vasp~P70460		Sec24d~Q6NXL1
		Tpd52~E9PUA7		Sars1~P26638
		Snf8~A2A6M1		U2af1~Q9D883
		Rps19~D3YUG3		Ufd1~P70362
		Slfn1~Q9Z0I7		Plpbp~A0A1B0GRP7
		Nol3~Q9D1X0		Sumo1~P63166
		Nsfl1c~Q9CZ44		Gpx4~O70325
		Serbp1~A0A0N4SV32		Pfdn1~Q9CQF7
		Drg1~P32233		Gpd1~P13707
		Mmp3~P28862		Psmd13~Q9WVJ2
		Akr1b10~D3Z494		Rab5c~P35278
		Dlat~Q8BMF4		Eloc~A0A087WNT1
		Copb2~O55029		Phkb~E0CX43
		Snrpf~P62307		Oxr1~E9Q0A7
		Ap2a2~P17427		Tuba4a~A0A0A0MQA5
		Rock2~A0A1Y7VMN0		Txnrd1~Q9JMH6
		Psmd3~P14685		Sh3bgr~Q9WUZ7
		Nle1~Q8VEJ4		Stip1~Q60864
		Ltf~P08071		Vps26a~P40336
		Mapre2~D3YYK8		Ifi205a~Q8CGE8
		Erp29~P57759		G3bp1~P97855
		Ptges3~Q9R0Q7		Lims1~A0A0R4J005
		Ctsc~P97821		Atl3~E9PYT3
		Ppp1r2~D3Z3A0		Ces1d~Q8VCT4
		Psma3~O70435		Eif5a~P63242
		Sptan1~P16546		Qars1~Q8BML9
		Capg~Q99LB4		Strn3~B2RQS1
		Mybpc2~Q5XKE0		Lzic~Q8K3C3
		Hnrnpd~Q60668		Eif6~O55135
		Hook3~Q8BUK6		Rpl13~P47963
		Ptk2b~E9Q2A6		Fkbp5~Q64378
		Pin1~Q9QUR7		Lypla1~J3QP56
		Iah1~Q9DB29		Usp8~A2AI52
		Tecr~Q9CY27		Vasp~P70460
		Psmc5~P62196		Snf8~A2A6M1
		Rcc2~Q8BK67		Rps19~D3YUG3
		D1Pas1~P16381		Nol3~Q9D1X0
		Hspd1~P63038		Nsfl1c~Q9CZ44
		Arhgef1~E9PUF7		Serbp1~A0A0N4SV32
		Cavin1~O54724		Igkv4-72~A0A0B4J1I4
		Pcca~Q91ZA3		Fntb~D3YWJ4
		Nck1~Q99M51		Drg1~P32233
		Tor1aip1~Q921T2		Akr1b10~D3Z494
		Acaa1a~H3BKL5		Ggact~E0CX39
		Rpe~B2KGF0		Dlat~Q8BMF4
		Lasp1~Q61792		Pgm1~Q9D0F9
		Ak2~Q9WTP6		Snrpf~P62307
		Ddx5~Q61656		Mettl26~Q9DCS2
		Suclg1~Q9WUM5		Mlec~Q6ZQI3
		Ddx1~Q91VR5		Fabp3~P11404
		Anxa2~P07356		Rock2~A0A1Y7VMN0
		Arhgap17~E9QAJ9		Psmd3~P14685
		Rps9~Q6ZWN5		Nle1~Q8VEJ4
		Ppil1~Q9D0W5		Kyat1~Q8BTY1
		Usp5~P56399		Mapre2~D3YYK8
		Actn4~A0A1L1SV25		Denr~Q9CQJ6
		Pgm3~Q8BWW3		Gclc~P97494
		Neb~A0A571BF46		Ptges3~Q9R0Q7
		Rpl7~P14148		Neu2~A0A0R4J224
		Rnmt~Q9D0L8		Plin4~A0A571BEC9
		Rbbp4~Q60972		Hddc3~A0A0U1RNF0
		Ube2v1~B7ZBY7		Tma7~Q8K003
		Atp2a2~O55143		Ppp1r2~D3Z3A0
		Atp5pd~Q9DCX2		Psma3~O70435
		Bag5~Q8CI32		Sptan1~P16546
		Atp6v1c1~Q9Z1G3		Capg~Q99LB4
		Fuom~A0A1B0GTA0		Mybpc2~Q5XKE0
		Szrd1~A2AA85		Hbq1b~Q3U0A6
		Eef1a1~P10126		Rfesd~Q8K2P6
		Coasy~Q9DBL7		Igkv4-68~A0A0B4J1I7
		Rpl36~Q6ZWZ4		Hnrnpd~Q60668
		Gnb1~P62874		Hook3~Q8BUK6
		Gsr~P47791		Ptk2b~E9Q2A6
		Atox1~O08997		Pin1~Q9QUR7
		Nudcd2~Q9CQ48		Iah1~Q9DB29
		Rpsa~P14206		Txlnb~Q8VBT1
		Arhgef6~F6WMJ3		Tecr~Q9CY27
		Psmd6~Q99JI4		Psmc5~P62196
		Pdia4~A0A0R4J0Z1		Rcc2~Q8BK67
		Sirt5~A0A1Y7VJY8		D1Pas1~P16381
		Snx1~Q6NZD2		Hspd1~P63038
		Atg3~Q9CPX6		Glrx5~A0A1Y7VN70
		Lsm4~D3YTP8		Arhgef1~E9PUF7
		B4galt1~P15535		Cavin1~O54724
		Hspa4~Q3U2G2		Pcca~Q91ZA3
		Srsf3~P84104		Nck1~Q99M51
		Gdi2~Q61598		Tor1aip1~Q921T2
		Sgta~A0A1W2P6P1		Rpe~B2KGF0
		Eif3m~Q99JX4		Ak2~Q9WTP6
		Wdr1~O88342		Ddx5~Q61656
		Lrrc47~E9PV22		Suclg1~Q9WUM5
		Mbnl1~G3X9Q0		Anxa2~P07356
		Cbx3~P23198		Arhgap17~E9QAJ9
		Dusp3~B1AQF4		Rps9~Q6ZWN5
		Cyfip1~Q7TMB8		Ppil1~Q9D0W5
		Cap2~Q9CYT6		Usp5~P56399
		Ppp2r5d~Q7TNL5		Actn4~A0A1L1SV25
		Phykpl~Q8R1K4		Pgm3~Q8BWW3
		Vps18~Q8R307		Rpl7~P14148
		Ube2v2~Q9D2M8		Rnmt~Q9D0L8
		Anxa6~F8WIT2		Rbbp4~Q60972
		Eif1~P48024		Ube2v1~B7ZBY7
		Mapkapk2~P49138		Atp5pd~Q9DCX2
		Ipo7~Q9EPL8		Bag5~Q8CI32
		Sarnp~Q9D1J3		Atp6v1c1~Q9Z1G3
		Bub3~A0A140LHA2		Fuom~A0A1B0GTA0
		Eif3d~O70194		Arpp19~E9Q4B9
		G6pdx~Q00612		Naprt~Q8CC86
		Armt1~A6H630		Myo1g~Q5SUA5
		Gltp~D3Z1H9		Szrd1~A2AA85
		Osbp~Q3B7Z2		Eef1a1~P10126
		S100a8~P27005		Coasy~Q9DBL7
		Adgre5~A0A0D9SEG8		Rpl36~Q6ZWZ4
		Adprh~P54923		Gsr~P47791
		Snrpd3~P62320		Atox1~O08997
		Bcl2l13~P59017		Nudcd2~Q9CQ48
		Adss1~P28650		Rpsa~P14206
		Lyz2~P08905		Arhgef6~F6WMJ3
		Hspa8~P63017		Psmd6~Q99JI4
		Mif~P34884		Pdia4~A0A0R4J0Z1
		Capzb~P47757		Sirt5~A0A1Y7VJY8
		Lypla2~Q9WTL7		Snx1~Q6NZD2
		Snrpc~Q62241		Atg3~Q9CPX6
		Skp1~Q9WTX5		Lsm4~D3YTP8
		Ehd2~Q8BH64		B4galt1~P15535
		Gmfg~Q9ERL7		Hspa4~Q3U2G2
		Eif3l~Q8QZY1		Mpp1~P70290
		Ddx17~Q3U741		None~P01671
		Myh13~B1AR69		Srsf3~P84104
		Rpl7a~P12970		Ganc~A2AQJ8
		Sirt2~A0A140LHL5		Gdi2~Q61598
		Prkag1~O54950		Sgta~A0A1W2P6P1
		Exosc4~A0A2R8VHM9		Eif3m~Q99JX4
		Fis1~Q9CQ92		Wdr1~O88342
		Pafah1b1~P63005		Lrrc47~E9PV22
		Chil3~O35744		Mbnl1~G3X9Q0
		Banf1~O54962		Cbx3~P23198
		Cd2ap~A0A3B2W812		Gnai2~P08752
		Rps23~P62267		Dusp3~B1AQF4
		Padi4~Q9Z183		Ago2~Q8CJG0
		Cpne2~A0A0R4J1D0		Cap2~Q9CYT6
		Igkv1-110~A0A0B4J1I0		Ppp2r5d~Q7TNL5
		Sptbn1~Q62261		Phykpl~Q8R1K4
		None~P01662		Vps18~Q8R307
		Pfdn4~E9Q6U4		Ube2v2~Q9D2M8
		Gm45717~A0A1B0GT68		Anxa6~F8WIT2
		Rps28~G3UYV7		Eif1~P48024
		Tagln2~Q9WVA4		Mapkapk2~P49138
		Rpl27~A2A4Q0		Ipo7~Q9EPL8
		Elavl1~P70372		Sarnp~Q9D1J3
		Nasp~B1AU75		Bub3~A0A140LHA2
		Ywhaz~P63101		None~P01643
		Apaf1~O88879		Eif3d~O70194
		Crip1~A0A0G2JEK2		Sncg~Q9Z0F7
		Aco2~Q99KI0		Armt1~A6H630
		Rab18~A0A3Q4EI12		Gltp~D3Z1H9
		Ppp6r3~G5E8R4		Osbp~Q3B7Z2
		Cstf2~A2AEK1		Adgre5~A0A0D9SEG8
		Cdk5~P49615		Adprh~P54923
		Prdx3~P20108		Abce1~P61222
		Gsto1~O09131		Hspb6~Q5EBG6
		Hdgfl2~Q3UMU9		Snrpd3~P62320
		Usp15~Q8R5H1		Bcl2l13~P59017
		Eif3e~P60229		Adss1~P28650
		Pcna~P17918		Hspa8~P63017
		Reep5~G3X8R0		Cd34~Q64314
		Aldh9a1~Q9JLJ2		Mif~P34884
		Rpl8~P62918		Capzb~P47757
		Nap1l1~P28656		Lypla2~Q9WTL7
		FAM120A~Q6A0A9		Snrpc~Q62241
		Rbm3~O89086		Pnpo~Q91XF0
		Ppp2r5e~A0A1W2P7D8		Skp1~Q9WTX5
		Rps8~P62242		Ehd2~Q8BH64
		Fkbp2~P45878		Naga~Q9QWR8
		Ruvbl2~Q9WTM5		Eif3l~Q8QZY1
		Apbb1ip~Q8R5A3		Ddx17~Q3U741
		Shmt1~P50431		Myh13~B1AR69
		Coro1c~Q9WUM4		Sirt2~A0A140LHL5
		Ppid~Q9CR16		Coq8a~Q60936
		Fth1~P09528		Prkag1~O54950
		Samhd1~F6TVP2		Exosc4~A0A2R8VHM9
		Dhx15~O35286		Fis1~Q9CQ92
		Vim~P20152		Pafah1b1~P63005
		Vps29~D3Z645		Banf1~O54962
		H1-3~P43277		Cd2ap~A0A3B2W812
		Sh3bp1~A2A5V2		Cbr2~P08074
		Vps37c~Q8R105		Igkv1-110~A0A0B4J1I0
		Upf1~Q9EPU0		Sptbn1~Q62261
		Ppm1a~P49443		None~P01662
		Thumpd1~Q99J36		Pfdn4~E9Q6U4
		Ube2r2~Q6ZWZ2		Gm45717~A0A1B0GT68
		Carnmt1~Q80UY1		Rps28~G3UYV7
		Tubb5~P99024		Tagln2~Q9WVA4
		Nt5c3a~Q9D020		Nme2~Q01768
		Dnm2~F8WIV5		Elavl1~P70372
		Cstb~Q62426		Slc4a1~P04919
		Plekho2~Q8K124		Got1~P05201
		Gamt~O35969		Apaf1~O88879
		Rgs10~Q9CQE5		Crip1~A0A0G2JEK2
		Rac2~Q05144		Tigar~Q8BZA9
		Myh9~Q8VDD5		Aco2~Q99KI0
		Ehbp1l1~E9QP49		Rab18~A0A3Q4EI12
		Dlg1~D3Z3B8		Ppp6r3~G5E8R4
		Rps24~A0A286YEB7		Cstf2~A2AEK1
		Rps3a~P97351		Myl1~E9PWG4
		Hmgb1~A0A0J9YUD8		Cdk5~P49615
		Hsbp1~Q9CQZ1		Prdx3~P20108
		Hikeshi~Q9DD02		Fbp2~P70695
		Commd6~Q3V4B5		Gsto1~O09131
		Psmb1~O09061		Hdgfl2~Q3UMU9
		Vps25~A8XY17		Usp15~Q8R5H1
		Xirp1~A0A571BDS0		Ppp1r1a~Q9ERT9
		Gys1~A0A1B0GT92		Eif3e~P60229
		Fhl3~F2Z455		Fabp5~Q05816
		Pip4k2b~Q80XI4		Pcna~P17918
		Dglucy~E9QMK9		Fahd1~Q8R0F8
		Iars1~Q8BU30		Reep5~G3X8R0
		Glb1~P23780		Rpl8~P62918
		Napg~D3Z4B2		Nap1l1~P28656
		Kars1~Q8R2P8		Rbm3~O89086
		Casp8~A0A087WQT6		Gm45713~A0A1B0GS68
		Orm2~P07361		Cmbl~Q8R1G2
		Plaa~P27612		Ppp2r5e~A0A1W2P7D8
		Phgdh~Q61753		Rps8~P62242
		Mybpc1~Q6P6L5		Ruvbl2~Q9WTM5
		Ddost~O54734		Apbb1ip~Q8R5A3
		Arfip1~G5E8V9		Shmt1~P50431
		Arpc2~Q9CVB6		Coro1c~Q9WUM4
		Ipo5~Q8BKC5		Ppid~Q9CR16
		Ppp1r7~Q3UM45		Tst~P52196
		Prorsd1~Q9D820		Fth1~P09528
		Bin2~A0A5F8MQ05		Samhd1~F6TVP2
		Wars1~P32921		Bag3~Q9JLV1
		Smap2~Q7TN29		Dhx15~O35286
		Itpa~Q9D892		Vim~P20152
		Lamtor5~Q9D1L9		Vps29~D3Z645
		Coq9~F6SFF5		Sh3bp1~A2A5V2
		Pdhb~Q9D051		Vps37c~Q8R105
		Rigi~Q6Q899		Aamdc~D3YZD8
		Bola2~Q8BGS2		Me1~P06801
		Psma1~Q9R1P4		Upf1~Q9EPU0
		Sfpq~Q8VIJ6		Ppm1a~P49443
		Sms~P97355		Thumpd1~Q99J36
		Eif2a~Q8BJW6		Ube2r2~Q6ZWZ2
		Ppa1~Q9D819		Carnmt1~Q80UY1
		Cul5~E9PV12		Tubb5~P99024
		Myl11~P97457		Nt5c3a~Q9D020
		Snu13~Q9D0T1		Dnm2~F8WIV5
		Tuba8~Q9JJZ2		Cstb~Q62426
		Rpl31~A0A0A6YX26		Plekho2~Q8K124
		Rock1~P70335		Gamt~O35969
		Myo1c~Q9WTI7		Rgs10~Q9CQE5
		Gsdmd~Q9D8T2		Prdx1~P35700
		Xpnpep1~Q3UE92		Cryz~P47199
		Pex19~Q8VCI5		Rac2~Q05144
		Eif4a3~Q91VC3		Myh9~Q8VDD5
		Cotl1~Q9CQI6		Ehbp1l1~E9QP49
		Lancl1~O89112		Dlg1~D3Z3B8
		Rcn1~Q05186		Rps3a~P97351
		Prxl2b~Q9DB60		Hsbp1~Q9CQZ1
		Hmgb2~P30681		Ak3~Q9WTP7
		Anp32b~Q9EST5		Hikeshi~Q9DD02
		Pygl~Q9ET01		Commd6~Q3V4B5
		Cyth1~A2A517		Epb41l2~O70318
		Sdcbp~O08992		Psmb1~O09061
		Vta1~Q9CR26		Dync1h1~Q9JHU4
		Clta~B1AWE0		Pgk2~P09041
		Arl6ip5~Q8R5J9		Vps25~A8XY17
		Cluh~A0A0R4J140		Xirp1~A0A571BDS0
		Lipe~E9Q4M2		Gys1~A0A1B0GT92
		Crkl~P47941		Fhl3~F2Z455
		Snrpa~D3Z0S6		Pip4k2b~Q80XI4
		Sdhb~Q9CQA3		Dglucy~E9QMK9
		Smyd1~P97443		Iars1~Q8BU30
		Impdh2~P24547		Glb1~P23780
		Ndufs4~E9QPX3		Napg~D3Z4B2
		Rpl4~Q9D8E6		Kars1~Q8R2P8
		Actr3~Q99JY9		Twf2~Q9Z0P5
		Ap1g1~P22892		Plaa~P27612
		Dnaja2~Q9QYJ0		Mpi~Q924M7
		Saa3~P04918		Mybpc1~Q6P6L5
		Ifitm3~Q9CQW9		Phgdh~Q61753
		Tpt1~P63028		Prdx6b~Q8BG37
		Tsn~Q62348		Ddost~O54734
		Acads~Q07417		Atp5f1d~Q9D3D9
		S100a10~P08207		Uros~P51163
		Ppa2~D3Z636		Arfip1~G5E8V9
		Stk26~A2AD84		Ipo5~Q8BKC5
		Pabpc1~P29341		Ppp1r7~Q3UM45
		Actl6a~A0A0A6YWG8		Prorsd1~Q9D820
		Rcsd1~Q3UZA1		Bin2~A0A5F8MQ05
		Npm1~Q5SQB0		Wars1~P32921
		Psmc3~A2AGN7		Psme3~A2A4J1
		Rps11~A0A1B0GSE8		Smap2~Q7TN29
		Rab10~P61027		Itpa~Q9D892
		Cbx5~Q61686		Lamtor5~Q9D1L9
		Api5~O35841		Naxe~Q8K4Z3
		Ube2l3~A0A338P786		Hmbs~P22907
		Aldh2~P47738		Coq9~F6SFF5
		Mapk1~P63085		Pdhb~Q9D051
		Kpna1~Q60960		Rigi~Q6Q899
		Rps27~A0A0G2JDW7		Homer1~Q9Z2Y3
		Ca3~P16015		Bola2~Q8BGS2
		Cab39~Q06138		Calm4~Q9JM83
		Rufy1~Q8BIJ7		Epb41~A2A838
		Add3~A0A494B9K4		Psma1~Q9R1P4
		Necap2~Q9D1J1		Sfpq~Q8VIJ6
		Akr1b1~P45376		Pfn2~D3YWS3
		Grpel1~Q99LP6		Sms~P97355
		Ptpn11~P35235		Eif2a~Q8BJW6
		Cd14~P10810		Niban2~Q8R1F1
		Ykt6~Q9CQW1		Ppa1~Q9D819
		Hsd17b10~A2AFQ2		Cul5~E9PV12
		Ncf1~F8WH69		Myl11~P97457
		Tbcb~Q9D1E6		Snu13~Q9D0T1
		Gyg1~Q9R062		Tuba8~Q9JJZ2
		Sec23b~Q9D662		Cfl2~P45591
		Farsb~Q9WUA2		Myo1c~Q9WTI7
		Naxd~J3QMM7		Gapdhrt~S4R1W1
		H2ac20~Q64523		Gsdmd~Q9D8T2
		Csrp3~P50462		Xpnpep1~Q3UE92
		Ostf1~A0A494BA97		Pex19~Q8VCI5
		Vwa5a~Q99KC8		Eif4a3~Q91VC3
		Ncl~P09405		Lancl1~O89112
		Cndp2~Q9D1A2		Rcn1~Q05186
		Actg1~P63260		Rala~P63321
		Klhl41~A2AUC9		Prxl2b~Q9DB60
		Fhod1~Q6P9Q4		Hmgb2~P30681
		Lta4h~P24527		Ncf2~O70145
		Ola1~Q9CZ30		Cyth1~A2A517
		Akt1s1~F6R8S6		Sdcbp~O08992
		Gbp2~Q9Z0E6		Vta1~Q9CR26
		Snx12~O70493		Clta~B1AWE0
		Vapb~Q8BH80		Arl6ip5~Q8R5J9
		Rab1A~P62821		Cd93~O89103
		Ybx1~P62960		Cluh~A0A0R4J140
		Clip1~D3Z2Z1		Lipe~E9Q4M2
		Septin9~A2A6U3		Crkl~P47941
		Hpcal1~P62748		Snrpa~D3Z0S6
		Prtn3~A0A0R4IZY6		Smyd1~P97443
		Aspscr1~Q8VBT9		Impdh2~P24547
		Uba2~Q9Z1F9		Ndufs4~E9QPX3
		Pfkp~Q8C605		Rpl4~Q9D8E6
		Xdh~Q00519		Actr3~Q99JY9
		Nedd8~P29595		Ap1g1~P22892
		Pycard~Q9EPB4		Dnaja2~Q9QYJ0
		Hnrnpul1~Q8VDM6		Ifitm3~Q9CQW9
		Cand2~Q6ZQ73		Tpt1~P63028
		Ppih~A2BGI8		Tsn~Q62348
		Acsl1~D3Z041		Acads~Q07417
		Tln1~P26039		Prdx2~Q61171
		Rps21~Q9CQR2		S100a10~P08207
		Timm13~P62075		Ppa2~D3Z636
		Psmc4~P54775		Stk26~A2AD84
		Atg7~A0A0A0MQN4		Pabpc1~P29341
		Lman1~Q9D0F3		Actl6a~A0A0A6YWG8
		Psmb6~Q60692		Rcsd1~Q3UZA1
		Ptrhd1~D3Z4S3		Npm1~Q5SQB0
		Tfg~Q9Z1A1		Psmc3~A2AGN7
		Hspb3~Q9QZ57		Rab10~P61027
		Abraxas2~D3Z4D8		Cbx5~Q61686
		Adh5~P28474		Api5~O35841
		Rpl19~A2A547		Kif5a~P33175
		Vps26b~Q8C0E2		Ppat~Q8CIH9
		Psma6~Q9QUM9		Ube2l3~A0A338P786
		Aldh1b1~Q9CZS1		Scrn3~Q3TMH2
		Atp6v1e1~P50518		Aldh2~P47738
		Kif5b~Q61768		Mapk1~P63085
		Psmc6~P62334		Nudt9~Q8BVU5
		Ywhaq~P68254		Aprt~P08030
		Hsph1~E9Q0U7		Kpna1~Q60960
		Rnf114~Q9ET26		Rps27~A0A0G2JDW7
		Ppm1f~Q8CGA0		Ca3~P16015
		Prmt1~A0A140LHF7		Galm~Q8K157
		Gsn~A6PWS5		Mapk12~O08911
		Ccdc6~D3YZP9		Decr1~Q9CQ62
		Ppp2ca~P63330		Cab39~Q06138
		Psmd7~P26516		Rufy1~Q8BIJ7
		Rab2a~P53994		Add3~A0A494B9K4
		Saa1~P05366		Ethe1~Q9DCM0
		Gstm1~P10649		Stx12~Q9ER00
		Gusb~P12265		Necap2~Q9D1J1
		Tppp~Q7TQD2		Akr1b1~P45376
		Tufm~Q8BFR5		Grpel1~Q99LP6
		Fnta~Q61239		Ptpn11~P35235
		Mob1b~Q3UDM0		Ykt6~Q9CQW1
		Elob~P62869		Hsd17b10~A2AFQ2
		Msrb3~A0A0R4J139		Tbcb~Q9D1E6
		Rabif~Q91X96		Gyg1~Q9R062
		Etfdh~Q6PF96		Sec23b~Q9D662
		Trnt1~Q8K1J6		Farsb~Q9WUA2
		Pacsin3~Q99JB8		Naxd~J3QMM7
		Dock11~A2AF47		Csrp3~P50462
		S100a9~P31725		Ostf1~A0A494BA97
		Mybpc1~D3YU50		Pdlim3~A0A1B0GSX6
		Cltc~Q5SXR6		Vwa5a~Q99KC8
		Tmpo~Q61029		Dhrs11~Q3U0B3
		Ewsr1~Q5SUS9		Ncl~P09405
		Hibch~Q8QZS1		Cndp2~Q9D1A2
		Wnk1~P83741		Nqo2~Q9JI75
		Pdha1~P35486		Sh3pxd2b~A0A5F8MPP7
		Usp24~B1AY13		Klhl41~A2AUC9
		Acat1~Q8QZT1		Fhod1~Q6P9Q4
		Myl2~E9Q8Y0		Ola1~Q9CZ30
		Lsm5~A0A0N4SVK3		Akt1s1~F6R8S6
		Atp6v1b2~P62814		Gbp2~Q9Z0E6
		Dync1i2~A2BFF9		Snx12~O70493
		Abracl~E9QMV2		Vapb~Q8BH80
		Nherf1~P70441		Rab1A~P62821
		Uap1~A0A0R4J085		Ybx1~P62960
		Flnb~Q80X90		Clip1~D3Z2Z1
		Gorasp2~A2ATI9		Dmtn~Q9WV69
		Ap2a1~P17426		Aspscr1~Q8VBT9
		Ywhag~P61982		Rpl23a~P62751
		Sh3glb1~A0A0G2JEC4		Uba2~Q9Z1F9
		Usp14~Q9JMA1		Xdh~Q00519
		Cse1l~Q9ERK4		Nedd8~P29595
		Anxa7~A0A2C9F2D2		Hnrnpul1~Q8VDM6
		Ampd1~Q3V1D3		Cand2~Q6ZQ73
		S100a13~A0A0A0MQ90		Ppih~A2BGI8
		Pygm~Q9WUB3		Acsl1~D3Z041
		Lsm2~O35900		Tln1~P26039
		Rnh1~Q91VI7		Rps21~Q9CQR2
		Marcksl1~P28667		Timm13~P62075
		Ppm1b~Q99NF7		Psmc4~P54775
		Sec22b~E9Q6R3		Igkv6-32~A0A140T8N9
		Pnkp~G5E8N7		Atg7~A0A0A0MQN4
		Taldo1~A0A1B0GR11		Lman1~Q9D0F3
		Trap1~Q9CQN1		Psmb6~Q60692
		Usp4~A0A0A6YW28		Ptrhd1~D3Z4S3
		Rps6ka3~P18654		Tfg~Q9Z1A1
		Dusp23~Q6NT99		Hspb3~Q9QZ57
		Fam98b~Q80VD1		Abraxas2~D3Z4D8
		Rtn2~O70622		Adh5~P28474
		Stx7~O70439		Psma6~Q9QUM9
		Tsc22d4~Q9EQN3		Aldh1b1~Q9CZS1
		Kpna4~A0A0B4J1E7		Kif5b~Q61768
		Vat1~Q62465		Psmc6~P62334
		Ppib~P24369		Apip~Q9WVQ5
		Eps15l1~Q60902		Hsph1~E9Q0U7
		Apex1~D3Z124		Ddt~O35215
		Gmppb~Q8BTZ7		Rnf114~Q9ET26
		Ephx2~P34914		Park7~Q99LX0
		RtcA~Q9D7H3		Nme1~P15532
		Eef1a2~P62631		Ppm1f~Q8CGA0
		Acot7~E9PYH2		Adsl~P54822
		Esyt1~Q3U7R1		Prmt1~A0A140LHF7
		Rpl24~Q8BP67		Gsn~A6PWS5
		Anxa11~P97384		Ccdc6~D3YZP9
		Srsf4~Q542V3		Ppp2ca~P63330
		Arpc3~Q9JM76		Rab2a~P53994
		Rpl10a~A0A3B2WBL1		Gstm1~P10649
		Eps15~H3BK65		Tppp~Q7TQD2
		Eif4ebp2~P70445		Tufm~Q8BFR5
		Snx3~O70492		Fnta~Q61239
		Nudt16~A0A087WRE5		Mob1b~Q3UDM0
		Snx2~Q9CWK8		Elob~P62869
		Atp5f1c~A2AKU9		Eif5~P59325
		Saa2~A0A1B0GQV5		Msrb3~A0A0R4J139
		Erh~P84089		Rabif~Q91X96
		Tkt~P40142		Etfdh~Q6PF96
		Psma4~E9PW69		Trnt1~Q8K1J6
		Limd2~Q8BGB5		Pacsin3~Q99JB8
		Aip~O08915		Dock11~A2AF47
		Map2k1~P31938		S100a9~P31725
		Cpne1~B7ZCP4		Mybpc1~D3YU50
		Znf706~Q9D115		Cltc~Q5SXR6
		Ak1~Q9R0Y5		Tmpo~Q61029
		Pycr3~Q9DCC4		Them6~Q80ZW2
		Tpr~Q7M739		Hibch~Q8QZS1
		Caprin1~Q60865		Wnk1~P83741
		Rnf123~Q5XPI3		Pdha1~P35486
		Rbbp7~A2AFI9		Usp24~B1AY13
		Irf3~A0A140LHE6		Acat1~Q8QZT1
		Lsm3~P62311		Myl2~E9Q8Y0
		Rpl17~Q6ZWZ7		Lsm5~A0A0N4SVK3
		Txn~P10639		Dync1i2~A2BFF9
		Naa25~Q8BWZ3		Uap1~A0A0R4J085
		Cs~Q9CZU6		Flnb~Q80X90
		Rpl22~P67984		Nqo1~Q64669
		Sub1~P11031		Gorasp2~A2ATI9
		Usp47~A0A1L1SV73		Lrrc20~Q8CI70
		Luc7l2~Q7TNC4		Ap2a1~P17426
		Nit2~Q9JHW2		Ywhag~P61982
		Safb~D3YXK2		Fn3k~Q9ER35
		Hnrnpul2~Q00PI9		Sh3glb1~A0A0G2JEC4
		Mybph~P70402		Itgb1~P09055
		P4hb~P09103		Usp14~Q9JMA1
		Ahnak~E9Q616		Cse1l~Q9ERK4
		Farsa~E9PWY9		Anxa7~A0A2C9F2D2
		Setd3~D6RCY6		Kgd4~Q9CQX8
		Bzw1~A0A087WPF9		Pafah1b3~D3Z2X5
		Ccar1~Q8CH18		S100a13~A0A0A0MQ90
		Nek9~Q8K1R7		Pygm~Q9WUB3
		Nfatc1~B5B2N2		Lsm2~O35900
		Adrm1b~A0A0A6YVU8		Rnh1~Q91VI7
		Pla1a~Q8VI78		Ppm1b~Q99NF7
		Snta1~A2AKD7		Sec22b~E9Q6R3
		Sar1b~Q9CQC9		Taldo1~A0A1B0GR11
		H2-D1~G3UZP7		Trap1~Q9CQN1
		Map4~P27546		Usp4~A0A0A6YW28
		Arl3~A0A494BAJ6		Rexo2~Q9D8S4
		Nars1~A0A498WGK2		Rps6ka3~P18654
		Dync1li1~Q8R1Q8		Dusp23~Q6NT99
		Rabggta~Q9JHK4		Fam98b~Q80VD1
		Cryl1~Q99KP3		Mdp1~Q9D967
		Csk~P41241		Rtn2~O70622
		Copb1~Q9JIF7		Tnni2~A2A6K0
		Asl~Q91YI0		Echdc1~Q9D9V3
		Kpnb1~P70168		Cyb5r3~F2Z456
		Tom1~O88746		Stx7~O70439
		Eef1b~O70251		Tsc22d4~Q9EQN3
		Ttc38~A3KMP2		Kpna4~A0A0B4J1E7
		Ankfy1~Q810B6		Hars1~Q61035
		Fdps~Q920E5		Vat1~Q62465
		Eef2~P58252		Ppib~P24369
		Pfkm~P47857		Apex1~D3Z124
		Acadl~A0A0R4J083		Tagln~P37804
		Map2k3~O09110		Gmppb~Q8BTZ7
		Vcl~Q64727		Atp5me~Q06185
		Ubr4~A2AN08		Ephx2~P34914
		Il16~O54824		RtcA~Q9D7H3
		Cdv3~A0A087WNP6		Eef1a2~P62631
		Ranbp1~P34022		Esyt1~Q3U7R1
		Vps35l~Q8BWQ6		Anxa11~P97384
		Ppp1r12b~Q8BG95		Arpc3~Q9JM76
		Trim72~Q1XH17		Eps15~H3BK65
		Psmb10~O35955		Eif4ebp2~P70445
		Lmcd1~Q8VEE1		Snx3~O70492
		Prkaca~P05132		Aldoa~P05064
		U2af2~P26369		Nudt16~A0A087WRE5
		Plec~E9Q3W4		Snx2~Q9CWK8
		Eprs1~Q8CGC7		Atp5f1c~A2AKU9
		Smad3~Q8BUN5		Erh~P84089
		Rhog~P84096		Dld~O08749
		Gmps~Q3THK7		Psma4~E9PW69
		Akr1b7~P21300		Aip~O08915
		Vapa~Q9WV55		Map2k1~P31938
		Copa~F8WHL2		Cpne1~B7ZCP4
		Arpc4~P59999		Znf706~Q9D115
		Purb~O35295		Ak1~Q9R0Y5
		Pafah1b2~A0A1L1SVK0		Caprin1~Q60865
		Eif1ax~Q8BMJ3		Rnf123~Q5XPI3
		Srl~Q7TQ48		Rbbp7~A2AFI9
		Vav1~E9PXI0		Irf3~A0A140LHE6
		Oxsr1~Q6P9R2		Lsm3~P62311
		Trip10~Q8CJ53		Igkv2-137~A0A0B4J1H6
		Get3~O54984		Txn~P10639
		Pcyt2~A2ABY3		Naa25~Q8BWZ3
		Memo1~Q91VH6		Cs~Q9CZU6
		Taok3~Q8BYC6		Sub1~P11031
		1110004F10Rik~A0A0U1RPJ7		Usp47~A0A1L1SV73
		Ndufab1~F6ZFT1		Luc7l2~Q7TNC4
		Cops8~Q8VBV7		Myot~Q9JIF9
		Pcmt1~E0CYV0		Nit2~Q9JHW2
		Capns1~A0A0R4IZW8		Safb~D3YXK2
		Fnbp1~A2AQ41		Hnrnpul2~Q00PI9
		Hdlbp~Q8VDJ3		Mybph~P70402
		Glrx3~Q9CQM9		P4hb~P09103
		Psmd4~O35226		Ahnak~E9Q616
		Acy1~A0A0R4J050		Farsa~E9PWY9
		Rab21~P35282		Setd3~D6RCY6
		Aco2~A0A2R8VJW0		Bzw1~A0A087WPF9
		Rprd1b~A0A0R4J195		Ccar1~Q8CH18
		Pcbp2~B2M1R7		Nek9~Q8K1R7
		Actr2~P61161		Nfatc1~B5B2N2
		Aldh4a1~Q8CHT0		Adrm1b~A0A0A6YVU8
		Gatd1~Q8BFQ8		Gss~P51855
		Septin11~A0A0J9YTY0		Hnrnpm~Q9D0E1
		Vps4b~P46467		Snta1~A2AKD7
		Tbca~A0A1Y7VJ48		Qdpr~D3YWR7
		Rpl14~Q9CR57		Sar1b~Q9CQC9
		Nap1l4~B7ZNL2		Map4~P27546
		Ada~P03958		Arl3~A0A494BAJ6
		As3mt~Q91WU5		Nars1~A0A498WGK2
		Ighv1-80~A0A075B5Y3		Dync1li1~Q8R1Q8
		Smtnl2~Q8CI12		Fmnl1~A0A1W2P6X3
		Fus~P56959		Rabggta~Q9JHK4
		Pbxip1~D3YUE1		Cryl1~Q99KP3
		Eif3h~Q91WK2		Csk~P41241
		Pir~A2AIH8		Copb1~Q9JIF7
		Pdlim1~O70400		Asl~Q91YI0
		Hk2~O08528		Kpnb1~P70168
		Dbi~P31786		Tom1~O88746
		Rplp2~P99027		Eef1b~O70251
		Ube3a~O08759		Ttc38~A3KMP2
		Dars1~Q922B2		Flot1~O08917
		Cct8~P42932		Gpt~Q8QZR5
		Itga5~P11688		Ankfy1~Q810B6
		Pgd~Q9DCD0		Fdps~Q920E5
		Inpp5d~Q9ES52		Eef2~P58252
		Csnk2a1~Q60737		Itgb2l~D3YXH8
		Hnrnpf~Q9Z2X1		Pfkm~P47857
		Atp5po~Q9DB20		Aldoart2~A6ZI47
		Dpysl4~A0A0R4J1N0		Acadl~A0A0R4J083
		Inmt~P40936		Map2k3~O09110
		Ighv1-11~A0A0A6YWI9		Vcl~Q64727
		Edf1~Q9JMG1		Ubr4~A2AN08
		Ipo4~Q8VI75		Ube2b~P63147
		Snx18~Q8C788		None~V9GX06
		Uba3~Q3TL72		Il16~O54824
		Cd48~P18181		Cdv3~A0A087WNP6
		Slc16a1~P53986		Ranbp1~P34022
		Ube2g1~P62254		Hagh~A0A0R4J052
		Actr1b~Q8R5C5		Vps35l~Q8BWQ6
		Myg1~Q9JK81		Cnpy2~A0A1W2P729
		Cfl1~P18760		Aspn~Q99MQ4
		Prdx5~P99029		Cdkn2c~Q60772
		Eif2s2~Q99L45		Ppp1r12b~Q8BG95
		Ppm1g~A0A0J9YVG0		Trim72~Q1XH17
		Psmc3~A0A087WPH7		Lmcd1~Q8VEE1
		Ttll12~Q3UDE2		Prkaca~P05132
		Cbx1~P83917		U2af2~P26369
		Sugt1~Q9CX34		Plec~E9Q3W4
		Nedd4~P46935		Eprs1~Q8CGC7
		Got2~P05202		Smad3~Q8BUN5
		Stam~P70297		Gmps~Q3THK7
		Gphn~A0JNY3		Vapa~Q9WV55
		Snrnp70~Q62376		Copa~F8WHL2
		Dctn2~Q99KJ8		Purb~O35295
		Dcun1d2~A0A0N4SW97		Ube2k~A0A0J9YUI1
		Psmd1~Q3TXS7		Pafah1b2~A0A1L1SVK0
		Snrpd2~P62317		Eif1ax~Q8BMJ3
		Sucla2~Q9Z2I9		Sfn~O70456
		Ist1~Q9CX00		Vav1~E9PXI0
		Eif4ebp1~Q60876		Oxsr1~Q6P9R2
		Psmd5~Q8BJY1		Trip10~Q8CJ53
		Cops3~O88543		Get3~O54984
		Urod~P70697		Pcyt2~A2ABY3
		Uso1~Q9Z1Z0		Memo1~Q91VH6
		Sdf2l1~Q9ESP1		Ensa~P60840
		Pcbp1~P60335		Taok3~Q8BYC6
		Gclm~O09172		1110004F10Rik~A0A0U1RPJ7
		Aldh6a1~Q9EQ20		Ndufab1~F6ZFT1
		Dnajb11~Q99KV1		Cops8~Q8VBV7
		Smc3~Q9CW03		Pcmt1~E0CYV0
		Tnpo3~F6TDZ2		Galk1~Q9R0N0
		Actb~P60710		Capns1~A0A0R4IZW8
		Prkar1a~Q9DBC7		Fnbp1~A2AQ41
		Hcls1~P49710		Hdlbp~Q8VDJ3
		Usp19~A0A0A6YWX1		Glrx3~Q9CQM9
		Rdx~A0A5F8MPB9		Psmd4~O35226
		Arpc1b~Q91Z25		Acy1~A0A0R4J050
		Babam1~Q3UI43		Rab21~P35282
		Sec24b~Q80ZX0		Aco2~A0A2R8VJW0
		Stat1~A0A087WSP5		Rprd1b~A0A0R4J195
		Stfa2l1~Q8BWM3		Pcbp2~B2M1R7
		Eif3a~P23116		Pkm~P52480
		Fxr1~Q61584		Aldh4a1~Q8CHT0
		Cops7a~D3Z440		Septin11~A0A0J9YTY0
		Rap1b~Q99JI6		Vps4b~P46467
		Faf1~P54731		Tbca~A0A1Y7VJ48
		Endog~O08600		Gpx1~P11352
		Lpp~Q8BFW7		Nap1l4~B7ZNL2
		Dpysl2~O08553		As3mt~Q91WU5
		Ptbp3~G3UXA6		Pter~A2AUR3
		Ear2~P97425		Ighv1-80~A0A075B5Y3
		Psme2~G3X9V0		Smtnl2~Q8CI12
		Plac8~Q9JI48		Fus~P56959
		Gnb2~E9QKR0		Pbxip1~D3YUE1
		Psma5~Q9Z2U1		Eif3h~Q91WK2
		Ppp3ca~P63328		Pir~A2AIH8
		Tardbp~A0A087WRZ5		Pdlim1~O70400
		Dctn4~Q8CBY8		Ldb3~E9PYJ9
		Btf3~Q64152		Dbi~P31786
		H6pd~A2A7A7		Rplp2~P99027
		Dctn1~E9Q3M3		Ube3a~O08759
		Zyx~Q62523		Dars1~Q922B2
		Pgm2~Q7TSV4		Cct8~P42932
		Eif4g1~E9PVC5		Tpi1~P17751
		Dock2~Q8C3J5		Itga5~P11688
		Rab7a~P51150		Csnk2a1~Q60737
		Eif4b~Q8BGD9		Nudt5~Q9JKX6
		Arcn1~Q5XJY5		Hnrnpf~Q9Z2X1
		Tnnt3~A0A0R4J1B1		Atp5po~Q9DB20
		Idh2~P54071		Inmt~P40936
		St13~F8WJK8		Pabpn1~D3YUB9
		Tuba1c~P68373		Snx27~Q3UHD6
		Hadhb~Q99JY0		Edf1~Q9JMG1
		Eif4a2~P10630		Ipo4~Q8VI75
		Ndrg2~Q9QYG0		Snx18~Q8C788
		Cmpk1~A0A0R4J093		Pgm5~Q8BZF8
		Actn2~Q9JI91		Ube2g1~P62254
		Napa~Q9DB05		Actr1b~Q8R5C5
		Tacc2~A0A140LHH8		Ccdc25~Q78PG9
		Hp1bp3~Q3TEA8		Cfl1~P18760
		Gsk3a~D3Z7E5		Prdx5~P99029
		Pcx~E9QPD7		Eif2s2~Q99L45
		Atg4a-ps~A0A0G2JFS9		Ppm1g~A0A0J9YVG0
		Crk~Q64010		Psmc3~A0A087WPH7
		Hypk~Q9CR41		Gnpda1~O88958
		Ifi35~Q9D8C4		Sae1~Q9R1T2
		Atp6v1g1~Q9CR51		Ttll12~Q3UDE2
		Gpi~P06745		Sugt1~Q9CX34
		Casq1~O09165		Nedd4~P46935
		Lrrc59~Q922Q8		Cald1~E9QA16
		Dusp29~Q8BK84		Stam~P70297
		Aars1~Q8BGQ7		Gphn~A0JNY3
		Bzw2~Q91VK1		Snrnp70~Q62376
		Niban1~Q3UW53		Dctn2~Q99KJ8
		Dazap1~Q3UGB5		Dcun1d2~A0A0N4SW97
		Prep~Q9QUR6		Psmd1~Q3TXS7
		None~A0A1Y7VKY1		Snrpd2~P62317
		Fubp1~A0A0G2JFY5		Sucla2~Q9Z2I9
		Uba6~D3Z061		Ist1~Q9CX00
		Psmb8~P28063		Eif4ebp1~Q60876
		Osgep~A0A0R4J1Y3		Psmd5~Q8BJY1
		Ctsg~P28293		Cops3~O88543
		Sema4a~Q62178		Urod~P70697
		Rrbp1~A2AVJ7		Apeh~A0A0R4J107
		H1-4~P43274		Uso1~Q9Z1Z0
		Mpo~P11247		Sdf2l1~Q9ESP1
		Actr1a~A0A494BB86		Pcbp1~P60335
		Pgk1~P09411		Gclm~O09172
		Cnbp~P53996		Aldh6a1~Q9EQ20
		Eef1d~A0A0R4J1L2		Dnajb11~Q99KV1
		Myh1~Q5SX40		Rpl10~I7HLV2
		Gapvd1~Q6PAR5		Smc3~Q9CW03
		Antxr2~A0A0G2JE26		Tnpo3~F6TDZ2
		Rab5b~P61021		Crot~Q9DC50
		Rpl18a~A0A1D5RLW5		Prkar1a~Q9DBC7
		Metap2~O08663		Usp19~A0A0A6YWX1
		Msn~P26041		Rdx~A0A5F8MPB9
		Sf3b3~Q921M3		Arpc1b~Q91Z25
		Rpl30~A0A2I3BQF4		Babam1~Q3UI43
		Czib~Q8BHG2		Sec24b~Q80ZX0
		Txndc5~E9PXX7		Stat1~A0A087WSP5
		Nampt~Q99KQ4		Eif3a~P23116
		Phpt1~Q9DAK9		Fxr1~Q61584
		Gm44502~A0A2R8VJW3		Cops7a~D3Z440
		Rps15a~F8WJ41		Rap1b~Q99JI6
		Dock8~Q8C147		Faf1~P54731
		Ppp1cb~P62141		Endog~O08600
		Map2k4~P47809		Lpp~Q8BFW7
		Stk4~Q9JI11		Ptbp3~G3UXA6
		Eif3c~Q8R1B4		Psme2~G3X9V0
		Ube2n~P61089		Plac8~Q9JI48
		Pcnp~F8WI88		Gnb2~E9QKR0
		Cul3~Q9JLV5		Psma5~Q9Z2U1
		Sell~B1B507		Ppp3ca~P63328
		Myo1f~Q8CG29		Tardbp~A0A087WRZ5
		Rsu1~A2AUR7		Dcun1d1~Q9QZ73
		Eif4a1~P60843		Dctn4~Q8CBY8
		Nt5c~Q9JM14		H6pd~A2A7A7
		Ppp1cc~P63087		Dctn1~E9Q3M3
		Trim28~Q62318		Zyx~Q62523
		Cryab~P23927		Pgm2~Q7TSV4
		Chmp1a~Q921W0		Pkia~P63248
		Ipo9~E9QKZ2		Eif4g1~E9PVC5
		Rpn2~A2ACG7		Dock2~Q8C3J5
		Gpcpd1~B0R058		Rab7a~P51150
		Pgam1~Q9DBJ1		Eif4b~Q8BGD9
		Gatd3~Q9D172		Arcn1~Q5XJY5
		Ehd4~Q9EQP2		Tnnt3~A0A0R4J1B1
		Chmp4b~Q9D8B3		Idh2~P54071
		Abcf2~Q99LE6		Paics~Q9DCL9
		Capn2~O08529		Zbtb9~Q8CDC7
		Hspa9~P38647		St13~F8WJK8
		Ppp1r11~A5A4Y9		Igkv6-23~A0A140T8N5
		Rpl35~Q6ZWV7		Tuba1c~P68373
		Psmb2~Q9R1P3		Hadhb~Q99JY0
		Srsf2~Q62093		Eif4a2~P10630
		Timp1~P12032		Ndrg2~Q9QYG0
		Capza2~P47754		Cmpk1~A0A0R4J093
		Nudc~O35685		Actn2~Q9JI91
		Hsp90aa1~P07901		Napa~Q9DB05
		Ube2d3~A0A0G2JE32		Cox5b~P19536
		Nae1~E0CZE0		Tacc2~A0A140LHH8
		Srp14~P16254		Hp1bp3~Q3TEA8
		Rbx1~P62878		Gsk3a~D3Z7E5
		Myh8~P13542		Pcx~E9QPD7
		Tuba1b~P05213		Rad23b~P54728
		Dynlrb1~P62627		Atg4a-ps~A0A0G2JFS9
		Eif3j1~Q3UGC7		Crk~Q64010
		Cdc37~Q61081		Hypk~Q9CR41
		Slc25a12~Q8BH59		Ifi35~Q9D8C4
		Rps7~P62082		Atp6v1g1~Q9CR51
		Pfdn5~Q9WU28		Gpi~P06745
		Camk2g~A0A2I3BQP6		Casq1~O09165
		C1qbp~Q8R5L1		Lrrc59~Q922Q8
		Syncrip~A0A0R4J259		Dusp29~Q8BK84
		Nup93~Q8BJ71		Aars1~Q8BGQ7
		Ugp2~Q91ZJ5		Bzw2~Q91VK1
		Wdr77~F7D5L2		Appl1~Q8K3H0
		Hnrnpab~Q20BD0		Niban1~Q3UW53
		Dnajb4~Q9D832		Dazap1~Q3UGB5
		Hs1bp3~A0A1W2P6R8		Prep~Q9QUR6
		Marcks~P26645		Thtpa~Q8JZL3
		Atic~Q9CWJ9		None~A0A1Y7VKY1
		Pym1~Q8CHP5		Fubp1~A0A0G2JFY5
		Ptma~P26350		Uba6~D3Z061
		Ivd~Q9JHI5		Osgep~A0A0R4J1Y3
		Mapk3~Q63844		Ctsg~P28293
		Retnlg~Q8K426		Actr1a~A0A494BB86
		Rps6~P62754		Pgk1~P09411
		Ssu72~Q9CY97		Cnbp~P53996
		Cltb~Q6IRU5		Eef1d~A0A0R4J1L2
		Dbnl~Q62418		Myh1~Q5SX40
		Hspb1~P14602		Gapvd1~Q6PAR5
		Calm1~P0DP26		Antxr2~A0A0G2JE26
		Arhgap1~A2AH25		Rab5b~P61021
		Chordc1~Q9D1P4		Psmd9~Q9CR00
		Pgp~Q8CHP8		Asrgl1~Q8C0M9
		Eef1d~Q80T06		Psmb7~P70195
		Eif2s1~Q6ZWX6		Metap2~O08663
		Mndal~D0QMC3		Msn~P26041
		Ilk~O55222		Sf3b3~Q921M3
				Ifi207~D3Z2E7
				Rpl30~A0A2I3BQF4
				Czib~Q8BHG2
				Txndc5~E9PXX7
				Nampt~Q99KQ4
				Phpt1~Q9DAK9
				Hbb-bh1~P04444
				Gm44502~A0A2R8VJW3
				Ckmt2~Q6P8J7
				Treml1~A6XA75
				Dock8~Q8C147
				Ppp1cb~P62141
				Map2k4~P47809
				Stk4~Q9JI11
				Eif3c~Q8R1B4
				Ube2n~P61089
				Pcnp~F8WI88
				Cul3~Q9JLV5
				Sell~B1B507
				Myo1f~Q8CG29
				Rsu1~A2AUR7
				Eif4a1~P60843
				Nt5c~Q9JM14
				Ppp1cc~P63087
				Trim28~Q62318
				Cryab~P23927
				Chmp1a~Q921W0
				Gstp2~P46425
				Ipo9~E9QKZ2
				Rpn2~A2ACG7
				Gpcpd1~B0R058
				Gatd3~Q9D172
				Ehd4~Q9EQP2
				Chmp4b~Q9D8B3
				Arg1~Q61176
				Abcf2~Q99LE6
				Capn2~O08529
				Hspa9~P38647
				Ppp1r11~A5A4Y9
				Psmb2~Q9R1P3
				Srsf2~Q62093
				Nudc~O35685
				Hsp90aa1~P07901
				Ube2d3~A0A0G2JE32
				Nae1~E0CZE0
				Srp14~P16254
				Rbx1~P62878
				Myh8~P13542
				Ralgapa2~A0A0A0MQD7
				Tuba1b~P05213
				Dynlrb1~P62627
				Flnc~Q8VHX6
				Eif3j1~Q3UGC7
				Cdc37~Q61081
				Rps7~P62082
				Pfdn5~Q9WU28
				Map4~A0A0G2JFH2
				C1qbp~Q8R5L1
				Echs1~Q8BH95
				Syncrip~A0A0R4J259
				Nup93~Q8BJ71
				Blvrb~Q923D2
				Ugp2~Q91ZJ5
				Wdr77~F7D5L2
				Hnrnpab~Q20BD0
				Igkv4-59~A0A0B4J1I8
				Dnajb4~Q9D832
				Hs1bp3~A0A1W2P6R8
				Marcks~P26645
				Atic~Q9CWJ9
				Pym1~Q8CHP5
				Ivd~Q9JHI5
				Rps6~P62754
				Dbnl~Q62418
				Igkv4-51~A0N8I8
				Lactb2~Q99KR3
				Hspb1~P14602
				Arhgap1~A2AH25
				Chordc1~Q9D1P4
				Pgp~Q8CHP8
				Eef1d~Q80T06
				Eif2s1~Q6ZWX6
				Mndal~D0QMC3
				Ilk~O55222

## Sheet: C.Regulation table
identifier	comparison	group1	group2	mean(group1)	std(group1)	mean(group2)	std(group2)	Fold-change	log2FC	T-statistics	pvalue	Log10 pvalue	test	padj1	correction1	s0
1110004F10Rik~A0A0U1RPJ7	24-hours after sleep deprivation_APP/PS1~Sleep_APP/PS1	24-hours after sleep deprivation_APP/PS1	Sleep_APP/PS1	5.3033	1.02701	3.15814	0.997246	4.42339	2.14515	1.82114	0.0120132	1.92034	Unpaired t-test	0.0136262	permutation FDR (250 perm)	0.5
1110004F10Rik~A0A0U1RPJ7	24-hours after sleep deprivation_APP/PS1~24-hours after sleep deprivation_WT	24-hours after sleep deprivation_APP/PS1	24-hours after sleep deprivation_WT	5.3033	1.02701	3.06467	1.15197	4.71948	2.23863	1.93425	0.00590896	2.22849	Unpaired t-test	0.00912391	permutation FDR (250 perm)	0.5
A2m~Q6GQT1	24-hours after sleep deprivation_WT~Sleep_WT	24-hours after sleep deprivation_WT	Sleep_WT	11.1297	0.491474	10.445	0.875467	1.6074	0.684726	0.752549	0.120661	0.918432	Unpaired t-test	0.340219	permutation FDR (250 perm)	0.5
A2m~Q6GQT1	24-hours after sleep deprivation_APP/PS1~Sleep_APP/PS1	24-hours after sleep deprivation_APP/PS1	Sleep_APP/PS1	9.83904	0.1921	10.1692	0.78915	0.795473	-0.330116	-0.365246	0.455794	0.341232	Unpaired t-test	0.599485	permutation FDR (250 perm)	0.5
A2m~Q6GQT1	24-hours after sleep deprivation_APP/PS1~24-hours after sleep deprivation_WT	24-hours after sleep deprivation_APP/PS1	24-hours after sleep deprivation_WT	9.83904	0.1921	11.1297	0.491474	0.408754	-1.2907	-1.79697	0.000343548	3.46401	Unpaired t-test	0.0172359	permutation FDR (250 perm)	0.5
A2m~Q6GQT1	Sleep_APP/PS1~Sleep_WT	Sleep_APP/PS1	Sleep_WT	10.1692	0.78915	10.445	0.875467	0.825961	-0.275854	-0.267202	0.616648	0.209963	Unpaired t-test	0.767488	permutation FDR (250 perm)	0.5
A2m~Q6GQT1	0-hours after sleep deprivation_APP/PS1~0-hours after sleep deprivation_WT	0-hours after sleep deprivation_APP/PS1	0-hours after sleep deprivation_WT	10.0758	1.34968	10.0866	0.981448	0.992493	-0.010871	-0.00944352	0.986994	0.00568548	Unpaired t-test	0.98755	permutation FDR (250 perm)	0.5
Aacs~Q9D2R0	24-hours after sleep deprivation_APP/PS1~Sleep_APP/PS1	24-hours after sleep deprivation_APP/PS1	Sleep_APP/PS1	9.08054	1.29635	4.5444	1.67854	23.2014	4.53614	2.98422	0.00261654	2.58227	Unpaired t-test	0.000494938	permutation FDR (250 perm)	0.5
Aacs~Q9D2R0	24-hours after sleep deprivation_APP/PS1~24-hours after sleep deprivation_WT	24-hours after sleep deprivation_APP/PS1	24-hours after sleep deprivation_WT	9.08054	1.29635	4.62306	1.92385	21.9702	4.45748	3.01955	0.000897946	3.04675	Unpaired t-test	0.000221359	permutation FDR (250 perm)	0.5
Aak1~Q3UHJ0	24-hours after sleep deprivation_APP/PS1~Sleep_APP/PS1	24-hours after sleep deprivation_APP/PS1	Sleep_APP/PS1	4.87959	2.09708	3.27038	0.591252	3.05087	1.60922	1.08487	0.153105	0.81501	Unpaired t-test	0.133779	permutation FDR (250 perm)	0.5
Aak1~Q3UHJ0	24-hours after sleep deprivation_APP/PS1~24-hours after sleep deprivation_WT	24-hours after sleep deprivation_APP/PS1	24-hours after sleep deprivation_WT	4.87959	2.09708	2.76014	0.757749	4.34529	2.11945	1.4248	0.0748495	1.12581	Unpaired t-test	0.055062	permutation FDR (250 perm)	0.5
Aamdc~D3YZD8	24-hours after sleep deprivation_WT~Sleep_WT	24-hours after sleep deprivation_WT	Sleep_WT	7.45445	1.11069	7.64751	1.45068	0.874746	-0.193064	-0.154961	0.800147	0.0968301	Unpaired t-test	0.878181	permutation FDR (250 perm)	0.5
Aamdc~D3YZD8	24-hours after sleep deprivation_APP/PS1~Sleep_APP/PS1	24-hours after sleep deprivation_APP/PS1	Sleep_APP/PS1	9.279	0.810223	8.47618	1.03302	1.7445	0.802814	0.70987	0.241443	0.617186	Unpaired t-test	0.303126	permutation FDR (250 perm)	0.5
Aamdc~D3YZD8	24-hours after sleep deprivation_APP/PS1~24-hours after sleep deprivation_WT	24-hours after sleep deprivation_APP/PS1	24-hours after sleep deprivation_WT	9.279	0.810223	7.45445	1.11069	3.54196	1.82455	1.68872	0.0095333	2.02076	Unpaired t-test	0.0203291	permutation FDR (250 perm)	0.5
Aamdc~D3YZD8	Sleep_APP/PS1~Sleep_WT	Sleep_APP/PS1	Sleep_WT	8.47618	1.03302	7.64751	1.45068	1.77605	0.828669	0.644463	0.316561	0.499543	Unpaired t-test	0.411148	permutation FDR (250 perm)	0.5
Aamdc~D3YZD8	0-hours after sleep deprivation_APP/PS1~0-hours after sleep deprivation_WT	0-hours after sleep deprivation_APP/PS1	0-hours after sleep deprivation_WT	8.47556	0.663983	9.75011	0.986536	0.413352	-1.27456	-1.3534	0.0120957	1.91737	Unpaired t-test	0.0615297	permutation FDR (250 perm)	0.5
Aars1~Q8BGQ7	24-hours after sleep deprivation_APP/PS1~Sleep_APP/PS1	24-hours after sleep deprivation_APP/PS1	Sleep_APP/PS1	8.0266	0.726415	5.28001	0.702325	6.71127	2.74658	2.80727	0.000319056	3.49613	Unpaired t-test	0.000568443	permutation FDR (250 perm)	0.5
Aars1~Q8BGQ7	24-hours after sleep deprivation_APP/PS1~24-hours after sleep deprivation_WT	24-hours after sleep deprivation_APP/PS1	24-hours after sleep deprivation_WT	8.0266	0.726415	5.47594	1.00215	5.859	2.55065	2.49473	0.000511604	3.29107	Unpaired t-test	0.00137434	permutation FDR (250 perm)	0.5
Abcc3~A0A0R4J015	24-hours after sleep deprivation_WT~Sleep_WT	24-hours after sleep deprivation_WT	Sleep_WT	10.4866	1.75516	10.222	1.90305	1.20129	0.264584	0.169943	0.806559	0.0933641	Unpaired t-test	0.868122	permutation FDR (250 perm)	0.5
Abcc3~A0A0R4J015	24-hours after sleep deprivation_APP/PS1~24-hours after sleep deprivation_WT	24-hours after sleep deprivation_APP/PS1	24-hours after sleep deprivation_WT	5.56619	0.922982	10.4866	1.75516	0.0330235	-4.92037	-3.70809	0.000181004	3.74231	Unpaired t-test	2.69179e-05	permutation FDR (250 perm)	0.5
Abcc3~A0A0R4J015	Sleep_APP/PS1~Sleep_WT	Sleep_APP/PS1	Sleep_WT	9.72873	2.1726	10.222	1.90305	0.710425	-0.493246	-0.268721	0.721732	0.141624	Unpaired t-test	0.767234	permutation FDR (250 perm)	0.5
Abce1~P61222	24-hours after sleep deprivation_APP/PS1~Sleep_APP/PS1	24-hours after sleep deprivation_APP/PS1	Sleep_APP/PS1	7.62292	1.21692	6.55126	0.743452	2.10184	1.07166	0.924589	0.140566	0.85212	Unpaired t-test	0.183538	permutation FDR (250 perm)	0.5
Abce1~P61222	24-hours after sleep deprivation_APP/PS1~24-hours after sleep deprivation_WT	24-hours after sleep deprivation_APP/PS1	24-hours after sleep deprivation_WT	7.62292	1.21692	4.72718	1.22328	7.44227	2.89574	2.33785	0.00253494	2.59603	Unpaired t-test	0.00238621	permutation FDR (250 perm)	0.5
Abcf1~Q6P542	24-hours after sleep deprivation_APP/PS1~Sleep_APP/PS1	24-hours after sleep deprivation_APP/PS1	Sleep_APP/PS1	6.01369	1.49752	3.13798	1.01227	7.33966	2.87571	2.14692	0.0078578	2.1047	Unpaired t-test	0.00483152	permutation FDR (250 perm)	0.5
Abcf1~Q6P542	24-hours after sleep deprivation_APP/PS1~24-hours after sleep deprivation_WT	24-hours after sleep deprivation_APP/PS1	24-hours after sleep deprivation_WT	6.01369	1.49752	2.89306	0.807256	8.69766	3.12063	2.5037	0.00370399	2.43133	Unpaired t-test	0.00230278	permutation FDR (250 perm)	0.5
Abcf2~Q99LE6	24-hours after sleep deprivation_APP/PS1~Sleep_APP/PS1	24-hours after sleep deprivation_APP/PS1	Sleep_APP/PS1	7.72915	1.08967	3.39495	1.59886	20.1709	4.3342	3.01772	0.00261188	2.58305	Unpaired t-test	0.000516269	permutation FDR (250 perm)	0.5
Abcf2~Q99LE6	24-hours after sleep deprivation_APP/PS1~24-hours after sleep deprivation_WT	24-hours after sleep deprivation_APP/PS1	24-hours after sleep deprivation_WT	7.72915	1.08967	3.36925	0.520614	20.5333	4.3599	4.22615	8.5824e-05	4.06639	Unpaired t-test	2.22531e-05	permutation FDR (250 perm)	0.5
Abhd14b~A0A087WPF8	24-hours after sleep deprivation_WT~Sleep_WT	24-hours after sleep deprivation_WT	Sleep_WT	6.9393	1.19397	7.22639	0.578193	0.819549	-0.287098	-0.275636	0.605707	0.217737	Unpaired t-test	0.762995	permutation FDR (250 perm)	0.5
Abhd14b~A0A087WPF8	24-hours after sleep deprivation_APP/PS1~Sleep_APP/PS1	24-hours after sleep deprivation_APP/PS1	Sleep_APP/PS1	7.95326	0.52208	7.42458	0.524779	1.44262	0.528687	0.621087	0.168264	0.77401	Unpaired t-test	0.363283	permutation FDR (250 perm)	0.5
Abhd14b~A0A087WPF8	24-hours after sleep deprivation_APP/PS1~24-hours after sleep deprivation_WT	24-hours after sleep deprivation_APP/PS1	24-hours after sleep deprivation_WT	7.95326	0.52208	6.9393	1.19397	2.01946	1.01397	0.974529	0.0951961	1.02138	Unpaired t-test	0.156084	permutation FDR (250 perm)	0.5
Abhd14b~A0A087WPF8	Sleep_APP/PS1~Sleep_WT	Sleep_APP/PS1	Sleep_WT	7.42458	0.524779	7.22639	0.578193	1.14725	0.198183	0.232353	0.58798	0.230637	Unpaired t-test	0.801515	permutation FDR (250 perm)	0.5
Abhd14b~A0A087WPF8	0-hours after sleep deprivation_APP/PS1~0-hours after sleep deprivation_WT	0-hours after sleep deprivation_APP/PS1	0-hours after sleep deprivation_WT	7.04677	0.714119	8.6952	0.724564	0.318988	-1.64843	-1.85613	0.000948437	3.02299	Unpaired t-test	0.014449	permutation FDR (250 perm)	0.5
Abi3bp~A0A338P6S8	24-hours after sleep deprivation_APP/PS1~Sleep_APP/PS1	24-hours after sleep deprivation_APP/PS1	Sleep_APP/PS1	6.05245	0.3091	6.02234	0.506123	1.02109	0.030114	0.0381985	0.920074	0.0361773	Unpaired t-test	0.95618	permutation FDR (250 perm)	0.5
Abi3bp~A0A338P6S8	Sleep_APP/PS1~Sleep_WT	Sleep_APP/PS1	Sleep_WT	6.02234	0.506123	5.53767	0.494744	1.39926	0.484661	0.588336	0.170868	0.76734	Unpaired t-test	0.464247	permutation FDR (250 perm)	0.5
Abracl~E9QMV2	24-hours after sleep deprivation_APP/PS1~Sleep_APP/PS1	24-hours after sleep deprivation_APP/PS1	Sleep_APP/PS1	10.6071	2.05611	7.21946	1.22698	10.4662	3.38767	2.11018	0.0146639	1.83375	Unpaired t-test	0.00572908	permutation FDR (250 perm)	0.5
Abracl~E9QMV2	24-hours after sleep deprivation_APP/PS1~24-hours after sleep deprivation_WT	24-hours after sleep deprivation_APP/PS1	24-hours after sleep deprivation_WT	10.6071	2.05611	8.68609	1.56547	3.78696	1.92104	1.18597	0.119631	0.922155	Unpaired t-test	0.0905633	permutation FDR (250 perm)	0.5
Abracl~E9QMV2	Sleep_APP/PS1~Sleep_WT	Sleep_APP/PS1	Sleep_WT	7.21946	1.22698	7.71762	0.755284	0.708009	-0.49816	-0.419815	0.495355	0.305084	Unpaired t-test	0.62591	permutation FDR (250 perm)	0.5
Abraxas2~D3Z4D8	24-hours after sleep deprivation_APP/PS1~Sleep_APP/PS1	24-hours after sleep deprivation_APP/PS1	Sleep_APP/PS1	6.90939	1.80157	3.29179	1.10096	12.2746	3.6176	2.45131	0.00542487	2.26561	Unpaired t-test	0.00190581	permutation FDR (250 perm)	0.5
Abraxas2~D3Z4D8	24-hours after sleep deprivation_APP/PS1~24-hours after sleep deprivation_WT	24-hours after sleep deprivation_APP/PS1	24-hours after sleep deprivation_WT	6.90939	1.80157	3.75769	0.975567	8.88702	3.1517	2.25323	0.00910532	2.04071	Unpaired t-test	0.00477436	permutation FDR (250 perm)	0.5
Acaa1a~H3BKL5	24-hours after sleep deprivation_APP/PS1~Sleep_APP/PS1	24-hours after sleep deprivation_APP/PS1	Sleep_APP/PS1	7.37183	2.45884	3.59592	0.620412	13.6981	3.77591	2.29882	0.0172234	1.76388	Unpaired t-test	0.00513131	permutation FDR (250 perm)	0.5
Acaa1a~H3BKL5	24-hours after sleep deprivation_APP/PS1~24-hours after sleep deprivation_WT	24-hours after sleep deprivation_APP/PS1	24-hours after sleep deprivation_WT	7.37183	2.45884	5.48571	0.535549	3.69639	1.88612	1.16344	0.149022	0.82675	Unpaired t-test	0.109559	permutation FDR (250 perm)	0.5
Acaa2~Q8BWT1	24-hours after sleep deprivation_APP/PS1~Sleep_APP/PS1	24-hours after sleep deprivation_APP/PS1	Sleep_APP/PS1	9.17486	1.39511	6.06568	2.00371	8.62887	3.10917	1.85043	0.0342423	1.46544	Unpaired t-test	0.0148031	permutation FDR (250 perm)	0.5
Acaa2~Q8BWT1	24-hours after sleep deprivation_APP/PS1~24-hours after sleep deprivation_WT	24-hours after sleep deprivation_APP/PS1	24-hours after sleep deprivation_WT	9.17486	1.39511	5.9978	0.961304	9.0446	3.17706	2.56819	0.00217033	2.66347	Unpaired t-test	0.00149741	permutation FDR (250 perm)	0.5
Acaa2~Q8BWT1	Sleep_APP/PS1~Sleep_WT	Sleep_APP/PS1	Sleep_WT	6.06568	2.00371	5.58091	1.10549	1.39937	0.484776	0.30321	0.675507	0.17037	Unpaired t-test	0.7427	permutation FDR (250 perm)	0.5
Acaa2~Q8BWT1	0-hours after sleep deprivation_APP/PS1~0-hours after sleep deprivation_WT	0-hours after sleep deprivation_APP/PS1	0-hours after sleep deprivation_WT	6.73141	1.6263	8.06124	1.40488	0.397816	-1.32983	-1.0005	0.135127	0.869257	Unpaired t-test	0.15693	permutation FDR (250 perm)	0.5
Acaca~Q5SWU9	24-hours after sleep deprivation_APP/PS1~Sleep_APP/PS1	24-hours after sleep deprivation_APP/PS1	Sleep_APP/PS1	7.61024	0.863607	3.59481	1.93418	16.1721	4.01543	2.60513	0.0107828	1.96727	Unpaired t-test	0.00273794	permutation FDR (250 perm)	0.5
Acaca~Q5SWU9	24-hours after sleep deprivation_APP/PS1~24-hours after sleep deprivation_WT	24-hours after sleep deprivation_APP/PS1	24-hours after sleep deprivation_WT	7.61024	0.863607	2.6872	0.904016	30.3376	4.92303	4.76023	1.90763e-06	5.71951	Unpaired t-test	0	permutation FDR (250 perm)	0.5
Acadl~A0A0R4J083	24-hours after sleep deprivation_WT~Sleep_WT	24-hours after sleep deprivation_WT	Sleep_WT	6.59624	1.68762	6.11514	0.892259	1.39581	0.481099	0.376054	0.548559	0.260777	Unpaired t-test	0.664557	permutation FDR (250 perm)	0.5
Acadl~A0A0R4J083	24-hours after sleep deprivation_APP/PS1~Sleep_APP/PS1	24-hours after sleep deprivation_APP/PS1	Sleep_APP/PS1	10.0652	1.00409	7.38036	1.56836	6.43011	2.68484	1.91276	0.0226789	1.64438	Unpaired t-test	0.0128905	permutation FDR (250 perm)	0.5
Acadl~A0A0R4J083	24-hours after sleep deprivation_APP/PS1~24-hours after sleep deprivation_WT	24-hours after sleep deprivation_APP/PS1	24-hours after sleep deprivation_WT	10.0652	1.00409	6.59624	1.68762	11.0729	3.46897	2.62327	0.00177194	2.75155	Unpaired t-test	0.00105948	permutation FDR (250 perm)	0.5
Acadl~A0A0R4J083	Sleep_APP/PS1~Sleep_WT	Sleep_APP/PS1	Sleep_WT	7.38036	1.56836	6.11514	0.892259	2.40364	1.26522	0.92714	0.195946	0.707864	Unpaired t-test	0.243882	permutation FDR (250 perm)	0.5
Acadl~A0A0R4J083	0-hours after sleep deprivation_APP/PS1~0-hours after sleep deprivation_WT	0-hours after sleep deprivation_APP/PS1	0-hours after sleep deprivation_WT	7.25103	1.75193	8.7691	1.41145	0.349153	-1.51807	-1.10638	0.108953	0.96276	Unpaired t-test	0.122862	permutation FDR (250 perm)	0.5
Acadm~P45952	24-hours after sleep deprivation_APP/PS1~Sleep_APP/PS1	24-hours after sleep deprivation_APP/PS1	Sleep_APP/PS1	13.1686	0.939899	12.476	0.626467	1.6162	0.692607	0.676235	0.220001	0.657575	Unpaired t-test	0.322306	permutation FDR (250 perm)	0.5
Acadm~P45952	24-hours after sleep deprivation_APP/PS1~24-hours after sleep deprivation_WT	24-hours after sleep deprivation_APP/PS1	24-hours after sleep deprivation_WT	13.1686	0.939899	11.8013	1.3532	2.57997	1.36735	1.14502	0.0753758	1.12277	Unpaired t-test	0.0986009	permutation FDR (250 perm)	0.5
Acadm~P45952	0-hours after sleep deprivation_APP/PS1~0-hours after sleep deprivation_WT	0-hours after sleep deprivation_APP/PS1	0-hours after sleep deprivation_WT	12.6749	0.80277	13.3253	0.859737	0.637103	-0.650402	-0.68681	0.168755	0.772745	Unpaired t-test	0.325481	permutation FDR (250 perm)	0.5
Acads~Q07417	24-hours after sleep deprivation_APP/PS1~Sleep_APP/PS1	24-hours after sleep deprivation_APP/PS1	Sleep_APP/PS1	7.74594	1.15466	6.18941	0.517275	2.94146	1.55653	1.44454	0.029845	1.52513	Unpaired t-test	0.0497883	permutation FDR (250 perm)	0.5
Acads~Q07417	24-hours after sleep deprivation_APP/PS1~24-hours after sleep deprivation_WT	24-hours after sleep deprivation_APP/PS1	24-hours after sleep deprivation_WT	7.74594	1.15466	4.34273	1.48741	10.5796	3.40321	2.6237	0.00133645	2.87405	Unpaired t-test	0.000922338	permutation FDR (250 perm)	0.5
Acadvl~B1AR28	24-hours after sleep deprivation_APP/PS1~Sleep_APP/PS1	24-hours after sleep deprivation_APP/PS1	Sleep_APP/PS1	7.30955	1.24948	6.14425	0.639659	2.24279	1.1653	1.01876	0.109009	0.962537	Unpaired t-test	0.148339	permutation FDR (250 perm)	0.5
Acadvl~B1AR28	24-hours after sleep deprivation_APP/PS1~24-hours after sleep deprivation_WT	24-hours after sleep deprivation_APP/PS1	24-hours after sleep deprivation_WT	7.30955	1.24948	3.12939	1.19958	18.1281	4.18016	3.36292	0.000184723	3.73348	Unpaired t-test	7.06714e-05	permutation FDR (250 perm)	0.5
Acan~Q61282	24-hours after sleep deprivation_WT~Sleep_WT	24-hours after sleep deprivation_WT	Sleep_WT	7.61411	0.661079	7.75913	0.68789	0.904364	-0.145024	-0.163042	0.71613	0.145008	Unpaired t-test	0.871388	permutation FDR (250 perm)	0.5
Acan~Q61282	24-hours after sleep deprivation_APP/PS1~Sleep_APP/PS1	24-hours after sleep deprivation_APP/PS1	Sleep_APP/PS1	7.28098	0.383832	7.69481	0.619486	0.750625	-0.413836	-0.484513	0.284525	0.545879	Unpaired t-test	0.482774	permutation FDR (250 perm)	0.5
Acan~Q61282	24-hours after sleep deprivation_APP/PS1~24-hours after sleep deprivation_WT	24-hours after sleep deprivation_APP/PS1	24-hours after sleep deprivation_WT	7.28098	0.383832	7.61411	0.661079	0.793811	-0.333133	-0.406335	0.322411	0.49159	Unpaired t-test	0.531373	permutation FDR (250 perm)	0.5
Acan~Q61282	Sleep_APP/PS1~Sleep_WT	Sleep_APP/PS1	Sleep_WT	7.69481	0.619486	7.75913	0.68789	0.956395	-0.0643215	-0.0700595	0.881071	0.0549889	Unpaired t-test	0.944181	permutation FDR (250 perm)	0.5
Acat1~Q8QZT1	24-hours after sleep deprivation_APP/PS1~Sleep_APP/PS1	24-hours after sleep deprivation_APP/PS1	Sleep_APP/PS1	7.87166	1.3883	5.92376	0.662059	3.85812	1.9479	1.61839	0.0259579	1.58573	Unpaired t-test	0.0287441	permutation FDR (250 perm)	0.5
Acat1~Q8QZT1	24-hours after sleep deprivation_APP/PS1~24-hours after sleep deprivation_WT	24-hours after sleep deprivation_APP/PS1	24-hours after sleep deprivation_WT	7.87166	1.3883	5.5556	1.29356	4.97969	2.31606	1.76115	0.0169664	1.77041	Unpaired t-test	0.0166319	permutation FDR (250 perm)	0.5
Acat1~Q8QZT1	0-hours after sleep deprivation_APP/PS1~0-hours after sleep deprivation_WT	0-hours after sleep deprivation_APP/PS1	0-hours after sleep deprivation_WT	4.72467	1.71265	7.17306	1.07548	0.183215	-2.44839	-1.88935	0.0124878	1.90352	Unpaired t-test	0.0153834	permutation FDR (250 perm)	0.5
Acat2~Q8CAY6	24-hours after sleep deprivation_WT~Sleep_WT	24-hours after sleep deprivation_WT	Sleep_WT	8.24538	0.494869	8.47719	1.00825	0.851567	-0.231809	-0.24184	0.622326	0.205982	Unpaired t-test	0.797673	permutation FDR (250 perm)	0.5
Acat2~Q8CAY6	24-hours after sleep deprivation_APP/PS1~Sleep_APP/PS1	24-hours after sleep deprivation_APP/PS1	Sleep_APP/PS1	8.4172	0.873336	7.47872	0.800107	1.91652	0.938485	0.886121	0.128165	0.89223	Unpaired t-test	0.199602	permutation FDR (250 perm)	0.5
Acat2~Q8CAY6	24-hours after sleep deprivation_APP/PS1~24-hours after sleep deprivation_WT	24-hours after sleep deprivation_APP/PS1	24-hours after sleep deprivation_WT	8.4172	0.873336	8.24538	0.494869	1.12648	0.171821	0.182842	0.706735	0.150743	Unpaired t-test	0.780918	permutation FDR (250 perm)	0.5
Acat2~Q8CAY6	0-hours after sleep deprivation_APP/PS1~0-hours after sleep deprivation_WT	0-hours after sleep deprivation_APP/PS1	0-hours after sleep deprivation_WT	8.46296	0.800913	9.18823	1.3103	0.604885	-0.725266	-0.679707	0.222436	0.652795	Unpaired t-test	0.330848	permutation FDR (250 perm)	0.5
Ace~P09470	24-hours after sleep deprivation_WT~Sleep_WT	24-hours after sleep deprivation_WT	Sleep_WT	9.01588	0.606711	9.13977	0.700419	0.917712	-0.123886	-0.141052	0.748949	0.125548	Unpaired t-test	0.891993	permutation FDR (250 perm)	0.5
Ace~P09470	24-hours after sleep deprivation_APP/PS1~Sleep_APP/PS1	24-hours after sleep deprivation_APP/PS1	Sleep_APP/PS1	8.44038	0.28996	8.72636	0.384337	0.820184	-0.285981	-0.390776	0.255762	0.592164	Unpaired t-test	0.56629	permutation FDR (250 perm)	0.5
Ace~P09470	24-hours after sleep deprivation_APP/PS1~24-hours after sleep deprivation_WT	24-hours after sleep deprivation_APP/PS1	24-hours after sleep deprivation_WT	8.44038	0.28996	9.01588	0.606711	0.671054	-0.5755	-0.738217	0.0698834	1.15563	Unpaired t-test	0.265939	permutation FDR (250 perm)	0.5
Ace~P09470	Sleep_APP/PS1~Sleep_WT	Sleep_APP/PS1	Sleep_WT	8.72636	0.384337	9.13977	0.700419	0.750849	-0.413405	-0.489516	0.258699	0.587206	Unpaired t-test	0.547593	permutation FDR (250 perm)	0.5
Ace~P09470	0-hours after sleep deprivation_APP/PS1~0-hours after sleep deprivation_WT	0-hours after sleep deprivation_APP/PS1	0-hours after sleep deprivation_WT	8.98495	0.879113	9.28633	0.759111	0.811477	-0.301377	-0.317858	0.514206	0.288863	Unpaired t-test	0.658485	permutation FDR (250 perm)	0.5
Ache~P21836	24-hours after sleep deprivation_WT~Sleep_WT	24-hours after sleep deprivation_WT	Sleep_WT	6.51736	0.679917	6.48994	1.06307	1.01918	0.0274147	0.027005	0.958436	0.0184367	Unpaired t-test	0.975395	permutation FDR (250 perm)	0.5
Ache~P21836	24-hours after sleep deprivation_APP/PS1~Sleep_APP/PS1	24-hours after sleep deprivation_APP/PS1	Sleep_APP/PS1	5.92436	0.510663	6.56832	0.575781	0.639953	-0.643963	-0.742344	0.117503	0.929951	Unpaired t-test	0.280594	permutation FDR (250 perm)	0.5
Ache~P21836	24-hours after sleep deprivation_APP/PS1~24-hours after sleep deprivation_WT	24-hours after sleep deprivation_APP/PS1	24-hours after sleep deprivation_WT	5.92436	0.510663	6.51736	0.679917	0.662964	-0.592999	-0.689976	0.12752	0.894421	Unpaired t-test	0.291981	permutation FDR (250 perm)	0.5
Ache~P21836	Sleep_APP/PS1~Sleep_WT	Sleep_APP/PS1	Sleep_WT	6.56832	0.575781	6.48994	1.06307	1.05583	0.0783792	0.0767821	0.883474	0.0538063	Unpaired t-test	0.943364	permutation FDR (250 perm)	0.5
Ache~P21836	0-hours after sleep deprivation_APP/PS1~0-hours after sleep deprivation_WT	0-hours after sleep deprivation_APP/PS1	0-hours after sleep deprivation_WT	6.74283	0.757166	6.35075	1.35805	1.31229	0.392086	0.366079	0.504368	0.297252	Unpaired t-test	0.60398	permutation FDR (250 perm)	0.5
Acly~Q3V117	24-hours after sleep deprivation_WT~Sleep_WT	24-hours after sleep deprivation_WT	Sleep_WT	5.48854	0.949357	5.35573	0.362664	1.09643	0.132817	0.145172	0.754379	0.12241	Unpaired t-test	0.887421	permutation FDR (250 perm)	0.5
Acly~Q3V117	24-hours after sleep deprivation_APP/PS1~Sleep_APP/PS1	24-hours after sleep deprivation_APP/PS1	Sleep_APP/PS1	8.46639	1.11277	5.27854	1.41001	9.11254	3.18785	2.33894	0.0068407	2.1649	Unpaired t-test	0.00326696	permutation FDR (250 perm)	0.5
Acly~Q3V117	24-hours after sleep deprivation_APP/PS1~24-hours after sleep deprivation_WT	24-hours after sleep deprivation_APP/PS1	24-hours after sleep deprivation_WT	8.46639	1.11277	5.48854	0.949357	7.8781	2.97785	2.63348	0.000843259	3.07404	Unpaired t-test	0.00103657	permutation FDR (250 perm)	0.5
Acly~Q3V117	Sleep_APP/PS1~Sleep_WT	Sleep_APP/PS1	Sleep_WT	5.27854	1.41001	5.35573	0.362664	0.947903	-0.0771891	-0.0632499	0.919427	0.0364827	Unpaired t-test	0.953674	permutation FDR (250 perm)	0.5
Aco1~P28271	24-hours after sleep deprivation_WT~Sleep_WT	24-hours after sleep deprivation_WT	Sleep_WT	8.52314	0.940763	8.46555	0.977643	1.04072	0.0575841	0.0546392	0.918917	0.0367236	Unpaired t-test	0.951116	permutation FDR (250 perm)	0.5
Aco1~P28271	24-hours after sleep deprivation_APP/PS1~Sleep_APP/PS1	24-hours after sleep deprivation_APP/PS1	Sleep_APP/PS1	10.3195	0.609756	8.91868	0.923539	2.64049	1.4008	1.35177	0.0365233	1.43743	Unpaired t-test	0.0664364	permutation FDR (250 perm)	0.5
Aco1~P28271	24-hours after sleep deprivation_APP/PS1~24-hours after sleep deprivation_WT	24-hours after sleep deprivation_APP/PS1	24-hours after sleep deprivation_WT	10.3195	0.609756	8.52314	0.940763	3.47339	1.79634	1.84994	0.00317538	2.4982	Unpaired t-test	0.0125271	permutation FDR (250 perm)	0.5
Aco1~P28271	Sleep_APP/PS1~Sleep_WT	Sleep_APP/PS1	Sleep_WT	8.91868	0.923539	8.46555	0.977643	1.369	0.453125	0.408091	0.476984	0.321496	Unpaired t-test	0.631929	permutation FDR (250 perm)	0.5
Aco1~P28271	0-hours after sleep deprivation_APP/PS1~0-hours after sleep deprivation_WT	0-hours after sleep deprivation_APP/PS1	0-hours after sleep deprivation_WT	10.1212	1.3756	10.4008	0.812371	0.823802	-0.27963	-0.247292	0.667908	0.175283	Unpaired t-test	0.737359	permutation FDR (250 perm)	0.5
Aco2~A0A2R8VJW0	24-hours after sleep deprivation_APP/PS1~Sleep_APP/PS1	24-hours after sleep deprivation_APP/PS1	Sleep_APP/PS1	8.28642	0.588597	4.1505	2.04222	17.5808	4.13593	2.66063	0.0135161	1.86915	Unpaired t-test	0.00326065	permutation FDR (250 perm)	0.5
Aco2~A0A2R8VJW0	24-hours after sleep deprivation_APP/PS1~24-hours after sleep deprivation_WT	24-hours after sleep deprivation_APP/PS1	24-hours after sleep deprivation_WT	8.28642	0.588597	3.56909	1.07937	26.3062	4.71733	4.65548	4.64449e-06	5.33306	Unpaired t-test	9.25926e-06	permutation FDR (250 perm)	0.5
Aco2~Q99KI0	24-hours after sleep deprivation_WT~Sleep_WT	24-hours after sleep deprivation_WT	Sleep_WT	8.89522	2.33095	7.97535	0.924295	1.89195	0.919875	0.603715	0.386548	0.412797	Unpaired t-test	0.458421	permutation FDR (250 perm)	0.5
Aco2~Q99KI0	24-hours after sleep deprivation_APP/PS1~Sleep_APP/PS1	24-hours after sleep deprivation_APP/PS1	Sleep_APP/PS1	11.4732	0.790039	8.88797	1.94476	6.001	2.5852	1.68463	0.0540402	1.26728	Unpaired t-test	0.0311374	permutation FDR (250 perm)	0.5
Aco2~Q99KI0	24-hours after sleep deprivation_APP/PS1~24-hours after sleep deprivation_WT	24-hours after sleep deprivation_APP/PS1	24-hours after sleep deprivation_WT	11.4732	0.790039	8.89522	2.33095	5.97093	2.57795	1.70153	0.036193	1.44138	Unpaired t-test	0.0234832	permutation FDR (250 perm)	0.5
Aco2~Q99KI0	Sleep_APP/PS1~Sleep_WT	Sleep_APP/PS1	Sleep_WT	8.88797	1.94476	7.97535	0.924295	1.88247	0.912627	0.591451	0.420041	0.376709	Unpaired t-test	0.47086	permutation FDR (250 perm)	0.5
Aco2~Q99KI0	0-hours after sleep deprivation_APP/PS1~0-hours after sleep deprivation_WT	0-hours after sleep deprivation_APP/PS1	0-hours after sleep deprivation_WT	9.17222	1.91832	10.9571	1.50885	0.290194	-1.78491	-1.23303	0.0861277	1.06486	Unpaired t-test	0.0890146	permutation FDR (250 perm)	0.5
Acot1~O55137	24-hours after sleep deprivation_WT~Sleep_WT	24-hours after sleep deprivation_WT	Sleep_WT	6.12663	1.13824	5.83813	0.73399	1.22137	0.288494	0.273994	0.611331	0.213724	Unpaired t-test	0.765942	permutation FDR (250 perm)	0.5
Acot1~O55137	24-hours after sleep deprivation_APP/PS1~Sleep_APP/PS1	24-hours after sleep deprivation_APP/PS1	Sleep_APP/PS1	7.50563	1.19392	6.10496	0.385999	2.64025	1.40067	1.3118	0.0470099	1.32781	Unpaired t-test	0.0752446	permutation FDR (250 perm)	0.5
Acot1~O55137	24-hours after sleep deprivation_APP/PS1~24-hours after sleep deprivation_WT	24-hours after sleep deprivation_APP/PS1	24-hours after sleep deprivation_WT	7.50563	1.19392	6.12663	1.13824	2.60089	1.379	1.14172	0.0787436	1.10378	Unpaired t-test	0.0998458	permutation FDR (250 perm)	0.5
Acot1~O55137	0-hours after sleep deprivation_APP/PS1~0-hours after sleep deprivation_WT	0-hours after sleep deprivation_APP/PS1	0-hours after sleep deprivation_WT	5.41115	1.45524	7.1799	0.934829	0.293462	-1.76875	-1.49914	0.0272518	1.56461	Unpaired t-test	0.0453227	permutation FDR (250 perm)	0.5
Acot7~E9PYH2	24-hours after sleep deprivation_WT~Sleep_WT	24-hours after sleep deprivation_WT	Sleep_WT	7.44516	1.14912	6.75898	0.751523	1.60902	0.686184	0.64701	0.244392	0.611913	Unpaired t-test	0.423954	permutation FDR (250 perm)	0.5
Acot7~E9PYH2	24-hours after sleep deprivation_APP/PS1~Sleep_APP/PS1	24-hours after sleep deprivation_APP/PS1	Sleep_APP/PS1	8.3041	2.18664	5.4585	1.06545	7.18805	2.8456	1.76352	0.0354201	1.45075	Unpaired t-test	0.0181407	permutation FDR (250 perm)	0.5
Acot7~E9PYH2	24-hours after sleep deprivation_APP/PS1~24-hours after sleep deprivation_WT	24-hours after sleep deprivation_APP/PS1	24-hours after sleep deprivation_WT	8.3041	2.18664	7.44516	1.14912	1.8137	0.858935	0.542051	0.453538	0.343386	Unpaired t-test	0.408318	permutation FDR (250 perm)	0.5
Acot7~E9PYH2	Sleep_APP/PS1~Sleep_WT	Sleep_APP/PS1	Sleep_WT	5.4585	1.06545	6.75898	0.751523	0.405991	-1.30048	-1.1666	0.0745377	1.12762	Unpaired t-test	0.139827	permutation FDR (250 perm)	0.5
Acp1~Q561M1	24-hours after sleep deprivation_WT~Sleep_WT	24-hours after sleep deprivation_WT	Sleep_WT	7.84464	1.61257	7.86485	1.20564	0.986086	-0.0202152	-0.0152916	0.980784	0.00842678	Unpaired t-test	0.983769	permutation FDR (250 perm)	0.5
Acp1~Q561M1	24-hours after sleep deprivation_APP/PS1~Sleep_APP/PS1	24-hours after sleep deprivation_APP/PS1	Sleep_APP/PS1	9.80852	0.663674	9.19793	1.064	1.52688	0.61059	0.550481	0.352675	0.452626	Unpaired t-test	0.426545	permutation FDR (250 perm)	0.5
Acp1~Q561M1	24-hours after sleep deprivation_APP/PS1~24-hours after sleep deprivation_WT	24-hours after sleep deprivation_APP/PS1	24-hours after sleep deprivation_WT	9.80852	0.663674	7.84464	1.61257	3.90111	1.96388	1.60692	0.0254642	1.59407	Unpaired t-test	0.0293614	permutation FDR (250 perm)	0.5
Acp1~Q561M1	Sleep_APP/PS1~Sleep_WT	Sleep_APP/PS1	Sleep_WT	9.19793	1.064	7.86485	1.20564	2.5194	1.33308	1.08844	0.0980987	1.00834	Unpaired t-test	0.158737	permutation FDR (250 perm)	0.5
Acp1~Q561M1	0-hours after sleep deprivation_APP/PS1~0-hours after sleep deprivation_WT	0-hours after sleep deprivation_APP/PS1	0-hours after sleep deprivation_WT	9.05735	0.793113	9.68434	1.22916	0.647524	-0.626995	-0.60176	0.267048	0.573411	Unpaired t-test	0.389403	permutation FDR (250 perm)	0.5
Acsl1~D3Z041	24-hours after sleep deprivation_APP/PS1~Sleep_APP/PS1	24-hours after sleep deprivation_APP/PS1	Sleep_APP/PS1	7.21254	1.6287	4.56209	1.20833	6.27863	2.65045	1.83253	0.0207945	1.68205	Unpaired t-test	0.0127876	permutation FDR (250 perm)	0.5
Acsl1~D3Z041	24-hours after sleep deprivation_APP/PS1~24-hours after sleep deprivation_WT	24-hours after sleep deprivation_APP/PS1	24-hours after sleep deprivation_WT	7.21254	1.6287	3.07501	1.47114	17.6003	4.13753	2.86521	0.00131263	2.88186	Unpaired t-test	0.000428954	permutation FDR (250 perm)	0.5
Acss2~A2AQN4	24-hours after sleep deprivation_APP/PS1~Sleep_APP/PS1	24-hours after sleep deprivation_APP/PS1	Sleep_APP/PS1	7.63872	0.521621	3.78589	1.58546	14.4484	3.85283	2.90486	0.00646532	2.18941	Unpaired t-test	0.0016739	permutation FDR (250 perm)	0.5
Acss2~A2AQN4	24-hours after sleep deprivation_APP/PS1~24-hours after sleep deprivation_WT	24-hours after sleep deprivation_APP/PS1	24-hours after sleep deprivation_WT	7.63872	0.521621	3.67164	0.968661	15.6391	3.96708	4.13612	8.26561e-06	5.08273	Unpaired t-test	1.37694e-05	permutation FDR (250 perm)	0.5
Acta1~P68134	24-hours after sleep deprivation_WT~Sleep_WT	24-hours after sleep deprivation_WT	Sleep_WT	8.83859	0.797247	9.77266	0.602349	0.523378	-0.934074	-1.0288	0.0409459	1.38779	Unpaired t-test	0.175943	permutation FDR (250 perm)	0.5
Acta1~P68134	24-hours after sleep deprivation_APP/PS1~Sleep_APP/PS1	24-hours after sleep deprivation_APP/PS1	Sleep_APP/PS1	12.0717	0.552601	9.47193	1.23027	6.0618	2.59975	2.23553	0.0100082	1.99964	Unpaired t-test	0.00685863	permutation FDR (250 perm)	0.5
Acta1~P68134	24-hours after sleep deprivation_APP/PS1~24-hours after sleep deprivation_WT	24-hours after sleep deprivation_APP/PS1	24-hours after sleep deprivation_WT	12.0717	0.552601	8.83859	0.797247	9.4028	3.23309	3.55806	8.80572e-06	5.05523	Unpaired t-test	2.63852e-05	permutation FDR (250 perm)	0.5
Acta1~P68134	Sleep_APP/PS1~Sleep_WT	Sleep_APP/PS1	Sleep_WT	9.47193	1.23027	9.77266	0.602349	0.811841	-0.30073	-0.2587	0.667881	0.175301	Unpaired t-test	0.780767	permutation FDR (250 perm)	0.5
Acta1~P68134	0-hours after sleep deprivation_APP/PS1~0-hours after sleep deprivation_WT	0-hours after sleep deprivation_APP/PS1	0-hours after sleep deprivation_WT	10.0299	1.72035	11.0113	1.62246	0.50648	-0.981424	-0.697622	0.299562	0.523513	Unpaired t-test	0.319479	permutation FDR (250 perm)	0.5
Actb~P60710	24-hours after sleep deprivation_WT~Sleep_WT	24-hours after sleep deprivation_WT	Sleep_WT	13.0884	0.984593	13.5359	0.532008	0.7333	-0.447525	-0.46769	0.34666	0.460096	Unpaired t-test	0.573454	permutation FDR (250 perm)	0.5
Actb~P60710	24-hours after sleep deprivation_APP/PS1~Sleep_APP/PS1	24-hours after sleep deprivation_APP/PS1	Sleep_APP/PS1	14.9126	2.27723	11.4881	1.19192	10.7368	3.42449	2.03843	0.020205	1.69454	Unpaired t-test	0.00754073	permutation FDR (250 perm)	0.5
Actb~P60710	24-hours after sleep deprivation_APP/PS1~24-hours after sleep deprivation_WT	24-hours after sleep deprivation_APP/PS1	24-hours after sleep deprivation_WT	14.9126	2.27723	13.0884	0.984593	3.54113	1.82421	1.1438	0.142585	0.845926	Unpaired t-test	0.109005	permutation FDR (250 perm)	0.5
Actb~P60710	Sleep_APP/PS1~Sleep_WT	Sleep_APP/PS1	Sleep_WT	11.4881	1.19192	13.5359	0.532008	0.241852	-2.0478	-1.80534	0.0227669	1.6427	Unpaired t-test	0.0371631	permutation FDR (250 perm)	0.5
Actb~P60710	0-hours after sleep deprivation_APP/PS1~0-hours after sleep deprivation_WT	0-hours after sleep deprivation_APP/PS1	0-hours after sleep deprivation_WT	12.3318	1.92877	12.362	1.01276	0.97926	-0.0302357	-0.0221506	0.972926	0.0119201	Unpaired t-test	0.974395	permutation FDR (250 perm)	0.5
Actbl2~Q8BFZ3	24-hours after sleep deprivation_WT~Sleep_WT	24-hours after sleep deprivation_WT	Sleep_WT	10.8906	1.29515	11.4258	0.701385	0.690049	-0.53523	-0.486	0.390895	0.40794	Unpaired t-test	0.55884	permutation FDR (250 perm)	0.5
Actbl2~Q8BFZ3	24-hours after sleep deprivation_APP/PS1~Sleep_APP/PS1	24-hours after sleep deprivation_APP/PS1	Sleep_APP/PS1	11.759	0.718488	9.4303	0.973665	5.02339	2.32866	2.14958	0.00500928	2.30022	Unpaired t-test	0.00593548	permutation FDR (250 perm)	0.5
Actbl2~Q8BFZ3	24-hours after sleep deprivation_APP/PS1~24-hours after sleep deprivation_WT	24-hours after sleep deprivation_APP/PS1	24-hours after sleep deprivation_WT	11.759	0.718488	10.8906	1.29515	1.82563	0.868397	0.776242	0.191751	0.717262	Unpaired t-test	0.242452	permutation FDR (250 perm)	0.5
Actbl2~Q8BFZ3	Sleep_APP/PS1~Sleep_WT	Sleep_APP/PS1	Sleep_WT	9.4303	0.973665	11.4258	0.701385	0.250782	-1.99549	-1.87406	0.0102422	1.98961	Unpaired t-test	0.02773	permutation FDR (250 perm)	0.5
Actbl2~Q8BFZ3	0-hours after sleep deprivation_APP/PS1~0-hours after sleep deprivation_WT	0-hours after sleep deprivation_APP/PS1	0-hours after sleep deprivation_WT	10.6642	1.02509	11.1668	1.14558	0.705805	-0.502659	-0.464397	0.403078	0.394611	Unpaired t-test	0.509379	permutation FDR (250 perm)	0.5
Actc1~P68033	24-hours after sleep deprivation_WT~Sleep_WT	24-hours after sleep deprivation_WT	Sleep_WT	13.9234	0.797416	14.1418	0.698881	0.859474	-0.218473	-0.234193	0.62291	0.205574	Unpaired t-test	0.809202	permutation FDR (250 perm)	0.5
Actc1~P68033	24-hours after sleep deprivation_APP/PS1~Sleep_APP/PS1	24-hours after sleep deprivation_APP/PS1	Sleep_APP/PS1	15.7952	1.18545	12.847	1.00383	7.71765	2.94816	2.39678	0.00295563	2.52935	Unpaired t-test	0.00212037	permutation FDR (250 perm)	0.5
Actc1~P68033	24-hours after sleep deprivation_APP/PS1~24-hours after sleep deprivation_WT	24-hours after sleep deprivation_APP/PS1	24-hours after sleep deprivation_WT	15.7952	1.18545	13.9234	0.797416	3.65995	1.87183	1.66811	0.0157678	1.80223	Unpaired t-test	0.0244163	permutation FDR (250 perm)	0.5
Actc1~P68033	Sleep_APP/PS1~Sleep_WT	Sleep_APP/PS1	Sleep_WT	12.847	1.00383	14.1418	0.698881	0.40759	-1.29481	-1.20186	0.0624294	1.20461	Unpaired t-test	0.129019	permutation FDR (250 perm)	0.5
Actc1~P68033	0-hours after sleep deprivation_APP/PS1~0-hours after sleep deprivation_WT	0-hours after sleep deprivation_APP/PS1	0-hours after sleep deprivation_WT	13.3796	1.39761	14.3188	0.644743	0.52152	-0.939205	-0.842773	0.16528	0.781779	Unpaired t-test	0.235568	permutation FDR (250 perm)	0.5
Actg1~P63260	24-hours after sleep deprivation_WT~Sleep_WT	24-hours after sleep deprivation_WT	Sleep_WT	12.9939	0.857396	13.148	0.617311	0.89867	-0.154136	-0.165503	0.727027	0.13845	Unpaired t-test	0.870993	permutation FDR (250 perm)	0.5
Actg1~P63260	24-hours after sleep deprivation_APP/PS1~Sleep_APP/PS1	24-hours after sleep deprivation_APP/PS1	Sleep_APP/PS1	14.5011	2.07101	11.9792	0.644549	5.74364	2.52196	1.70328	0.0411924	1.38518	Unpaired t-test	0.0254501	permutation FDR (250 perm)	0.5
Actg1~P63260	24-hours after sleep deprivation_APP/PS1~24-hours after sleep deprivation_WT	24-hours after sleep deprivation_APP/PS1	24-hours after sleep deprivation_WT	14.5011	2.07101	12.9939	0.857396	2.84263	1.50723	1.01148	0.17556	0.755574	Unpaired t-test	0.149543	permutation FDR (250 perm)	0.5
Actg1~P63260	Sleep_APP/PS1~Sleep_WT	Sleep_APP/PS1	Sleep_WT	11.9792	0.644549	13.148	0.617311	0.444768	-1.16887	-1.28573	0.0204248	1.68984	Unpaired t-test	0.0971415	permutation FDR (250 perm)	0.5
Actg1~P63260	0-hours after sleep deprivation_APP/PS1~0-hours after sleep deprivation_WT	0-hours after sleep deprivation_APP/PS1	0-hours after sleep deprivation_WT	12.2766	1.53714	12.3112	0.601034	0.976296	-0.0346097	-0.0297709	0.959725	0.0178534	Unpaired t-test	0.967243	permutation FDR (250 perm)	0.5
Actl6a~A0A0A6YWG8	24-hours after sleep deprivation_APP/PS1~Sleep_APP/PS1	24-hours after sleep deprivation_APP/PS1	Sleep_APP/PS1	7.74965	1.43393	4.19125	1.90205	11.7811	3.5584	2.1605	0.0164811	1.78301	Unpaired t-test	0.00571391	permutation FDR (250 perm)	0.5
Actl6a~A0A0A6YWG8	24-hours after sleep deprivation_APP/PS1~24-hours after sleep deprivation_WT	24-hours after sleep deprivation_APP/PS1	24-hours after sleep deprivation_WT	7.74965	1.43393	5.44511	0.751712	4.94009	2.30454	1.90313	0.0135846	1.86695	Unpaired t-test	0.0136238	permutation FDR (250 perm)	0.5
Actn1~Q7TPR4	24-hours after sleep deprivation_APP/PS1~Sleep_APP/PS1	24-hours after sleep deprivation_APP/PS1	Sleep_APP/PS1	8.69607	2.22435	5.28673	1.24206	10.6246	3.40934	2.03822	0.0193725	1.71281	Unpaired t-test	0.00730032	permutation FDR (250 perm)	0.5
Actn1~Q7TPR4	24-hours after sleep deprivation_APP/PS1~24-hours after sleep deprivation_WT	24-hours after sleep deprivation_APP/PS1	24-hours after sleep deprivation_WT	8.69607	2.22435	6.91825	0.986039	3.42908	1.77782	1.13012	0.143985	0.841682	Unpaired t-test	0.112362	permutation FDR (250 perm)	0.5
Actn1~Q7TPR4	Sleep_APP/PS1~Sleep_WT	Sleep_APP/PS1	Sleep_WT	5.28673	1.24206	6.83066	0.765513	0.342952	-1.54392	-1.29174	0.0679458	1.16784	Unpaired t-test	0.106917	permutation FDR (250 perm)	0.5
Actn2~Q9JI91	24-hours after sleep deprivation_APP/PS1~Sleep_APP/PS1	24-hours after sleep deprivation_APP/PS1	Sleep_APP/PS1	7.21178	0.835329	3.1107	1.8939	17.1612	4.10108	2.70168	0.00911279	2.04035	Unpaired t-test	0.00217231	permutation FDR (250 perm)	0.5
Actn2~Q9JI91	24-hours after sleep deprivation_APP/PS1~24-hours after sleep deprivation_WT	24-hours after sleep deprivation_APP/PS1	24-hours after sleep deprivation_WT	7.21178	0.835329	4.6322	1.73539	5.97763	2.57957	1.98287	0.0105249	1.97778	Unpaired t-test	0.00904135	permutation FDR (250 perm)	0.5
Actn3~O88990	24-hours after sleep deprivation_APP/PS1~Sleep_APP/PS1	24-hours after sleep deprivation_APP/PS1	Sleep_APP/PS1	6.93361	0.628624	3.86408	1.81349	8.395	3.06953	2.1179	0.0247306	1.60676	Unpaired t-test	0.0102032	permutation FDR (250 perm)	0.5
Actn3~O88990	24-hours after sleep deprivation_APP/PS1~24-hours after sleep deprivation_WT	24-hours after sleep deprivation_APP/PS1	24-hours after sleep deprivation_WT	6.93361	0.628624	3.65121	1.91596	9.72973	3.2824	2.46579	0.0048239	2.3166	Unpaired t-test	0.0025	permutation FDR (250 perm)	0.5
Actn4~A0A1L1SV25	24-hours after sleep deprivation_WT~Sleep_WT	24-hours after sleep deprivation_WT	Sleep_WT	8.35084	1.0625	8.53978	0.748172	0.877249	-0.188941	-0.183347	0.727913	0.13792	Unpaired t-test	0.855709	permutation FDR (250 perm)	0.5
Actn4~A0A1L1SV25	24-hours after sleep deprivation_APP/PS1~Sleep_APP/PS1	24-hours after sleep deprivation_APP/PS1	Sleep_APP/PS1	10.7646	1.77328	7.42216	1.21811	10.1433	3.34245	2.22841	0.00888835	2.05118	Unpaired t-test	0.00373766	permutation FDR (250 perm)	0.5
Actn4~A0A1L1SV25	24-hours after sleep deprivation_APP/PS1~24-hours after sleep deprivation_WT	24-hours after sleep deprivation_APP/PS1	24-hours after sleep deprivation_WT	10.7646	1.77328	8.35084	1.0625	5.32864	2.41377	1.71932	0.0288143	1.54039	Unpaired t-test	0.0218963	permutation FDR (250 perm)	0.5
Actn4~A0A1L1SV25	Sleep_APP/PS1~Sleep_WT	Sleep_APP/PS1	Sleep_WT	7.42216	1.21811	8.53978	0.748172	0.460853	-1.11762	-0.946054	0.151958	0.818277	Unpaired t-test	0.231644	permutation FDR (250 perm)	0.5
Actr1a~A0A494BB86	24-hours after sleep deprivation_APP/PS1~Sleep_APP/PS1	24-hours after sleep deprivation_APP/PS1	Sleep_APP/PS1	8.29003	1.52932	4.17191	1.49531	17.3651	4.11812	2.7213	0.00306794	2.51315	Unpaired t-test	0.000788406	permutation FDR (250 perm)	0.5
Actr1a~A0A494BB86	24-hours after sleep deprivation_APP/PS1~24-hours after sleep deprivation_WT	24-hours after sleep deprivation_APP/PS1	24-hours after sleep deprivation_WT	8.29003	1.52932	5.77293	1.34475	5.72431	2.5171	1.82794	0.0165965	1.77998	Unpaired t-test	0.0136194	permutation FDR (250 perm)	0.5
Actr1b~Q8R5C5	24-hours after sleep deprivation_APP/PS1~Sleep_APP/PS1	24-hours after sleep deprivation_APP/PS1	Sleep_APP/PS1	7.30834	1.0517	3.67863	1.5492	12.3781	3.62971	2.5812	0.00554056	2.25645	Unpaired t-test	0.00180523	permutation FDR (250 perm)	0.5
Actr1b~Q8R5C5	24-hours after sleep deprivation_APP/PS1~24-hours after sleep deprivation_WT	24-hours after sleep deprivation_APP/PS1	24-hours after sleep deprivation_WT	7.30834	1.0517	3.85325	1.31704	10.9669	3.45509	2.84519	0.000524477	3.28027	Unpaired t-test	0.000392793	permutation FDR (250 perm)	0.5
Actr2~P61161	24-hours after sleep deprivation_WT~Sleep_WT	24-hours after sleep deprivation_WT	Sleep_WT	7.14638	0.96746	7.35745	0.596163	0.863894	-0.211074	-0.218973	0.657253	0.182268	Unpaired t-test	0.820434	permutation FDR (250 perm)	0.5
Actr2~P61161	24-hours after sleep deprivation_APP/PS1~Sleep_APP/PS1	24-hours after sleep deprivation_APP/PS1	Sleep_APP/PS1	9.24701	1.96132	6.17498	0.687474	8.40957	3.07203	2.13028	0.0154961	1.80978	Unpaired t-test	0.00700906	permutation FDR (250 perm)	0.5
Actr2~P61161	24-hours after sleep deprivation_APP/PS1~24-hours after sleep deprivation_WT	24-hours after sleep deprivation_APP/PS1	24-hours after sleep deprivation_WT	9.24701	1.96132	7.14638	0.96746	4.28898	2.10063	1.43687	0.0653169	1.18497	Unpaired t-test	0.0503738	permutation FDR (250 perm)	0.5
Actr2~P61161	Sleep_APP/PS1~Sleep_WT	Sleep_APP/PS1	Sleep_WT	6.17498	0.687474	7.35745	0.596163	0.440596	-1.18247	-1.28365	0.0237497	1.62434	Unpaired t-test	0.100291	permutation FDR (250 perm)	0.5
Actr3~Q99JY9	24-hours after sleep deprivation_WT~Sleep_WT	24-hours after sleep deprivation_WT	Sleep_WT	7.88914	1.09895	7.83245	0.945165	1.04007	0.0566861	0.0519221	0.925266	0.0337335	Unpaired t-test	0.950427	permutation FDR (250 perm)	0.5
Actr3~Q99JY9	24-hours after sleep deprivation_APP/PS1~Sleep_APP/PS1	24-hours after sleep deprivation_APP/PS1	Sleep_APP/PS1	10.1018	1.99218	6.71673	0.679796	10.4474	3.38508	2.32881	0.0108634	1.96404	Unpaired t-test	0.00415288	permutation FDR (250 perm)	0.5
Actr3~Q99JY9	24-hours after sleep deprivation_APP/PS1~24-hours after sleep deprivation_WT	24-hours after sleep deprivation_APP/PS1	24-hours after sleep deprivation_WT	10.1018	1.99218	7.88914	1.09895	4.63532	2.21267	1.47756	0.0597309	1.2238	Unpaired t-test	0.0440119	permutation FDR (250 perm)	0.5
Actr3~Q99JY9	Sleep_APP/PS1~Sleep_WT	Sleep_APP/PS1	Sleep_WT	6.71673	0.679796	7.83245	0.945165	0.46146	-1.11572	-1.10008	0.0553437	1.25693	Unpaired t-test	0.152375	permutation FDR (250 perm)	0.5
Acy1~A0A0R4J050	24-hours after sleep deprivation_WT~Sleep_WT	24-hours after sleep deprivation_WT	Sleep_WT	5.91271	0.533653	6.02348	0.863984	0.926098	-0.110763	-0.121108	0.793874	0.100248	Unpaired t-test	0.907099	permutation FDR (250 perm)	0.5
Acy1~A0A0R4J050	24-hours after sleep deprivation_APP/PS1~Sleep_APP/PS1	24-hours after sleep deprivation_APP/PS1	Sleep_APP/PS1	7.99947	0.61811	6.33055	0.974655	3.17977	1.66892	1.57406	0.0226137	1.64563	Unpaired t-test	0.0361282	permutation FDR (250 perm)	0.5
Acy1~A0A0R4J050	24-hours after sleep deprivation_APP/PS1~24-hours after sleep deprivation_WT	24-hours after sleep deprivation_APP/PS1	24-hours after sleep deprivation_WT	7.99947	0.61811	5.91271	0.533653	4.24793	2.08676	2.44936	0.000148618	3.82793	Unpaired t-test	0.00179668	permutation FDR (250 perm)	0.5
Acy1~A0A0R4J050	Sleep_APP/PS1~Sleep_WT	Sleep_APP/PS1	Sleep_WT	6.33055	0.974655	6.02348	0.863984	1.2372	0.307076	0.27876	0.623774	0.204973	Unpaired t-test	0.756821	permutation FDR (250 perm)	0.5
Acy1~A0A0R4J050	0-hours after sleep deprivation_APP/PS1~0-hours after sleep deprivation_WT	0-hours after sleep deprivation_APP/PS1	0-hours after sleep deprivation_WT	6.53493	1.13066	7.60049	1.06075	0.477789	-1.06555	-0.973341	0.0974895	1.01104	Unpaired t-test	0.167239	permutation FDR (250 perm)	0.5
Acyp1~P56376	24-hours after sleep deprivation_WT~Sleep_WT	24-hours after sleep deprivation_WT	Sleep_WT	8.03897	0.67499	8.18059	0.835317	0.906498	-0.141624	-0.150915	0.752239	0.123644	Unpaired t-test	0.883364	permutation FDR (250 perm)	0.5
Acyp1~P56376	24-hours after sleep deprivation_APP/PS1~Sleep_APP/PS1	24-hours after sleep deprivation_APP/PS1	Sleep_APP/PS1	9.61376	0.852865	8.32618	0.787124	2.4412	1.28759	1.22855	0.0439019	1.35752	Unpaired t-test	0.0846855	permutation FDR (250 perm)	0.5
Acyp1~P56376	24-hours after sleep deprivation_APP/PS1~24-hours after sleep deprivation_WT	24-hours after sleep deprivation_APP/PS1	24-hours after sleep deprivation_WT	9.61376	0.852865	8.03897	0.67499	2.97893	1.57479	1.62259	0.0080174	2.09597	Unpaired t-test	0.0264017	permutation FDR (250 perm)	0.5
Acyp1~P56376	Sleep_APP/PS1~Sleep_WT	Sleep_APP/PS1	Sleep_WT	8.32618	0.787124	8.18059	0.835317	1.10618	0.145582	0.142622	0.786195	0.10447	Unpaired t-test	0.883152	permutation FDR (250 perm)	0.5
Acyp1~P56376	0-hours after sleep deprivation_APP/PS1~0-hours after sleep deprivation_WT	0-hours after sleep deprivation_APP/PS1	0-hours after sleep deprivation_WT	8.17109	0.611673	9.58957	1.20316	0.374106	-1.41848	-1.42811	0.0134607	1.87093	Unpaired t-test	0.0519588	permutation FDR (250 perm)	0.5
Acyp2~P56375	24-hours after sleep deprivation_WT~Sleep_WT	24-hours after sleep deprivation_WT	Sleep_WT	7.82848	1.62434	8.32532	2.02099	0.70866	-0.496834	-0.318784	0.647223	0.188946	Unpaired t-test	0.71689	permutation FDR (250 perm)	0.5
Acyp2~P56375	24-hours after sleep deprivation_APP/PS1~Sleep_APP/PS1	24-hours after sleep deprivation_APP/PS1	Sleep_APP/PS1	10.5528	0.812344	8.60026	2.45442	3.87057	1.95254	1.09703	0.191249	0.718402	Unpaired t-test	0.137727	permutation FDR (250 perm)	0.5
Acyp2~P56375	24-hours after sleep deprivation_APP/PS1~24-hours after sleep deprivation_WT	24-hours after sleep deprivation_APP/PS1	24-hours after sleep deprivation_WT	10.5528	0.812344	7.82848	1.62434	6.60848	2.72432	2.16883	0.00556629	2.25443	Unpaired t-test	0.00491479	permutation FDR (250 perm)	0.5
Acyp2~P56375	Sleep_APP/PS1~Sleep_WT	Sleep_APP/PS1	Sleep_WT	8.60026	2.45442	8.32532	2.02099	1.20994	0.274939	0.138944	0.857485	0.0667737	Unpaired t-test	0.886467	permutation FDR (250 perm)	0.5
Acyp2~P56375	0-hours after sleep deprivation_APP/PS1~0-hours after sleep deprivation_WT	0-hours after sleep deprivation_APP/PS1	0-hours after sleep deprivation_WT	8.92431	1.76486	10.598	1.98784	0.313454	-1.67367	-1.11096	0.11919	0.923759	Unpaired t-test	0.118556	permutation FDR (250 perm)	0.5
Ada~P03958	24-hours after sleep deprivation_APP/PS1~Sleep_APP/PS1	24-hours after sleep deprivation_APP/PS1	Sleep_APP/PS1	8.51276	2.10021	6.07666	0.898188	5.41174	2.43609	1.58076	0.0514223	1.28885	Unpaired t-test	0.0333076	permutation FDR (250 perm)	0.5
Ada~P03958	24-hours after sleep deprivation_APP/PS1~24-hours after sleep deprivation_WT	24-hours after sleep deprivation_APP/PS1	24-hours after sleep deprivation_WT	8.51276	2.10021	6.27103	1.46814	4.72963	2.24173	1.38876	0.0761786	1.11817	Unpaired t-test	0.0530287	permutation FDR (250 perm)	0.5
Ada~P03958	Sleep_APP/PS1~Sleep_WT	Sleep_APP/PS1	Sleep_WT	6.07666	0.898188	6.94773	0.666591	0.546745	-0.871061	-0.849723	0.14199	0.847742	Unpaired t-test	0.280185	permutation FDR (250 perm)	0.5
Adam10~O35598	24-hours after sleep deprivation_WT~Sleep_WT	24-hours after sleep deprivation_WT	Sleep_WT	6.08484	0.338289	5.51744	0.879883	1.48184	0.567393	0.641234	0.166135	0.779539	Unpaired t-test	0.430399	permutation FDR (250 perm)	0.5
Adam10~O35598	24-hours after sleep deprivation_APP/PS1~Sleep_APP/PS1	24-hours after sleep deprivation_APP/PS1	Sleep_APP/PS1	6.56244	1.02206	6.5591	0.303194	1.00232	0.00334707	0.00340994	0.994677	0.00231782	Unpaired t-test	0.995421	permutation FDR (250 perm)	0.5
Adam10~O35598	24-hours after sleep deprivation_APP/PS1~24-hours after sleep deprivation_WT	24-hours after sleep deprivation_APP/PS1	24-hours after sleep deprivation_WT	6.56244	1.02206	6.08484	0.338289	1.39243	0.477607	0.488608	0.356344	0.448131	Unpaired t-test	0.459339	permutation FDR (250 perm)	0.5
Adam23~Q9R1V7	24-hours after sleep deprivation_APP/PS1~Sleep_APP/PS1	24-hours after sleep deprivation_APP/PS1	Sleep_APP/PS1	5.204	0.943163	5.29548	0.867621	0.938564	-0.0914724	-0.0827756	0.883234	0.0539243	Unpaired t-test	0.905629	permutation FDR (250 perm)	0.5
Adam23~Q9R1V7	24-hours after sleep deprivation_APP/PS1~24-hours after sleep deprivation_WT	24-hours after sleep deprivation_APP/PS1	24-hours after sleep deprivation_WT	5.204	0.943163	5.51132	0.499916	0.808141	-0.307322	-0.317292	0.53208	0.274023	Unpaired t-test	0.629587	permutation FDR (250 perm)	0.5
Adam23~Q9R1V7	Sleep_APP/PS1~Sleep_WT	Sleep_APP/PS1	Sleep_WT	5.29548	0.867621	5.64836	0.60703	0.783015	-0.352888	-0.353027	0.504249	0.297355	Unpaired t-test	0.691929	permutation FDR (250 perm)	0.5
Adamts1~P97857	24-hours after sleep deprivation_WT~Sleep_WT	24-hours after sleep deprivation_WT	Sleep_WT	7.2303	0.452228	7.38288	0.809172	0.899645	-0.152572	-0.173687	0.693915	0.158694	Unpaired t-test	0.86365	permutation FDR (250 perm)	0.5
Adamts1~P97857	24-hours after sleep deprivation_APP/PS1~Sleep_APP/PS1	24-hours after sleep deprivation_APP/PS1	Sleep_APP/PS1	7.9228	0.353736	7.45723	0.255045	1.38087	0.465576	0.662088	0.0479615	1.31911	Unpaired t-test	0.332055	permutation FDR (250 perm)	0.5
Adamts1~P97857	24-hours after sleep deprivation_APP/PS1~24-hours after sleep deprivation_WT	24-hours after sleep deprivation_APP/PS1	24-hours after sleep deprivation_WT	7.9228	0.353736	7.2303	0.452228	1.61608	0.692501	0.931874	0.0159008	1.79858	Unpaired t-test	0.168087	permutation FDR (250 perm)	0.5
Adamts1~P97857	Sleep_APP/PS1~Sleep_WT	Sleep_APP/PS1	Sleep_WT	7.45723	0.255045	7.38288	0.809172	1.05289	0.0743523	0.0870532	0.83916	0.076155	Unpaired t-test	0.935466	permutation FDR (250 perm)	0.5
Adamts1~P97857	0-hours after sleep deprivation_APP/PS1~0-hours after sleep deprivation_WT	0-hours after sleep deprivation_APP/PS1	0-hours after sleep deprivation_WT	7.24348	0.294511	7.02169	0.407179	1.16618	0.221795	0.322581	0.256726	0.59053	Unpaired t-test	0.651331	permutation FDR (250 perm)	0.5
Adamts2~A0A5F8MPY1	24-hours after sleep deprivation_WT~Sleep_WT	24-hours after sleep deprivation_WT	Sleep_WT	5.51956	0.686327	4.66728	1.47981	1.80535	0.852279	0.730979	0.224801	0.648201	Unpaired t-test	0.351341	permutation FDR (250 perm)	0.5
Adamts2~A0A5F8MPY1	24-hours after sleep deprivation_APP/PS1~Sleep_APP/PS1	24-hours after sleep deprivation_APP/PS1	Sleep_APP/PS1	5.79369	0.506251	6.1596	0.531874	0.775981	-0.365907	-0.430856	0.324069	0.489362	Unpaired t-test	0.525855	permutation FDR (250 perm)	0.5
Adamts2~A0A5F8MPY1	24-hours after sleep deprivation_APP/PS1~24-hours after sleep deprivation_WT	24-hours after sleep deprivation_APP/PS1	24-hours after sleep deprivation_WT	5.79369	0.506251	5.51956	0.686327	1.20927	0.274133	0.318674	0.462887	0.334525	Unpaired t-test	0.6235	permutation FDR (250 perm)	0.5
Adamts2~A0A5F8MPY1	Sleep_APP/PS1~Sleep_WT	Sleep_APP/PS1	Sleep_WT	6.1596	0.531874	4.66728	1.47981	2.81341	1.49232	1.2864	0.0532766	1.27346	Unpaired t-test	0.0978165	permutation FDR (250 perm)	0.5
Adamts2~A0A5F8MPY1	0-hours after sleep deprivation_APP/PS1~0-hours after sleep deprivation_WT	0-hours after sleep deprivation_APP/PS1	0-hours after sleep deprivation_WT	6.04917	0.56687	6.15127	0.776836	0.931679	-0.102096	-0.118833	0.78037	0.107699	Unpaired t-test	0.878726	permutation FDR (250 perm)	0.5
Adamts3~E9Q287	24-hours after sleep deprivation_WT~Sleep_WT	24-hours after sleep deprivation_WT	Sleep_WT	8.37404	0.935844	8.17187	1.08598	1.15043	0.202171	0.186289	0.735743	0.133274	Unpaired t-test	0.852738	permutation FDR (250 perm)	0.5
Adamts3~E9Q287	24-hours after sleep deprivation_APP/PS1~Sleep_APP/PS1	24-hours after sleep deprivation_APP/PS1	Sleep_APP/PS1	7.75073	0.512947	8.43693	0.901479	0.621488	-0.686202	-0.682275	0.223537	0.650651	Unpaired t-test	0.327078	permutation FDR (250 perm)	0.5
Adamts3~E9Q287	24-hours after sleep deprivation_APP/PS1~24-hours after sleep deprivation_WT	24-hours after sleep deprivation_APP/PS1	24-hours after sleep deprivation_WT	7.75073	0.512947	8.37404	0.935844	0.649176	-0.623317	-0.659153	0.19334	0.713679	Unpaired t-test	0.315504	permutation FDR (250 perm)	0.5
Adamts3~E9Q287	Sleep_APP/PS1~Sleep_WT	Sleep_APP/PS1	Sleep_WT	8.43693	0.901479	8.17187	1.08598	1.20168	0.265056	0.2341	0.684333	0.164733	Unpaired t-test	0.798786	permutation FDR (250 perm)	0.5
Adamts3~E9Q287	0-hours after sleep deprivation_APP/PS1~0-hours after sleep deprivation_WT	0-hours after sleep deprivation_APP/PS1	0-hours after sleep deprivation_WT	8.2512	1.29538	8.78061	1.00749	0.69284	-0.529405	-0.465365	0.424053	0.37258	Unpaired t-test	0.510723	permutation FDR (250 perm)	0.5
Adamts4~Q3TNX8	24-hours after sleep deprivation_WT~Sleep_WT	24-hours after sleep deprivation_WT	Sleep_WT	6.87238	0.552223	6.8594	0.578907	1.00904	0.0129797	0.0157022	0.968954	0.0136967	Unpaired t-test	0.983144	permutation FDR (250 perm)	0.5
Adamts4~Q3TNX8	24-hours after sleep deprivation_APP/PS1~Sleep_APP/PS1	24-hours after sleep deprivation_APP/PS1	Sleep_APP/PS1	6.8308	0.182605	7.37387	0.379638	0.68631	-0.543069	-0.768522	0.0427649	1.36891	Unpaired t-test	0.275388	permutation FDR (250 perm)	0.5
Adamts4~Q3TNX8	24-hours after sleep deprivation_APP/PS1~24-hours after sleep deprivation_WT	24-hours after sleep deprivation_APP/PS1	24-hours after sleep deprivation_WT	6.8308	0.182605	6.87238	0.552223	0.971588	-0.0415833	-0.0562105	0.866894	0.0620342	Unpaired t-test	0.934765	permutation FDR (250 perm)	0.5
Adamts4~Q3TNX8	Sleep_APP/PS1~Sleep_WT	Sleep_APP/PS1	Sleep_WT	7.37387	0.379638	6.8594	0.578907	1.42846	0.514465	0.640576	0.12052	0.918939	Unpaired t-test	0.415103	permutation FDR (250 perm)	0.5
Adamts4~Q3TNX8	0-hours after sleep deprivation_APP/PS1~0-hours after sleep deprivation_WT	0-hours after sleep deprivation_APP/PS1	0-hours after sleep deprivation_WT	7.09473	0.435546	7.37094	0.457569	0.825758	-0.27621	-0.373059	0.270889	0.567208	Unpaired t-test	0.596963	permutation FDR (250 perm)	0.5
Add1~Q9QYC0	24-hours after sleep deprivation_WT~Sleep_WT	24-hours after sleep deprivation_WT	Sleep_WT	5.73151	0.840961	4.97506	0.290448	1.68933	0.756451	0.876313	0.0593466	1.2266	Unpaired t-test	0.259927	permutation FDR (250 perm)	0.5
Add1~Q9QYC0	24-hours after sleep deprivation_APP/PS1~Sleep_APP/PS1	24-hours after sleep deprivation_APP/PS1	Sleep_APP/PS1	7.78156	1.32904	5.52862	0.715725	4.76652	2.25294	1.88723	0.0118028	1.92802	Unpaired t-test	0.011664	permutation FDR (250 perm)	0.5
Add1~Q9QYC0	24-hours after sleep deprivation_APP/PS1~24-hours after sleep deprivation_WT	24-hours after sleep deprivation_APP/PS1	24-hours after sleep deprivation_WT	7.78156	1.32904	5.73151	0.840961	4.14121	2.05005	1.72797	0.017088	1.76731	Unpaired t-test	0.0208967	permutation FDR (250 perm)	0.5
Add1~Q9QYC0	Sleep_APP/PS1~Sleep_WT	Sleep_APP/PS1	Sleep_WT	5.52862	0.715725	4.97506	0.290448	1.46771	0.553564	0.631205	0.203248	0.691973	Unpaired t-test	0.443381	permutation FDR (250 perm)	0.5
Add1~Q9QYC0	0-hours after sleep deprivation_APP/PS1~0-hours after sleep deprivation_WT	0-hours after sleep deprivation_APP/PS1	0-hours after sleep deprivation_WT	6.26414	0.711236	6.63124	0.875128	0.77534	-0.3671	-0.39716	0.401623	0.396181	Unpaired t-test	0.576113	permutation FDR (250 perm)	0.5
Add2~Q9QYB8	24-hours after sleep deprivation_APP/PS1~Sleep_APP/PS1	24-hours after sleep deprivation_APP/PS1	Sleep_APP/PS1	7.07716	1.04869	7.21514	1.16775	0.908789	-0.137982	-0.110483	0.858338	0.0663414	Unpaired t-test	0.872782	permutation FDR (250 perm)	0.5
Add2~Q9QYB8	24-hours after sleep deprivation_APP/PS1~24-hours after sleep deprivation_WT	24-hours after sleep deprivation_APP/PS1	24-hours after sleep deprivation_WT	7.07716	1.04869	7.17856	1.31823	0.932126	-0.101404	-0.0835392	0.889612	0.0507994	Unpaired t-test	0.90037	permutation FDR (250 perm)	0.5
Add2~Q9QYB8	Sleep_APP/PS1~Sleep_WT	Sleep_APP/PS1	Sleep_WT	7.21514	1.16775	5.52383	1.87656	3.2295	1.69131	1.15587	0.10977	0.959515	Unpaired t-test	0.131789	permutation FDR (250 perm)	0.5
Add3~A0A494B9K4	24-hours after sleep deprivation_APP/PS1~Sleep_APP/PS1	24-hours after sleep deprivation_APP/PS1	Sleep_APP/PS1	7.42573	1.78149	4.21582	1.04034	9.2529	3.20991	2.21146	0.00924358	2.03416	Unpaired t-test	0.0042133	permutation FDR (250 perm)	0.5
Add3~A0A494B9K4	24-hours after sleep deprivation_APP/PS1~24-hours after sleep deprivation_WT	24-hours after sleep deprivation_APP/PS1	24-hours after sleep deprivation_WT	7.42573	1.78149	3.94514	1.77906	11.1625	3.48059	2.20559	0.00837119	2.07721	Unpaired t-test	0.00381498	permutation FDR (250 perm)	0.5
Adgrb2~H7BWZ2	24-hours after sleep deprivation_WT~Sleep_WT	24-hours after sleep deprivation_WT	Sleep_WT	6.9869	0.670238	7.06892	1.09578	0.944734	-0.0820195	-0.0800662	0.878312	0.056351	Unpaired t-test	0.940834	permutation FDR (250 perm)	0.5
Adgrb2~H7BWZ2	24-hours after sleep deprivation_APP/PS1~Sleep_APP/PS1	24-hours after sleep deprivation_APP/PS1	Sleep_APP/PS1	6.82451	0.388712	7.43306	0.786021	0.65586	-0.608541	-0.654528	0.210366	0.677025	Unpaired t-test	0.349387	permutation FDR (250 perm)	0.5
Adgrb2~H7BWZ2	24-hours after sleep deprivation_APP/PS1~24-hours after sleep deprivation_WT	24-hours after sleep deprivation_APP/PS1	24-hours after sleep deprivation_WT	6.82451	0.388712	6.9869	0.670238	0.893544	-0.162389	-0.197033	0.627382	0.202468	Unpaired t-test	0.762994	permutation FDR (250 perm)	0.5
Adgrb2~H7BWZ2	Sleep_APP/PS1~Sleep_WT	Sleep_APP/PS1	Sleep_WT	7.43306	0.786021	7.06892	1.09578	1.28711	0.364132	0.3324	0.55458	0.256036	Unpaired t-test	0.70846	permutation FDR (250 perm)	0.5
Adgrb2~H7BWZ2	0-hours after sleep deprivation_APP/PS1~0-hours after sleep deprivation_WT	0-hours after sleep deprivation_APP/PS1	0-hours after sleep deprivation_WT	7.7716	0.579839	7.38692	0.816211	1.30557	0.384677	0.440515	0.320239	0.494526	Unpaired t-test	0.531699	permutation FDR (250 perm)	0.5
Adgre5~A0A0D9SEG8	24-hours after sleep deprivation_APP/PS1~Sleep_APP/PS1	24-hours after sleep deprivation_APP/PS1	Sleep_APP/PS1	7.64147	1.75417	5.57906	0.38451	4.17685	2.06242	1.57713	0.0460826	1.33646	Unpaired t-test	0.0390885	permutation FDR (250 perm)	0.5
Adgre5~A0A0D9SEG8	24-hours after sleep deprivation_APP/PS1~24-hours after sleep deprivation_WT	24-hours after sleep deprivation_APP/PS1	24-hours after sleep deprivation_WT	7.64147	1.75417	5.55594	0.705636	4.24431	2.08553	1.56137	0.0446924	1.34977	Unpaired t-test	0.0380964	permutation FDR (250 perm)	0.5
Adgre5~A0A0D9SEG8	Sleep_APP/PS1~Sleep_WT	Sleep_APP/PS1	Sleep_WT	5.57906	0.38451	5.94228	0.630901	0.777426	-0.363222	-0.442197	0.284998	0.545158	Unpaired t-test	0.599178	permutation FDR (250 perm)	0.5
Adgrl1~E9Q3V9	24-hours after sleep deprivation_WT~Sleep_WT	24-hours after sleep deprivation_WT	Sleep_WT	7.86015	0.969587	7.62164	1.59612	1.17977	0.238503	0.188926	0.759784	0.11931	Unpaired t-test	0.851655	permutation FDR (250 perm)	0.5
Adgrl1~E9Q3V9	24-hours after sleep deprivation_APP/PS1~Sleep_APP/PS1	24-hours after sleep deprivation_APP/PS1	Sleep_APP/PS1	6.70413	0.406556	7.68424	0.905702	0.50694	-0.980113	-0.99203	0.0977862	1.00972	Unpaired t-test	0.169508	permutation FDR (250 perm)	0.5
Adgrl1~E9Q3V9	24-hours after sleep deprivation_APP/PS1~24-hours after sleep deprivation_WT	24-hours after sleep deprivation_APP/PS1	24-hours after sleep deprivation_WT	6.70413	0.406556	7.86015	0.969587	0.44875	-1.15602	-1.2356	0.0280165	1.55259	Unpaired t-test	0.081395	permutation FDR (250 perm)	0.5
Adgrl1~E9Q3V9	Sleep_APP/PS1~Sleep_WT	Sleep_APP/PS1	Sleep_WT	7.68424	0.905702	7.62164	1.59612	1.04435	0.062599	0.0483944	0.938713	0.027467	Unpaired t-test	0.96297	permutation FDR (250 perm)	0.5
Adgrl1~E9Q3V9	0-hours after sleep deprivation_APP/PS1~0-hours after sleep deprivation_WT	0-hours after sleep deprivation_APP/PS1	0-hours after sleep deprivation_WT	7.96668	1.10229	7.71122	1.27099	1.19372	0.255465	0.22489	0.694094	0.158582	Unpaired t-test	0.757778	permutation FDR (250 perm)	0.5
Adgrl3~D3YTW7	24-hours after sleep deprivation_WT~Sleep_WT	24-hours after sleep deprivation_WT	Sleep_WT	6.45042	0.624036	6.34852	1.25996	1.07319	0.101907	0.0948847	0.862049	0.0644679	Unpaired t-test	0.927868	permutation FDR (250 perm)	0.5
Adgrl3~D3YTW7	24-hours after sleep deprivation_APP/PS1~Sleep_APP/PS1	24-hours after sleep deprivation_APP/PS1	Sleep_APP/PS1	5.6063	0.837659	6.44617	0.496055	0.558692	-0.839875	-0.88475	0.0969899	1.01327	Unpaired t-test	0.201477	permutation FDR (250 perm)	0.5
Adgrl3~D3YTW7	24-hours after sleep deprivation_APP/PS1~24-hours after sleep deprivation_WT	24-hours after sleep deprivation_APP/PS1	24-hours after sleep deprivation_WT	5.6063	0.837659	6.45042	0.624036	0.55705	-0.844122	-0.885723	0.0950373	1.02211	Unpaired t-test	0.190424	permutation FDR (250 perm)	0.5
Adgrl3~D3YTW7	Sleep_APP/PS1~Sleep_WT	Sleep_APP/PS1	Sleep_WT	6.44617	0.496055	6.34852	1.25996	1.07004	0.0976595	0.0911809	0.868244	0.0613581	Unpaired t-test	0.930233	permutation FDR (250 perm)	0.5
Adh1~P00329	24-hours after sleep deprivation_APP/PS1~Sleep_APP/PS1	24-hours after sleep deprivation_APP/PS1	Sleep_APP/PS1	6.9221	0.8276	4.03142	1.68824	7.41621	2.89068	2.03326	0.0225313	1.64721	Unpaired t-test	0.0106999	permutation FDR (250 perm)	0.5
Adh1~P00329	24-hours after sleep deprivation_APP/PS1~24-hours after sleep deprivation_WT	24-hours after sleep deprivation_APP/PS1	24-hours after sleep deprivation_WT	6.9221	0.8276	3.08946	1.17189	14.2476	3.83264	3.46885	6.22656e-05	4.20575	Unpaired t-test	3.06513e-05	permutation FDR (250 perm)	0.5
Adh5~P28474	24-hours after sleep deprivation_WT~Sleep_WT	24-hours after sleep deprivation_WT	Sleep_WT	7.83148	1.11384	7.66928	1.00074	1.11899	0.162199	0.145955	0.795254	0.099494	Unpaired t-test	0.886753	permutation FDR (250 perm)	0.5
Adh5~P28474	24-hours after sleep deprivation_APP/PS1~Sleep_APP/PS1	24-hours after sleep deprivation_APP/PS1	Sleep_APP/PS1	9.56937	0.639219	7.44961	0.967654	4.34621	2.11976	1.99606	0.00769258	2.11393	Unpaired t-test	0.00981258	permutation FDR (250 perm)	0.5
Adh5~P28474	24-hours after sleep deprivation_APP/PS1~24-hours after sleep deprivation_WT	24-hours after sleep deprivation_APP/PS1	24-hours after sleep deprivation_WT	9.56937	0.639219	7.83148	1.11384	3.33547	1.73789	1.6757	0.0091249	2.03977	Unpaired t-test	0.0221343	permutation FDR (250 perm)	0.5
Adh5~P28474	Sleep_APP/PS1~Sleep_WT	Sleep_APP/PS1	Sleep_WT	7.44961	0.967654	7.66928	1.00074	0.858763	-0.219668	-0.193839	0.736855	0.132618	Unpaired t-test	0.837263	permutation FDR (250 perm)	0.5
Adh5~P28474	0-hours after sleep deprivation_APP/PS1~0-hours after sleep deprivation_WT	0-hours after sleep deprivation_APP/PS1	0-hours after sleep deprivation_WT	7.93275	0.872829	9.36305	0.768294	0.371053	-1.4303	-1.50866	0.00776714	2.10974	Unpaired t-test	0.0409482	permutation FDR (250 perm)	0.5
Adipoq~Q60994	24-hours after sleep deprivation_WT~Sleep_WT	24-hours after sleep deprivation_WT	Sleep_WT	8.12565	0.687488	8.7772	0.598623	0.636595	-0.651553	-0.747062	0.105483	0.976816	Unpaired t-test	0.34415	permutation FDR (250 perm)	0.5
Adipoq~Q60994	24-hours after sleep deprivation_APP/PS1~Sleep_APP/PS1	24-hours after sleep deprivation_APP/PS1	Sleep_APP/PS1	8.10063	0.70294	7.60234	0.751906	1.41254	0.498292	0.503291	0.337969	0.471123	Unpaired t-test	0.461205	permutation FDR (250 perm)	0.5
Adipoq~Q60994	24-hours after sleep deprivation_APP/PS1~24-hours after sleep deprivation_WT	24-hours after sleep deprivation_APP/PS1	24-hours after sleep deprivation_WT	8.10063	0.70294	8.12565	0.687488	0.982805	-0.0250223	-0.0271561	0.953762	0.02056	Unpaired t-test	0.967639	permutation FDR (250 perm)	0.5
Adipoq~Q60994	Sleep_APP/PS1~Sleep_WT	Sleep_APP/PS1	Sleep_WT	7.60234	0.751906	8.7772	0.598623	0.442924	-1.17487	-1.23878	0.0334215	1.47597	Unpaired t-test	0.114529	permutation FDR (250 perm)	0.5
Adipoq~Q60994	0-hours after sleep deprivation_APP/PS1~0-hours after sleep deprivation_WT	0-hours after sleep deprivation_APP/PS1	0-hours after sleep deprivation_WT	8.24621	1.27521	8.4776	0.957721	0.851817	-0.231385	-0.206403	0.716727	0.144646	Unpaired t-test	0.777112	permutation FDR (250 perm)	0.5
Adk~P55264	24-hours after sleep deprivation_WT~Sleep_WT	24-hours after sleep deprivation_WT	Sleep_WT	6.37004	1.06924	6.28646	0.910048	1.05965	0.0835837	0.0778815	0.886488	0.0523272	Unpaired t-test	0.940308	permutation FDR (250 perm)	0.5
Adk~P55264	24-hours after sleep deprivation_APP/PS1~Sleep_APP/PS1	24-hours after sleep deprivation_APP/PS1	Sleep_APP/PS1	8.681	0.617858	6.70223	1.26611	3.94157	1.97877	1.66182	0.0315089	1.50157	Unpaired t-test	0.0310549	permutation FDR (250 perm)	0.5
Adk~P55264	24-hours after sleep deprivation_APP/PS1~24-hours after sleep deprivation_WT	24-hours after sleep deprivation_APP/PS1	24-hours after sleep deprivation_WT	8.681	0.617858	6.37004	1.06924	4.96213	2.31096	2.27318	0.00123066	2.90986	Unpaired t-test	0.00324518	permutation FDR (250 perm)	0.5
Adk~P55264	Sleep_APP/PS1~Sleep_WT	Sleep_APP/PS1	Sleep_WT	6.70223	1.26611	6.28646	0.910048	1.33401	0.415771	0.336924	0.589562	0.229471	Unpaired t-test	0.708446	permutation FDR (250 perm)	0.5
Adk~P55264	0-hours after sleep deprivation_APP/PS1~0-hours after sleep deprivation_WT	0-hours after sleep deprivation_APP/PS1	0-hours after sleep deprivation_WT	7.25604	0.897702	8.42541	0.783032	0.444616	-1.16937	-1.21898	0.0258002	1.58838	Unpaired t-test	0.0912727	permutation FDR (250 perm)	0.5
Adpgk~A0A1L1SSF2	24-hours after sleep deprivation_APP/PS1~Sleep_APP/PS1	24-hours after sleep deprivation_APP/PS1	Sleep_APP/PS1	8.11226	3.49073	8.26767	0.734717	0.89788	-0.155405	-0.0738708	0.926209	0.0332908	Unpaired t-test	0.91623	permutation FDR (250 perm)	0.5
Adpgk~A0A1L1SSF2	24-hours after sleep deprivation_APP/PS1~24-hours after sleep deprivation_WT	24-hours after sleep deprivation_APP/PS1	24-hours after sleep deprivation_WT	8.11226	3.49073	6.73619	1.84497	2.5956	1.37607	0.616156	0.452385	0.344492	Unpaired t-test	0.35093	permutation FDR (250 perm)	0.5
Adprh~P54923	24-hours after sleep deprivation_WT~Sleep_WT	24-hours after sleep deprivation_WT	Sleep_WT	6.49417	0.850894	6.68249	0.403242	0.877627	-0.188321	-0.212934	0.633041	0.198568	Unpaired t-test	0.825335	permutation FDR (250 perm)	0.5
Adprh~P54923	24-hours after sleep deprivation_APP/PS1~Sleep_APP/PS1	24-hours after sleep deprivation_APP/PS1	Sleep_APP/PS1	8.57722	0.987132	6.54793	0.761677	4.08204	2.02929	1.87371	0.0069456	2.15829	Unpaired t-test	0.0110917	permutation FDR (250 perm)	0.5
Adprh~P54923	24-hours after sleep deprivation_APP/PS1~24-hours after sleep deprivation_WT	24-hours after sleep deprivation_APP/PS1	24-hours after sleep deprivation_WT	8.57722	0.987132	6.49417	0.850894	4.23703	2.08305	1.96192	0.00409884	2.38734	Unpaired t-test	0.00894694	permutation FDR (250 perm)	0.5
Adprh~P54923	Sleep_APP/PS1~Sleep_WT	Sleep_APP/PS1	Sleep_WT	6.54793	0.761677	6.68249	0.403242	0.910949	-0.134557	-0.147074	0.757662	0.120525	Unpaired t-test	0.88078	permutation FDR (250 perm)	0.5
Adprhl1~A0A0N4SVK8	24-hours after sleep deprivation_APP/PS1~Sleep_APP/PS1	24-hours after sleep deprivation_APP/PS1	Sleep_APP/PS1	6.2184	2.15778	3.31807	1.66454	7.46598	2.90033	1.63462	0.0489174	1.31054	Unpaired t-test	0.0248529	permutation FDR (250 perm)	0.5
Adprhl1~A0A0N4SVK8	24-hours after sleep deprivation_APP/PS1~24-hours after sleep deprivation_WT	24-hours after sleep deprivation_APP/PS1	24-hours after sleep deprivation_WT	6.2184	2.15778	3.04621	0.531419	9.01419	3.1722	2.13032	0.0207772	1.68241	Unpaired t-test	0.00956058	permutation FDR (250 perm)	0.5
Adprs~Q8CG72	24-hours after sleep deprivation_WT~Sleep_WT	24-hours after sleep deprivation_WT	Sleep_WT	5.27873	1.52968	4.99582	0.556129	1.21664	0.282908	0.242948	0.67782	0.168886	Unpaired t-test	0.797065	permutation FDR (250 perm)	0.5
Adprs~Q8CG72	24-hours after sleep deprivation_APP/PS1~Sleep_APP/PS1	24-hours after sleep deprivation_APP/PS1	Sleep_APP/PS1	6.78809	0.779649	5.21236	0.618579	2.98086	1.57573	1.63105	0.00811731	2.09059	Unpaired t-test	0.0251758	permutation FDR (250 perm)	0.5
Adprs~Q8CG72	24-hours after sleep deprivation_APP/PS1~24-hours after sleep deprivation_WT	24-hours after sleep deprivation_APP/PS1	24-hours after sleep deprivation_WT	6.78809	0.779649	5.27873	1.52968	2.84684	1.50936	1.24204	0.0632312	1.19907	Unpaired t-test	0.078072	permutation FDR (250 perm)	0.5
Adrm1b~A0A0A6YVU8	24-hours after sleep deprivation_APP/PS1~Sleep_APP/PS1	24-hours after sleep deprivation_APP/PS1	Sleep_APP/PS1	6.88091	2.41904	3.65034	0.594673	9.38634	3.23056	1.99178	0.0295064	1.53008	Unpaired t-test	0.0115719	permutation FDR (250 perm)	0.5
Adrm1b~A0A0A6YVU8	24-hours after sleep deprivation_APP/PS1~24-hours after sleep deprivation_WT	24-hours after sleep deprivation_APP/PS1	24-hours after sleep deprivation_WT	6.88091	2.41904	3.024	0.970659	14.4892	3.85691	2.33452	0.0142487	1.84622	Unpaired t-test	0.00461227	permutation FDR (250 perm)	0.5
Adsl~P54822	24-hours after sleep deprivation_WT~Sleep_WT	24-hours after sleep deprivation_WT	Sleep_WT	5.95581	0.732709	6.04643	0.617753	0.93912	-0.0906187	-0.101675	0.820743	0.0857929	Unpaired t-test	0.922514	permutation FDR (250 perm)	0.5
Adsl~P54822	24-hours after sleep deprivation_APP/PS1~Sleep_APP/PS1	24-hours after sleep deprivation_APP/PS1	Sleep_APP/PS1	9.45174	0.509362	7.21852	1.91241	4.70182	2.23322	1.50592	0.0787445	1.10378	Unpaired t-test	0.0545479	permutation FDR (250 perm)	0.5
Adsl~P54822	24-hours after sleep deprivation_APP/PS1~24-hours after sleep deprivation_WT	24-hours after sleep deprivation_APP/PS1	24-hours after sleep deprivation_WT	9.45174	0.509362	5.95581	0.732709	11.2819	3.49593	3.99084	1.91227e-06	5.71845	Unpaired t-test	1.37694e-05	permutation FDR (250 perm)	0.5
Adsl~P54822	Sleep_APP/PS1~Sleep_WT	Sleep_APP/PS1	Sleep_WT	7.21852	1.91241	6.04643	0.617753	2.25339	1.17209	0.78722	0.293974	0.531691	Unpaired t-test	0.334087	permutation FDR (250 perm)	0.5
Adsl~P54822	0-hours after sleep deprivation_APP/PS1~0-hours after sleep deprivation_WT	0-hours after sleep deprivation_APP/PS1	0-hours after sleep deprivation_WT	7.8367	1.65347	9.0612	1.20328	0.427945	-1.2245	-0.943448	0.154505	0.811058	Unpaired t-test	0.182748	permutation FDR (250 perm)	0.5
Adss1~P28650	24-hours after sleep deprivation_WT~Sleep_WT	24-hours after sleep deprivation_WT	Sleep_WT	8.23687	1.04745	8.67228	0.789669	0.739486	-0.435405	-0.420468	0.432029	0.364487	Unpaired t-test	0.616773	permutation FDR (250 perm)	0.5
Adss1~P28650	24-hours after sleep deprivation_APP/PS1~Sleep_APP/PS1	24-hours after sleep deprivation_APP/PS1	Sleep_APP/PS1	12.4718	0.63735	9.35872	2.7436	8.65207	3.11305	1.6375	0.0850488	1.07033	Unpaired t-test	0.0400021	permutation FDR (250 perm)	0.5
Adss1~P28650	24-hours after sleep deprivation_APP/PS1~24-hours after sleep deprivation_WT	24-hours after sleep deprivation_APP/PS1	24-hours after sleep deprivation_WT	12.4718	0.63735	8.23687	1.04745	18.8291	4.2349	4.17681	8.42013e-06	5.07468	Unpaired t-test	1.50094e-05	permutation FDR (250 perm)	0.5
Adss1~P28650	Sleep_APP/PS1~Sleep_WT	Sleep_APP/PS1	Sleep_WT	9.35872	2.7436	8.67228	0.789669	1.60931	0.686445	0.359551	0.649227	0.187603	Unpaired t-test	0.692894	permutation FDR (250 perm)	0.5
Adss1~P28650	0-hours after sleep deprivation_APP/PS1~0-hours after sleep deprivation_WT	0-hours after sleep deprivation_APP/PS1	0-hours after sleep deprivation_WT	9.66483	2.71684	11.3003	2.37254	0.321869	-1.63545	-0.865036	0.262552	0.580784	Unpaired t-test	0.214826	permutation FDR (250 perm)	0.5
Adss2~P46664	24-hours after sleep deprivation_WT~Sleep_WT	24-hours after sleep deprivation_WT	Sleep_WT	6.13435	1.03215	5.88821	0.544855	1.18603	0.246138	0.252067	0.614839	0.211239	Unpaired t-test	0.788063	permutation FDR (250 perm)	0.5
Adss2~P46664	24-hours after sleep deprivation_APP/PS1~Sleep_APP/PS1	24-hours after sleep deprivation_APP/PS1	Sleep_APP/PS1	7.56345	1.98742	5.74187	0.317758	3.53469	1.82158	1.29845	0.0962928	1.01641	Unpaired t-test	0.0826061	permutation FDR (250 perm)	0.5
Adss2~P46664	24-hours after sleep deprivation_APP/PS1~24-hours after sleep deprivation_WT	24-hours after sleep deprivation_APP/PS1	24-hours after sleep deprivation_WT	7.56345	1.98742	6.13435	1.03215	2.6928	1.42911	0.96325	0.188419	0.724874	Unpaired t-test	0.164189	permutation FDR (250 perm)	0.5
Adss2~P46664	Sleep_APP/PS1~Sleep_WT	Sleep_APP/PS1	Sleep_WT	5.74187	0.317758	5.88821	0.544855	0.903541	-0.146337	-0.189225	0.604295	0.218751	Unpaired t-test	0.840282	permutation FDR (250 perm)	0.5
Adss2~P46664	0-hours after sleep deprivation_APP/PS1~0-hours after sleep deprivation_WT	0-hours after sleep deprivation_APP/PS1	0-hours after sleep deprivation_WT	5.00264	1.68527	6.59299	0.722216	0.332091	-1.59035	-1.28892	0.0635986	1.19655	Unpaired t-test	0.0838116	permutation FDR (250 perm)	0.5
Aebp1~Q640N1	24-hours after sleep deprivation_WT~Sleep_WT	24-hours after sleep deprivation_WT	Sleep_WT	8.27304	1.34773	7.27492	1.12836	1.9974	0.998126	0.819758	0.189494	0.722404	Unpaired t-test	0.298627	permutation FDR (250 perm)	0.5
Aebp1~Q640N1	24-hours after sleep deprivation_APP/PS1~Sleep_APP/PS1	24-hours after sleep deprivation_APP/PS1	Sleep_APP/PS1	8.07362	0.232292	8.27313	1.0524	0.870841	-0.199518	-0.192519	0.727465	0.138188	Unpaired t-test	0.783807	permutation FDR (250 perm)	0.5
Aebp1~Q640N1	24-hours after sleep deprivation_APP/PS1~24-hours after sleep deprivation_WT	24-hours after sleep deprivation_APP/PS1	24-hours after sleep deprivation_WT	8.07362	0.232292	8.27304	1.34773	0.870896	-0.199427	-0.188151	0.733122	0.134824	Unpaired t-test	0.776159	permutation FDR (250 perm)	0.5
Aebp1~Q640N1	Sleep_APP/PS1~Sleep_WT	Sleep_APP/PS1	Sleep_WT	8.27313	1.0524	7.27492	1.12836	1.99753	0.998216	0.832301	0.187353	0.72734	Unpaired t-test	0.284364	permutation FDR (250 perm)	0.5
Aebp1~Q640N1	0-hours after sleep deprivation_APP/PS1~0-hours after sleep deprivation_WT	0-hours after sleep deprivation_APP/PS1	0-hours after sleep deprivation_WT	8.14061	0.944777	8.51479	1.47724	0.771543	-0.374181	-0.325582	0.573764	0.241267	Unpaired t-test	0.648164	permutation FDR (250 perm)	0.5
Afm~O89020	24-hours after sleep deprivation_WT~Sleep_WT	24-hours after sleep deprivation_WT	Sleep_WT	11.1455	0.390711	11.6711	0.248361	0.694711	-0.525514	-0.762714	0.0166375	1.77891	Unpaired t-test	0.330748	permutation FDR (250 perm)	0.5
Afm~O89020	24-hours after sleep deprivation_APP/PS1~Sleep_APP/PS1	24-hours after sleep deprivation_APP/PS1	Sleep_APP/PS1	10.9843	0.212911	10.8396	0.644998	1.10547	0.144657	0.172981	0.686064	0.163635	Unpaired t-test	0.804251	permutation FDR (250 perm)	0.5
Afm~O89020	24-hours after sleep deprivation_APP/PS1~24-hours after sleep deprivation_WT	24-hours after sleep deprivation_APP/PS1	24-hours after sleep deprivation_WT	10.9843	0.212911	11.1455	0.390711	0.894248	-0.161254	-0.235144	0.406589	0.390844	Unpaired t-test	0.719253	permutation FDR (250 perm)	0.5
Afm~O89020	Sleep_APP/PS1~Sleep_WT	Sleep_APP/PS1	Sleep_WT	10.8396	0.644998	11.6711	0.248361	0.561974	-0.831425	-0.99208	0.0593434	1.22663	Unpaired t-test	0.218577	permutation FDR (250 perm)	0.5
Afm~O89020	0-hours after sleep deprivation_APP/PS1~0-hours after sleep deprivation_WT	0-hours after sleep deprivation_APP/PS1	0-hours after sleep deprivation_WT	11.1322	0.685887	10.9995	0.528614	1.09631	0.132657	0.158556	0.701139	0.154196	Unpaired t-test	0.829475	permutation FDR (250 perm)	0.5
Aga~Q64191	24-hours after sleep deprivation_WT~Sleep_WT	24-hours after sleep deprivation_WT	Sleep_WT	6.52689	0.566426	6.53991	0.782479	0.991017	-0.013018	-0.0145557	0.974209	0.0113479	Unpaired t-test	0.98499	permutation FDR (250 perm)	0.5
Aga~Q64191	24-hours after sleep deprivation_APP/PS1~Sleep_APP/PS1	24-hours after sleep deprivation_APP/PS1	Sleep_APP/PS1	6.97285	1.15166	6.46718	0.391854	1.41978	0.505669	0.48111	0.392146	0.406552	Unpaired t-test	0.485084	permutation FDR (250 perm)	0.5
Aga~Q64191	24-hours after sleep deprivation_APP/PS1~24-hours after sleep deprivation_WT	24-hours after sleep deprivation_APP/PS1	24-hours after sleep deprivation_WT	6.97285	1.15166	6.52689	0.566426	1.36222	0.44596	0.418912	0.455562	0.341453	Unpaired t-test	0.523657	permutation FDR (250 perm)	0.5
Aga~Q64191	Sleep_APP/PS1~Sleep_WT	Sleep_APP/PS1	Sleep_WT	6.46718	0.391854	6.53991	0.782479	0.950839	-0.072727	-0.0831409	0.850261	0.0704478	Unpaired t-test	0.938011	permutation FDR (250 perm)	0.5
Aga~Q64191	0-hours after sleep deprivation_APP/PS1~0-hours after sleep deprivation_WT	0-hours after sleep deprivation_APP/PS1	0-hours after sleep deprivation_WT	6.79839	0.365962	6.99706	0.599235	0.871353	-0.19867	-0.261669	0.456672	0.340395	Unpaired t-test	0.720522	permutation FDR (250 perm)	0.5
Agfg1~A0A087WNV1	24-hours after sleep deprivation_APP/PS1~Sleep_APP/PS1	24-hours after sleep deprivation_APP/PS1	Sleep_APP/PS1	5.56557	1.9462	3.49021	1.40951	4.2145	2.07536	1.28115	0.0971796	1.01243	Unpaired t-test	0.0733861	permutation FDR (250 perm)	0.5
Agfg1~A0A087WNV1	24-hours after sleep deprivation_APP/PS1~24-hours after sleep deprivation_WT	24-hours after sleep deprivation_APP/PS1	24-hours after sleep deprivation_WT	5.56557	1.9462	3.10093	0.985898	5.5199	2.46464	1.68936	0.0365681	1.4369	Unpaired t-test	0.0253917	permutation FDR (250 perm)	0.5
Agl~F8VPN4	24-hours after sleep deprivation_APP/PS1~Sleep_APP/PS1	24-hours after sleep deprivation_APP/PS1	Sleep_APP/PS1	8.16966	0.512283	6.55721	0.368346	3.0577	1.61244	2.03092	0.000402427	3.39531	Unpaired t-test	0.00694202	permutation FDR (250 perm)	0.5
Agl~F8VPN4	24-hours after sleep deprivation_APP/PS1~24-hours after sleep deprivation_WT	24-hours after sleep deprivation_APP/PS1	24-hours after sleep deprivation_WT	8.16966	0.512283	5.75948	1.12155	5.3154	2.41018	2.38163	0.00120637	2.91852	Unpaired t-test	0.0026412	permutation FDR (250 perm)	0.5
Ago2~Q8CJG0	24-hours after sleep deprivation_APP/PS1~Sleep_APP/PS1	24-hours after sleep deprivation_APP/PS1	Sleep_APP/PS1	6.64426	1.19542	5.31871	0.37687	2.50627	1.32554	1.24249	0.0566026	1.24716	Unpaired t-test	0.0898529	permutation FDR (250 perm)	0.5
Ago2~Q8CJG0	24-hours after sleep deprivation_APP/PS1~24-hours after sleep deprivation_WT	24-hours after sleep deprivation_APP/PS1	24-hours after sleep deprivation_WT	6.64426	1.19542	3.58855	1.02208	8.31496	3.05571	2.59361	0.00116502	2.93367	Unpaired t-test	0.0011646	permutation FDR (250 perm)	0.5
Agrn~M0QWP1	24-hours after sleep deprivation_WT~Sleep_WT	24-hours after sleep deprivation_WT	Sleep_WT	7.886	0.499092	7.71294	0.974618	1.12745	0.173065	0.182746	0.705424	0.15155	Unpaired t-test	0.856761	permutation FDR (250 perm)	0.5
Agrn~M0QWP1	24-hours after sleep deprivation_APP/PS1~Sleep_APP/PS1	24-hours after sleep deprivation_APP/PS1	Sleep_APP/PS1	7.6415	0.297446	8.11262	0.815399	0.7214	-0.471129	-0.507216	0.32344	0.490206	Unpaired t-test	0.470012	permutation FDR (250 perm)	0.5
Agrn~M0QWP1	24-hours after sleep deprivation_APP/PS1~24-hours after sleep deprivation_WT	24-hours after sleep deprivation_APP/PS1	24-hours after sleep deprivation_WT	7.6415	0.297446	7.886	0.499092	0.844104	-0.244507	-0.328934	0.338626	0.470279	Unpaired t-test	0.612521	permutation FDR (250 perm)	0.5
Agrn~M0QWP1	Sleep_APP/PS1~Sleep_WT	Sleep_APP/PS1	Sleep_WT	8.11262	0.815399	7.71294	0.974618	1.31922	0.399687	0.373651	0.49975	0.301247	Unpaired t-test	0.666713	permutation FDR (250 perm)	0.5
Agrn~M0QWP1	0-hours after sleep deprivation_APP/PS1~0-hours after sleep deprivation_WT	0-hours after sleep deprivation_APP/PS1	0-hours after sleep deprivation_WT	7.88498	1.17782	7.97126	0.787773	0.941948	-0.08628	-0.081729	0.87974	0.0556458	Unpaired t-test	0.929252	permutation FDR (250 perm)	0.5
Agt~A0A5F8MPW1	24-hours after sleep deprivation_WT~Sleep_WT	24-hours after sleep deprivation_WT	Sleep_WT	15.0833	0.484445	14.9766	0.585026	1.07674	0.10667	0.131676	0.736804	0.132648	Unpaired t-test	0.902594	permutation FDR (250 perm)	0.5
Agt~A0A5F8MPW1	24-hours after sleep deprivation_APP/PS1~Sleep_APP/PS1	24-hours after sleep deprivation_APP/PS1	Sleep_APP/PS1	13.8298	0.308836	14.954	1.05509	0.458756	-1.1242	-1.07546	0.0998051	1.00085	Unpaired t-test	0.145981	permutation FDR (250 perm)	0.5
Agt~A0A5F8MPW1	24-hours after sleep deprivation_APP/PS1~24-hours after sleep deprivation_WT	24-hours after sleep deprivation_APP/PS1	24-hours after sleep deprivation_WT	13.8298	0.308836	15.0833	0.484445	0.419415	-1.25355	-1.69118	0.000362935	3.44017	Unpaired t-test	0.020592	permutation FDR (250 perm)	0.5
Agt~A0A5F8MPW1	Sleep_APP/PS1~Sleep_WT	Sleep_APP/PS1	Sleep_WT	14.954	1.05509	14.9766	0.585026	0.984404	-0.022677	-0.0210149	0.97011	0.013179	Unpaired t-test	0.986045	permutation FDR (250 perm)	0.5
Agt~A0A5F8MPW1	0-hours after sleep deprivation_APP/PS1~0-hours after sleep deprivation_WT	0-hours after sleep deprivation_APP/PS1	0-hours after sleep deprivation_WT	14.795	1.38627	14.6545	1.03219	1.1023	0.140513	0.119749	0.83865	0.0764191	Unpaired t-test	0.878369	permutation FDR (250 perm)	0.5
Ahcy~P50247	24-hours after sleep deprivation_WT~Sleep_WT	24-hours after sleep deprivation_WT	Sleep_WT	8.47096	0.793818	8.67058	0.666611	0.87078	-0.199619	-0.216228	0.645598	0.190038	Unpaired t-test	0.822994	permutation FDR (250 perm)	0.5
Ahcy~P50247	24-hours after sleep deprivation_APP/PS1~Sleep_APP/PS1	24-hours after sleep deprivation_APP/PS1	Sleep_APP/PS1	10.5898	0.624742	9.06628	1.13146	2.87491	1.52352	1.3471	0.0528827	1.27669	Unpaired t-test	0.0704231	permutation FDR (250 perm)	0.5
Ahcy~P50247	24-hours after sleep deprivation_APP/PS1~24-hours after sleep deprivation_WT	24-hours after sleep deprivation_APP/PS1	24-hours after sleep deprivation_WT	10.5898	0.624742	8.47096	0.793818	4.34345	2.11884	2.28352	0.000438475	3.35806	Unpaired t-test	0.00281191	permutation FDR (250 perm)	0.5
Ahcy~P50247	Sleep_APP/PS1~Sleep_WT	Sleep_APP/PS1	Sleep_WT	9.06628	1.13146	8.67058	0.666611	1.31558	0.395704	0.350869	0.552269	0.25785	Unpaired t-test	0.695523	permutation FDR (250 perm)	0.5
Ahcy~P50247	0-hours after sleep deprivation_APP/PS1~0-hours after sleep deprivation_WT	0-hours after sleep deprivation_APP/PS1	0-hours after sleep deprivation_WT	9.14115	0.902918	10.4953	0.752655	0.391154	-1.35419	-1.41855	0.0119698	1.92191	Unpaired t-test	0.0536784	permutation FDR (250 perm)	0.5
Ahcyl2~F8WGT1	24-hours after sleep deprivation_APP/PS1~Sleep_APP/PS1	24-hours after sleep deprivation_APP/PS1	Sleep_APP/PS1	7.46691	1.18867	6.97051	0.0980448	1.41068	0.496393	0.480143	0.394454	0.404004	Unpaired t-test	0.490975	permutation FDR (250 perm)	0.5
Ahcyl2~F8WGT1	24-hours after sleep deprivation_APP/PS1~24-hours after sleep deprivation_WT	24-hours after sleep deprivation_APP/PS1	24-hours after sleep deprivation_WT	7.46691	1.18867	7.92764	0.927708	0.726616	-0.460736	-0.399699	0.49746	0.303241	Unpaired t-test	0.538955	permutation FDR (250 perm)	0.5
Ahnak~E9Q616	24-hours after sleep deprivation_WT~Sleep_WT	24-hours after sleep deprivation_WT	Sleep_WT	6.89894	0.705706	6.87905	0.571861	1.01389	0.0198998	0.0228517	0.958086	0.0185956	Unpaired t-test	0.978497	permutation FDR (250 perm)	0.5
Ahnak~E9Q616	24-hours after sleep deprivation_APP/PS1~Sleep_APP/PS1	24-hours after sleep deprivation_APP/PS1	Sleep_APP/PS1	9.96961	1.49411	7.54516	1.20281	5.36828	2.42446	1.73302	0.0245183	1.61051	Unpaired t-test	0.0179017	permutation FDR (250 perm)	0.5
Ahnak~E9Q616	24-hours after sleep deprivation_APP/PS1~24-hours after sleep deprivation_WT	24-hours after sleep deprivation_APP/PS1	24-hours after sleep deprivation_WT	9.96961	1.49411	6.89894	0.705706	8.40163	3.07067	2.50126	0.00415343	2.38159	Unpaired t-test	0.00260478	permutation FDR (250 perm)	0.5
Ahnak~E9Q616	Sleep_APP/PS1~Sleep_WT	Sleep_APP/PS1	Sleep_WT	7.54516	1.20281	6.87905	0.571861	1.58679	0.666111	0.581691	0.347293	0.459305	Unpaired t-test	0.480189	permutation FDR (250 perm)	0.5
Ahnak~E9Q616	0-hours after sleep deprivation_APP/PS1~0-hours after sleep deprivation_WT	0-hours after sleep deprivation_APP/PS1	0-hours after sleep deprivation_WT	8.09479	1.25385	8.91053	1.12904	0.568118	-0.815738	-0.709878	0.2325	0.633576	Unpaired t-test	0.310301	permutation FDR (250 perm)	0.5
Ahsa1~Q8BK64	24-hours after sleep deprivation_WT~Sleep_WT	24-hours after sleep deprivation_WT	Sleep_WT	9.84348	1.19443	9.07893	1.23938	1.69884	0.764549	0.635693	0.297959	0.525844	Unpaired t-test	0.434138	permutation FDR (250 perm)	0.5
Ahsa1~Q8BK64	24-hours after sleep deprivation_APP/PS1~Sleep_APP/PS1	24-hours after sleep deprivation_APP/PS1	Sleep_APP/PS1	9.81804	0.520834	9.65544	0.543195	1.1193	0.162599	0.189554	0.661012	0.179791	Unpaired t-test	0.780929	permutation FDR (250 perm)	0.5
Ahsa1~Q8BK64	24-hours after sleep deprivation_APP/PS1~24-hours after sleep deprivation_WT	24-hours after sleep deprivation_APP/PS1	24-hours after sleep deprivation_WT	9.81804	0.520834	9.84348	1.19443	0.982516	-0.0254475	-0.0244594	0.963527	0.0161363	Unpaired t-test	0.970984	permutation FDR (250 perm)	0.5
Ahsa1~Q8BK64	Sleep_APP/PS1~Sleep_WT	Sleep_APP/PS1	Sleep_WT	9.65544	0.543195	9.07893	1.23938	1.49123	0.576503	0.53665	0.342074	0.46588	Unpaired t-test	0.507251	permutation FDR (250 perm)	0.5
Ahsg~P29699	24-hours after sleep deprivation_WT~Sleep_WT	24-hours after sleep deprivation_WT	Sleep_WT	11.8601	0.671283	12.0613	0.65404	0.869794	-0.201255	-0.22802	0.608478	0.215755	Unpaired t-test	0.814115	permutation FDR (250 perm)	0.5
Ahsg~P29699	24-hours after sleep deprivation_APP/PS1~Sleep_APP/PS1	24-hours after sleep deprivation_APP/PS1	Sleep_APP/PS1	12.1572	0.125735	11.8029	0.498606	1.27831	0.354243	0.468844	0.231717	0.635042	Unpaired t-test	0.504676	permutation FDR (250 perm)	0.5
Ahsg~P29699	24-hours after sleep deprivation_APP/PS1~24-hours after sleep deprivation_WT	24-hours after sleep deprivation_APP/PS1	24-hours after sleep deprivation_WT	12.1572	0.125735	11.8601	0.671283	1.22869	0.297118	0.381038	0.326061	0.486701	Unpaired t-test	0.5638	permutation FDR (250 perm)	0.5
Ahsg~P29699	Sleep_APP/PS1~Sleep_WT	Sleep_APP/PS1	Sleep_WT	11.8029	0.498606	12.0613	0.65404	0.836026	-0.25838	-0.2986	0.495816	0.304679	Unpaired t-test	0.740842	permutation FDR (250 perm)	0.5
Ahsg~P29699	0-hours after sleep deprivation_APP/PS1~0-hours after sleep deprivation_WT	0-hours after sleep deprivation_APP/PS1	0-hours after sleep deprivation_WT	12.1157	1.01306	11.7877	0.758596	1.25527	0.327999	0.330334	0.519891	0.284087	Unpaired t-test	0.643936	permutation FDR (250 perm)	0.5
AI182371~A0A2I3BRQ1	24-hours after sleep deprivation_WT~Sleep_WT	24-hours after sleep deprivation_WT	Sleep_WT	8.84529	0.616806	9.07774	0.857981	0.851193	-0.232442	-0.249565	0.599863	0.221948	Unpaired t-test	0.789632	permutation FDR (250 perm)	0.5
AI182371~A0A2I3BRQ1	24-hours after sleep deprivation_APP/PS1~Sleep_APP/PS1	24-hours after sleep deprivation_APP/PS1	Sleep_APP/PS1	9.0319	0.328403	9.13166	0.449903	0.933192	-0.0997537	-0.129778	0.72123	0.141926	Unpaired t-test	0.849813	permutation FDR (250 perm)	0.5
AI182371~A0A2I3BRQ1	24-hours after sleep deprivation_APP/PS1~24-hours after sleep deprivation_WT	24-hours after sleep deprivation_APP/PS1	24-hours after sleep deprivation_WT	9.0319	0.328403	8.84529	0.616806	1.13809	0.186611	0.235766	0.537264	0.269813	Unpaired t-test	0.718509	permutation FDR (250 perm)	0.5
AI182371~A0A2I3BRQ1	Sleep_APP/PS1~Sleep_WT	Sleep_APP/PS1	Sleep_WT	9.13166	0.449903	9.07774	0.857981	1.03808	0.0539225	0.0588492	0.899627	0.0459376	Unpaired t-test	0.955498	permutation FDR (250 perm)	0.5
AI182371~A0A2I3BRQ1	0-hours after sleep deprivation_APP/PS1~0-hours after sleep deprivation_WT	0-hours after sleep deprivation_APP/PS1	0-hours after sleep deprivation_WT	9.43714	0.675599	8.76132	0.903274	1.5975	0.675813	0.733008	0.131569	0.880845	Unpaired t-test	0.29125	permutation FDR (250 perm)	0.5
Aimp1~P31230	24-hours after sleep deprivation_APP/PS1~Sleep_APP/PS1	24-hours after sleep deprivation_APP/PS1	Sleep_APP/PS1	8.5795	1.24967	6.23132	0.524101	5.09183	2.34819	2.10174	0.00664868	2.17726	Unpaired t-test	0.00699155	permutation FDR (250 perm)	0.5
Aimp1~P31230	24-hours after sleep deprivation_APP/PS1~24-hours after sleep deprivation_WT	24-hours after sleep deprivation_APP/PS1	24-hours after sleep deprivation_WT	8.5795	1.24967	4.65776	1.62807	15.1552	3.92174	2.86595	0.00089215	3.04956	Unpaired t-test	0.000360328	permutation FDR (250 perm)	0.5
Aip~O08915	24-hours after sleep deprivation_APP/PS1~Sleep_APP/PS1	24-hours after sleep deprivation_APP/PS1	Sleep_APP/PS1	7.46918	1.9305	3.22753	1.89373	18.9174	4.24164	2.3811	0.00960725	2.0174	Unpaired t-test	0.00234094	permutation FDR (250 perm)	0.5
Aip~O08915	24-hours after sleep deprivation_APP/PS1~24-hours after sleep deprivation_WT	24-hours after sleep deprivation_APP/PS1	24-hours after sleep deprivation_WT	7.46918	1.9305	4.70992	1.79999	6.77047	2.75926	1.68892	0.0344734	1.46252	Unpaired t-test	0.0207444	permutation FDR (250 perm)	0.5
Ak1~Q9R0Y5	24-hours after sleep deprivation_WT~Sleep_WT	24-hours after sleep deprivation_WT	Sleep_WT	8.76656	1.10751	8.98429	1.75613	0.859915	-0.217734	-0.161572	0.801621	0.096031	Unpaired t-test	0.872376	permutation FDR (250 perm)	0.5
Ak1~Q9R0Y5	24-hours after sleep deprivation_APP/PS1~Sleep_APP/PS1	24-hours after sleep deprivation_APP/PS1	Sleep_APP/PS1	13.5221	0.621804	10.4996	2.54482	8.12541	3.02244	1.67686	0.0753474	1.12293	Unpaired t-test	0.0358718	permutation FDR (250 perm)	0.5
Ak1~Q9R0Y5	24-hours after sleep deprivation_APP/PS1~24-hours after sleep deprivation_WT	24-hours after sleep deprivation_APP/PS1	24-hours after sleep deprivation_WT	13.5221	0.621804	8.76656	1.10751	27.0114	4.75549	4.61337	5.22292e-06	5.28209	Unpaired t-test	9.1954e-06	permutation FDR (250 perm)	0.5
Ak1~Q9R0Y5	Sleep_APP/PS1~Sleep_WT	Sleep_APP/PS1	Sleep_WT	10.4996	2.54482	8.98429	1.75613	2.85862	1.51532	0.772929	0.336499	0.473016	Unpaired t-test	0.330674	permutation FDR (250 perm)	0.5
Ak1~Q9R0Y5	0-hours after sleep deprivation_APP/PS1~0-hours after sleep deprivation_WT	0-hours after sleep deprivation_APP/PS1	0-hours after sleep deprivation_WT	10.7075	2.46774	12.2897	2.49659	0.333972	-1.5822	-0.860157	0.258662	0.587267	Unpaired t-test	0.216467	permutation FDR (250 perm)	0.5
Ak2~Q9WTP6	24-hours after sleep deprivation_APP/PS1~Sleep_APP/PS1	24-hours after sleep deprivation_APP/PS1	Sleep_APP/PS1	9.09493	1.59752	6.24657	0.356461	7.20178	2.84835	2.30388	0.00941841	2.02602	Unpaired t-test	0.00527785	permutation FDR (250 perm)	0.5
Ak2~Q9WTP6	24-hours after sleep deprivation_APP/PS1~24-hours after sleep deprivation_WT	24-hours after sleep deprivation_APP/PS1	24-hours after sleep deprivation_WT	9.09493	1.59752	5.50487	1.91057	12.0424	3.59005	2.30467	0.00599131	2.22248	Unpaired t-test	0.00260205	permutation FDR (250 perm)	0.5
Ak3~Q9WTP7	24-hours after sleep deprivation_APP/PS1~Sleep_APP/PS1	24-hours after sleep deprivation_APP/PS1	Sleep_APP/PS1	7.89449	1.61655	6.9038	1.22163	1.98713	0.990684	0.684914	0.322594	0.491343	Unpaired t-test	0.315986	permutation FDR (250 perm)	0.5
Ak3~Q9WTP7	24-hours after sleep deprivation_APP/PS1~24-hours after sleep deprivation_WT	24-hours after sleep deprivation_APP/PS1	24-hours after sleep deprivation_WT	7.89449	1.61655	2.90386	0.774667	31.7929	4.99063	3.87143	0.000421879	3.37481	Unpaired t-test	5.3076e-05	permutation FDR (250 perm)	0.5
Akap12~A0A668KLD3	24-hours after sleep deprivation_WT~Sleep_WT	24-hours after sleep deprivation_WT	Sleep_WT	5.67473	1.41161	5.95921	0.82426	0.821035	-0.284484	-0.243703	0.67744	0.169129	Unpaired t-test	0.795698	permutation FDR (250 perm)	0.5
Akap12~A0A668KLD3	24-hours after sleep deprivation_APP/PS1~Sleep_APP/PS1	24-hours after sleep deprivation_APP/PS1	Sleep_APP/PS1	7.27869	0.642284	6.32931	0.834769	1.93103	0.949374	0.943083	0.101025	0.995572	Unpaired t-test	0.178949	permutation FDR (250 perm)	0.5
Akap12~A0A668KLD3	24-hours after sleep deprivation_APP/PS1~24-hours after sleep deprivation_WT	24-hours after sleep deprivation_APP/PS1	24-hours after sleep deprivation_WT	7.27869	0.642284	5.67473	1.41161	3.03976	1.60396	1.40218	0.0351955	1.45351	Unpaired t-test	0.0511107	permutation FDR (250 perm)	0.5
Akap12~A0A668KLD3	Sleep_APP/PS1~Sleep_WT	Sleep_APP/PS1	Sleep_WT	6.32931	0.834769	5.95921	0.82426	1.29244	0.370099	0.357191	0.508417	0.29378	Unpaired t-test	0.682191	permutation FDR (250 perm)	0.5
Akap12~A0A668KLD3	0-hours after sleep deprivation_APP/PS1~0-hours after sleep deprivation_WT	0-hours after sleep deprivation_APP/PS1	0-hours after sleep deprivation_WT	6.27468	0.698132	7.55758	1.08274	0.410969	-1.2829	-1.31276	0.0179229	1.74659	Unpaired t-test	0.0692603	permutation FDR (250 perm)	0.5
Akr1a1~Q9JII6	24-hours after sleep deprivation_WT~Sleep_WT	24-hours after sleep deprivation_WT	Sleep_WT	7.81369	1.19216	7.41544	1.03137	1.31791	0.398252	0.348257	0.547596	0.26154	Unpaired t-test	0.692413	permutation FDR (250 perm)	0.5
Akr1a1~Q9JII6	24-hours after sleep deprivation_APP/PS1~Sleep_APP/PS1	24-hours after sleep deprivation_APP/PS1	Sleep_APP/PS1	9.77486	0.775706	7.58046	1.08597	4.57699	2.1944	1.91761	0.0113576	1.94471	Unpaired t-test	0.0117925	permutation FDR (250 perm)	0.5
Akr1a1~Q9JII6	24-hours after sleep deprivation_APP/PS1~24-hours after sleep deprivation_WT	24-hours after sleep deprivation_APP/PS1	24-hours after sleep deprivation_WT	9.77486	0.775706	7.81369	1.19216	3.89377	1.96117	1.78665	0.0078426	2.10554	Unpaired t-test	0.0152372	permutation FDR (250 perm)	0.5
Akr1a1~Q9JII6	Sleep_APP/PS1~Sleep_WT	Sleep_APP/PS1	Sleep_WT	7.58046	1.08597	7.41544	1.03137	1.12118	0.165019	0.139008	0.816054	0.0882809	Unpaired t-test	0.885661	permutation FDR (250 perm)	0.5
Akr1a1~Q9JII6	0-hours after sleep deprivation_APP/PS1~0-hours after sleep deprivation_WT	0-hours after sleep deprivation_APP/PS1	0-hours after sleep deprivation_WT	7.75071	0.947004	9.01436	0.735483	0.41649	-1.26365	-1.30822	0.0202547	1.69347	Unpaired t-test	0.0736592	permutation FDR (250 perm)	0.5
Akr1b1~P45376	24-hours after sleep deprivation_WT~Sleep_WT	24-hours after sleep deprivation_WT	Sleep_WT	9.055	0.981311	9.32597	0.789414	0.828758	-0.270977	-0.267194	0.607777	0.216255	Unpaired t-test	0.776691	permutation FDR (250 perm)	0.5
Akr1b1~P45376	24-hours after sleep deprivation_APP/PS1~Sleep_APP/PS1	24-hours after sleep deprivation_APP/PS1	Sleep_APP/PS1	12.5858	0.676233	9.75399	1.89381	7.1196	2.8318	1.89542	0.0374332	1.42674	Unpaired t-test	0.0183931	permutation FDR (250 perm)	0.5
Akr1b1~P45376	24-hours after sleep deprivation_APP/PS1~24-hours after sleep deprivation_WT	24-hours after sleep deprivation_APP/PS1	24-hours after sleep deprivation_WT	12.5858	0.676233	9.055	0.981311	11.5578	3.53079	3.52392	2.58429e-05	4.58766	Unpaired t-test	2.60078e-05	permutation FDR (250 perm)	0.5
Akr1b1~P45376	Sleep_APP/PS1~Sleep_WT	Sleep_APP/PS1	Sleep_WT	9.75399	1.89381	9.32597	0.789414	1.34538	0.428017	0.285298	0.686741	0.163207	Unpaired t-test	0.756616	permutation FDR (250 perm)	0.5
Akr1b1~P45376	0-hours after sleep deprivation_APP/PS1~0-hours after sleep deprivation_WT	0-hours after sleep deprivation_APP/PS1	0-hours after sleep deprivation_WT	9.93308	1.84109	11.8548	1.17344	0.263942	-1.92171	-1.41456	0.0503449	1.29804	Unpaired t-test	0.0573037	permutation FDR (250 perm)	0.5
Akr1b10~D3Z494	24-hours after sleep deprivation_WT~Sleep_WT	24-hours after sleep deprivation_WT	Sleep_WT	5.65878	1.19901	6.07163	0.975782	0.751136	-0.412854	-0.365	0.525339	0.279561	Unpaired t-test	0.674893	permutation FDR (250 perm)	0.5
Akr1b10~D3Z494	24-hours after sleep deprivation_APP/PS1~Sleep_APP/PS1	24-hours after sleep deprivation_APP/PS1	Sleep_APP/PS1	8.19971	0.780903	6.17048	1.05557	4.08186	2.02923	1.79123	0.0144562	1.83995	Unpaired t-test	0.0172831	permutation FDR (250 perm)	0.5
Akr1b10~D3Z494	24-hours after sleep deprivation_APP/PS1~24-hours after sleep deprivation_WT	24-hours after sleep deprivation_APP/PS1	24-hours after sleep deprivation_WT	8.19971	0.780903	5.65878	1.19901	5.81964	2.54093	2.3072	0.00160206	2.79532	Unpaired t-test	0.00272456	permutation FDR (250 perm)	0.5
Akr1b10~D3Z494	Sleep_APP/PS1~Sleep_WT	Sleep_APP/PS1	Sleep_WT	6.17048	1.05557	6.07163	0.975782	1.07092	0.0988488	0.0851228	0.884823	0.0531438	Unpaired t-test	0.93627	permutation FDR (250 perm)	0.5
Akr1b7~P21300	24-hours after sleep deprivation_WT~Sleep_WT	24-hours after sleep deprivation_WT	Sleep_WT	6.80466	2.30909	6.31638	0.697504	1.40277	0.488279	0.328863	0.628964	0.201375	Unpaired t-test	0.709531	permutation FDR (250 perm)	0.5
Akr1b7~P21300	24-hours after sleep deprivation_APP/PS1~Sleep_APP/PS1	24-hours after sleep deprivation_APP/PS1	Sleep_APP/PS1	8.69661	0.594679	6.53161	1.04548	4.48468	2.165	1.99264	0.0101429	1.99384	Unpaired t-test	0.0109338	permutation FDR (250 perm)	0.5
Akr1b7~P21300	24-hours after sleep deprivation_APP/PS1~24-hours after sleep deprivation_WT	24-hours after sleep deprivation_APP/PS1	24-hours after sleep deprivation_WT	8.69661	0.594679	6.80466	2.30909	3.71137	1.89195	1.2788	0.0950578	1.02201	Unpaired t-test	0.0764417	permutation FDR (250 perm)	0.5
Akr1b7~P21300	Sleep_APP/PS1~Sleep_WT	Sleep_APP/PS1	Sleep_WT	6.53161	1.04548	6.31638	0.697504	1.16089	0.215227	0.196506	0.7294	0.137034	Unpaired t-test	0.83647	permutation FDR (250 perm)	0.5
Akr1b7~P21300	0-hours after sleep deprivation_APP/PS1~0-hours after sleep deprivation_WT	0-hours after sleep deprivation_APP/PS1	0-hours after sleep deprivation_WT	6.32705	2.13897	8.90672	1.0796	0.167279	-2.57967	-1.7754	0.0259526	1.58582	Unpaired t-test	0.0228904	permutation FDR (250 perm)	0.5
Akr1e2~Q9DCT1	24-hours after sleep deprivation_APP/PS1~Sleep_APP/PS1	24-hours after sleep deprivation_APP/PS1	Sleep_APP/PS1	6.71283	1.30135	3.8218	1.74831	7.41798	2.89103	1.86498	0.0276079	1.55897	Unpaired t-test	0.0136643	permutation FDR (250 perm)	0.5
Akr1e2~Q9DCT1	24-hours after sleep deprivation_APP/PS1~24-hours after sleep deprivation_WT	24-hours after sleep deprivation_APP/PS1	24-hours after sleep deprivation_WT	6.71283	1.30135	5.09934	1.45163	3.0599	1.61349	1.21259	0.0782441	1.10655	Unpaired t-test	0.0817189	permutation FDR (250 perm)	0.5
Akr7a2~Q8CG76	24-hours after sleep deprivation_APP/PS1~Sleep_APP/PS1	24-hours after sleep deprivation_APP/PS1	Sleep_APP/PS1	8.0238	0.601052	5.39031	1.24579	6.20525	2.63349	2.23477	0.00973957	2.01146	Unpaired t-test	0.00655236	permutation FDR (250 perm)	0.5
Akr7a2~Q8CG76	24-hours after sleep deprivation_APP/PS1~24-hours after sleep deprivation_WT	24-hours after sleep deprivation_APP/PS1	24-hours after sleep deprivation_WT	8.0238	0.601052	4.22185	1.14877	13.9477	3.80195	3.65379	4.96118e-05	4.30441	Unpaired t-test	2.60078e-05	permutation FDR (250 perm)	0.5
Akr7a2~Q8CG76	0-hours after sleep deprivation_APP/PS1~0-hours after sleep deprivation_WT	0-hours after sleep deprivation_APP/PS1	0-hours after sleep deprivation_WT	5.71016	1.65953	7.19058	1.34266	0.358384	-1.48042	-1.1154	0.100342	0.998519	Unpaired t-test	0.120232	permutation FDR (250 perm)	0.5
Akt1s1~F6R8S6	24-hours after sleep deprivation_APP/PS1~Sleep_APP/PS1	24-hours after sleep deprivation_APP/PS1	Sleep_APP/PS1	6.09605	1.3819	3.20654	1.41878	7.41018	2.88951	2.00545	0.0143072	1.84445	Unpaired t-test	0.00778275	permutation FDR (250 perm)	0.5
Akt1s1~F6R8S6	24-hours after sleep deprivation_APP/PS1~24-hours after sleep deprivation_WT	24-hours after sleep deprivation_APP/PS1	24-hours after sleep deprivation_WT	6.09605	1.3819	3.24058	0.731403	7.23743	2.85548	2.40693	0.00389454	2.40954	Unpaired t-test	0.003104	permutation FDR (250 perm)	0.5
Alad~P10518	24-hours after sleep deprivation_WT~Sleep_WT	24-hours after sleep deprivation_WT	Sleep_WT	4.64453	1.29822	4.79734	0.938451	0.8995	-0.152805	-0.132416	0.81919	0.0866152	Unpaired t-test	0.901275	permutation FDR (250 perm)	0.5
Alad~P10518	24-hours after sleep deprivation_APP/PS1~Sleep_APP/PS1	24-hours after sleep deprivation_APP/PS1	Sleep_APP/PS1	7.69063	0.603901	7.04615	0.860005	1.56318	0.644483	0.639507	0.245399	0.610127	Unpaired t-test	0.354098	permutation FDR (250 perm)	0.5
Alad~P10518	24-hours after sleep deprivation_APP/PS1~24-hours after sleep deprivation_WT	24-hours after sleep deprivation_APP/PS1	24-hours after sleep deprivation_WT	7.69063	0.603901	4.64453	1.29822	8.25976	3.0461	2.78223	0.000671182	3.17316	Unpaired t-test	0.000762376	permutation FDR (250 perm)	0.5
Alad~P10518	Sleep_APP/PS1~Sleep_WT	Sleep_APP/PS1	Sleep_WT	7.04615	0.860005	4.79734	0.938451	4.75292	2.24881	2.09013	0.00354508	2.45037	Unpaired t-test	0.0132619	permutation FDR (250 perm)	0.5
Alad~P10518	0-hours after sleep deprivation_APP/PS1~0-hours after sleep deprivation_WT	0-hours after sleep deprivation_APP/PS1	0-hours after sleep deprivation_WT	7.59062	0.693837	7.02626	0.895419	1.47873	0.564361	0.61025	0.205276	0.687661	Unpaired t-test	0.382214	permutation FDR (250 perm)	0.5
Alb~P07724	24-hours after sleep deprivation_WT~Sleep_WT	24-hours after sleep deprivation_WT	Sleep_WT	15.8653	0.136358	16.2873	0.334239	0.746424	-0.421932	-0.651762	0.0142725	1.8455	Unpaired t-test	0.421539	permutation FDR (250 perm)	0.5
Alb~P07724	24-hours after sleep deprivation_APP/PS1~Sleep_APP/PS1	24-hours after sleep deprivation_APP/PS1	Sleep_APP/PS1	15.4788	0.180017	15.4425	0.362546	1.0255	0.0363287	0.0520211	0.861168	0.0649122	Unpaired t-test	0.941964	permutation FDR (250 perm)	0.5
Alb~P07724	24-hours after sleep deprivation_APP/PS1~24-hours after sleep deprivation_WT	24-hours after sleep deprivation_APP/PS1	24-hours after sleep deprivation_WT	15.4788	0.180017	15.8653	0.136358	0.764954	-0.386556	-0.646546	0.00323239	2.49048	Unpaired t-test	0.324668	permutation FDR (250 perm)	0.5
Alb~P07724	Sleep_APP/PS1~Sleep_WT	Sleep_APP/PS1	Sleep_WT	15.4425	0.362546	16.2873	0.334239	0.556781	-0.844817	-1.16223	0.00573172	2.24172	Unpaired t-test	0.134539	permutation FDR (250 perm)	0.5
Alb~P07724	0-hours after sleep deprivation_APP/PS1~0-hours after sleep deprivation_WT	0-hours after sleep deprivation_APP/PS1	0-hours after sleep deprivation_WT	15.8797	0.563012	15.8693	0.537036	1.0072	0.0103523	0.0129707	0.972844	0.0119567	Unpaired t-test	0.982982	permutation FDR (250 perm)	0.5
Albfm1~F8VQ07	24-hours after sleep deprivation_APP/PS1~Sleep_APP/PS1	24-hours after sleep deprivation_APP/PS1	Sleep_APP/PS1	4.70144	0.53266	4.51567	1.0791	1.13742	0.185771	0.170463	0.764299	0.116737	Unpaired t-test	0.805041	permutation FDR (250 perm)	0.5
Albfm1~F8VQ07	Sleep_APP/PS1~Sleep_WT	Sleep_APP/PS1	Sleep_WT	4.51567	1.0791	5.19912	1.13884	0.622674	-0.683451	-0.563796	0.362655	0.440507	Unpaired t-test	0.482657	permutation FDR (250 perm)	0.5
Alcam~E9Q3Q6	24-hours after sleep deprivation_WT~Sleep_WT	24-hours after sleep deprivation_WT	Sleep_WT	8.46324	0.703112	8.26256	0.925597	1.14924	0.200676	0.20592	0.679854	0.167584	Unpaired t-test	0.831301	permutation FDR (250 perm)	0.5
Alcam~E9Q3Q6	24-hours after sleep deprivation_APP/PS1~Sleep_APP/PS1	24-hours after sleep deprivation_APP/PS1	Sleep_APP/PS1	8.12876	0.58909	8.35128	0.826516	0.85707	-0.222515	-0.224742	0.663572	0.178112	Unpaired t-test	0.74145	permutation FDR (250 perm)	0.5
Alcam~E9Q3Q6	24-hours after sleep deprivation_APP/PS1~24-hours after sleep deprivation_WT	24-hours after sleep deprivation_APP/PS1	24-hours after sleep deprivation_WT	8.12876	0.58909	8.46324	0.703112	0.793071	-0.334478	-0.375981	0.408943	0.388337	Unpaired t-test	0.561863	permutation FDR (250 perm)	0.5
Alcam~E9Q3Q6	Sleep_APP/PS1~Sleep_WT	Sleep_APP/PS1	Sleep_WT	8.35128	0.826516	8.26256	0.925597	1.06342	0.0887134	0.0836939	0.877546	0.05673	Unpaired t-test	0.937292	permutation FDR (250 perm)	0.5
Alcam~E9Q3Q6	0-hours after sleep deprivation_APP/PS1~0-hours after sleep deprivation_WT	0-hours after sleep deprivation_APP/PS1	0-hours after sleep deprivation_WT	8.28688	1.14328	8.73771	1.03317	0.731622	-0.450829	-0.412588	0.461342	0.335977	Unpaired t-test	0.561336	permutation FDR (250 perm)	0.5
Aldh1a1~P24549	24-hours after sleep deprivation_WT~Sleep_WT	24-hours after sleep deprivation_WT	Sleep_WT	9.48193	1.91779	9.77444	1.4654	0.816479	-0.292512	-0.196933	0.771645	0.112582	Unpaired t-test	0.844593	permutation FDR (250 perm)	0.5
Aldh1a1~P24549	24-hours after sleep deprivation_APP/PS1~Sleep_APP/PS1	24-hours after sleep deprivation_APP/PS1	Sleep_APP/PS1	10.392	0.722015	9.91032	0.673666	1.39634	0.481654	0.498296	0.329513	0.482127	Unpaired t-test	0.465023	permutation FDR (250 perm)	0.5
Aldh1a1~P24549	24-hours after sleep deprivation_APP/PS1~24-hours after sleep deprivation_WT	24-hours after sleep deprivation_APP/PS1	24-hours after sleep deprivation_WT	10.392	0.722015	9.48193	1.91779	1.8791	0.910044	0.675656	0.314145	0.502869	Unpaired t-test	0.307802	permutation FDR (250 perm)	0.5
Aldh1a1~P24549	Sleep_APP/PS1~Sleep_WT	Sleep_APP/PS1	Sleep_WT	9.91032	0.673666	9.77444	1.4654	1.09876	0.135879	0.114516	0.847489	0.0718659	Unpaired t-test	0.905894	permutation FDR (250 perm)	0.5
Aldh1a1~P24549	0-hours after sleep deprivation_APP/PS1~0-hours after sleep deprivation_WT	0-hours after sleep deprivation_APP/PS1	0-hours after sleep deprivation_WT	9.88813	0.722227	11.6653	0.831639	0.291762	-1.77714	-1.93926	0.000817429	3.08755	Unpaired t-test	0.0106	permutation FDR (250 perm)	0.5
Aldh1a2~Q62148	24-hours after sleep deprivation_WT~Sleep_WT	24-hours after sleep deprivation_WT	Sleep_WT	8.61115	1.5142	8.89894	1.25039	0.819154	-0.287794	-0.221092	0.725844	0.139156	Unpaired t-test	0.818149	permutation FDR (250 perm)	0.5
Aldh1a2~Q62148	24-hours after sleep deprivation_APP/PS1~Sleep_APP/PS1	24-hours after sleep deprivation_APP/PS1	Sleep_APP/PS1	8.09126	0.717327	8.21783	0.896703	0.916008	-0.126568	-0.120392	0.824507	0.0838058	Unpaired t-test	0.861196	permutation FDR (250 perm)	0.5
Aldh1a2~Q62148	24-hours after sleep deprivation_APP/PS1~24-hours after sleep deprivation_WT	24-hours after sleep deprivation_APP/PS1	24-hours after sleep deprivation_WT	8.09126	0.717327	8.61115	1.5142	0.697428	-0.519883	-0.434521	0.474651	0.323626	Unpaired t-test	0.503815	permutation FDR (250 perm)	0.5
Aldh1a2~Q62148	Sleep_APP/PS1~Sleep_WT	Sleep_APP/PS1	Sleep_WT	8.21783	0.896703	8.89894	1.25039	0.623686	-0.681109	-0.5775	0.339862	0.468697	Unpaired t-test	0.469034	permutation FDR (250 perm)	0.5
Aldh1a2~Q62148	0-hours after sleep deprivation_APP/PS1~0-hours after sleep deprivation_WT	0-hours after sleep deprivation_APP/PS1	0-hours after sleep deprivation_WT	7.88342	0.921732	9.80608	1.57924	0.263767	-1.92266	-1.63866	0.013284	1.87667	Unpaired t-test	0.0272177	permutation FDR (250 perm)	0.5
Aldh1b1~Q9CZS1	24-hours after sleep deprivation_APP/PS1~Sleep_APP/PS1	24-hours after sleep deprivation_APP/PS1	Sleep_APP/PS1	9.1449	1.75905	6.20546	2.54157	7.67114	2.93944	1.47372	0.0908326	1.04176	Unpaired t-test	0.0473017	permutation FDR (250 perm)	0.5
Aldh1b1~Q9CZS1	24-hours after sleep deprivation_APP/PS1~24-hours after sleep deprivation_WT	24-hours after sleep deprivation_APP/PS1	24-hours after sleep deprivation_WT	9.1449	1.75905	4.79147	2.50989	20.4416	4.35343	2.42963	0.006492	2.18762	Unpaired t-test	0.00176046	permutation FDR (250 perm)	0.5
Aldh1l1~Q8R0Y6	24-hours after sleep deprivation_APP/PS1~Sleep_APP/PS1	24-hours after sleep deprivation_APP/PS1	Sleep_APP/PS1	7.04134	0.641867	6.0226	0.53384	2.02615	1.01874	1.14212	0.0288202	1.5403	Unpaired t-test	0.106005	permutation FDR (250 perm)	0.5
Aldh1l1~Q8R0Y6	24-hours after sleep deprivation_APP/PS1~24-hours after sleep deprivation_WT	24-hours after sleep deprivation_APP/PS1	24-hours after sleep deprivation_WT	7.04134	0.641867	7.05246	1.36595	0.992322	-0.01112	-0.00986523	0.986247	0.00601411	Unpaired t-test	0.987361	permutation FDR (250 perm)	0.5
Aldh1l1~Q8R0Y6	0-hours after sleep deprivation_APP/PS1~0-hours after sleep deprivation_WT	0-hours after sleep deprivation_APP/PS1	0-hours after sleep deprivation_WT	6.14338	0.803871	7.69063	0.755251	0.342162	-1.54725	-1.67617	0.00309007	2.51003	Unpaired t-test	0.0244675	permutation FDR (250 perm)	0.5
Aldh2~P47738	24-hours after sleep deprivation_WT~Sleep_WT	24-hours after sleep deprivation_WT	Sleep_WT	8.48079	1.00656	8.51442	0.561157	0.97696	-0.0336292	-0.0346524	0.944193	0.024939	Unpaired t-test	0.969234	permutation FDR (250 perm)	0.5
Aldh2~P47738	24-hours after sleep deprivation_APP/PS1~Sleep_APP/PS1	24-hours after sleep deprivation_APP/PS1	Sleep_APP/PS1	10.6476	1.68237	7.56975	0.94726	8.44369	3.07787	2.21582	0.00830413	2.08071	Unpaired t-test	0.00423253	permutation FDR (250 perm)	0.5
Aldh2~P47738	24-hours after sleep deprivation_APP/PS1~24-hours after sleep deprivation_WT	24-hours after sleep deprivation_APP/PS1	24-hours after sleep deprivation_WT	10.6476	1.68237	8.48079	1.00656	4.49039	2.16684	1.59645	0.0359303	1.44454	Unpaired t-test	0.031148	permutation FDR (250 perm)	0.5
Aldh2~P47738	Sleep_APP/PS1~Sleep_WT	Sleep_APP/PS1	Sleep_WT	7.56975	0.94726	8.51442	0.561157	0.519551	-0.944664	-0.920612	0.123752	0.907449	Unpaired t-test	0.24665	permutation FDR (250 perm)	0.5
Aldh2~P47738	0-hours after sleep deprivation_APP/PS1~0-hours after sleep deprivation_WT	0-hours after sleep deprivation_APP/PS1	0-hours after sleep deprivation_WT	8.02512	1.16935	8.75134	0.834246	0.604488	-0.726215	-0.684364	0.223807	0.650126	Unpaired t-test	0.331415	permutation FDR (250 perm)	0.5
Aldh4a1~Q8CHT0	24-hours after sleep deprivation_WT~Sleep_WT	24-hours after sleep deprivation_WT	Sleep_WT	5.26941	1.59708	5.17014	0.967528	1.07123	0.0992687	0.07864	0.89855	0.0464576	Unpaired t-test	0.940451	permutation FDR (250 perm)	0.5
Aldh4a1~Q8CHT0	24-hours after sleep deprivation_APP/PS1~Sleep_APP/PS1	24-hours after sleep deprivation_APP/PS1	Sleep_APP/PS1	7.30853	0.82092	5.68704	0.385768	3.07693	1.62149	1.77268	0.00517516	2.28608	Unpaired t-test	0.01786	permutation FDR (250 perm)	0.5
Aldh4a1~Q8CHT0	24-hours after sleep deprivation_APP/PS1~24-hours after sleep deprivation_WT	24-hours after sleep deprivation_APP/PS1	24-hours after sleep deprivation_WT	7.30853	0.82092	5.26941	1.59708	4.10995	2.03912	1.63357	0.0227722	1.64259	Unpaired t-test	0.0257715	permutation FDR (250 perm)	0.5
Aldh4a1~Q8CHT0	Sleep_APP/PS1~Sleep_WT	Sleep_APP/PS1	Sleep_WT	5.68704	0.385768	5.17014	0.967528	1.43087	0.516897	0.550141	0.271588	0.566089	Unpaired t-test	0.495446	permutation FDR (250 perm)	0.5
Aldh4a1~Q8CHT0	0-hours after sleep deprivation_APP/PS1~0-hours after sleep deprivation_WT	0-hours after sleep deprivation_APP/PS1	0-hours after sleep deprivation_WT	5.76169	0.695056	7.1677	0.792132	0.377353	-1.40601	-1.56452	0.00346916	2.45978	Unpaired t-test	0.0331908	permutation FDR (250 perm)	0.5
Aldh6a1~Q9EQ20	24-hours after sleep deprivation_APP/PS1~Sleep_APP/PS1	24-hours after sleep deprivation_APP/PS1	Sleep_APP/PS1	7.79955	0.799339	5.21674	0.9166	5.99106	2.58281	2.38877	0.00216814	2.66391	Unpaired t-test	0.00255147	permutation FDR (250 perm)	0.5
Aldh6a1~Q9EQ20	24-hours after sleep deprivation_APP/PS1~24-hours after sleep deprivation_WT	24-hours after sleep deprivation_APP/PS1	24-hours after sleep deprivation_WT	7.79955	0.799339	5.43301	1.56082	5.15705	2.36655	1.92304	0.00979084	2.00918	Unpaired t-test	0.0106697	permutation FDR (250 perm)	0.5
Aldh6a1~Q9EQ20	Sleep_APP/PS1~Sleep_WT	Sleep_APP/PS1	Sleep_WT	5.21674	0.9166	4.55848	1.3956	1.57818	0.658264	0.534652	0.389156	0.409876	Unpaired t-test	0.506908	permutation FDR (250 perm)	0.5
Aldh7a1~Q9DBF1	24-hours after sleep deprivation_WT~Sleep_WT	24-hours after sleep deprivation_WT	Sleep_WT	6.34453	1.39919	6.50024	1.06168	0.897689	-0.155712	-0.127943	0.831733	0.080016	Unpaired t-test	0.9023	permutation FDR (250 perm)	0.5
Aldh7a1~Q9DBF1	24-hours after sleep deprivation_APP/PS1~Sleep_APP/PS1	24-hours after sleep deprivation_APP/PS1	Sleep_APP/PS1	7.30972	0.55765	6.59855	0.731762	1.63714	0.711174	0.754329	0.150429	0.822668	Unpaired t-test	0.27559	permutation FDR (250 perm)	0.5
Aldh7a1~Q9DBF1	24-hours after sleep deprivation_APP/PS1~24-hours after sleep deprivation_WT	24-hours after sleep deprivation_APP/PS1	24-hours after sleep deprivation_WT	7.30972	0.55765	6.34453	1.39919	1.95232	0.96519	0.859256	0.15939	0.797539	Unpaired t-test	0.204428	permutation FDR (250 perm)	0.5
Aldh7a1~Q9DBF1	Sleep_APP/PS1~Sleep_WT	Sleep_APP/PS1	Sleep_WT	6.59855	0.731762	6.50024	1.06168	1.07051	0.0983032	0.0921121	0.86587	0.0625473	Unpaired t-test	0.928875	permutation FDR (250 perm)	0.5
Aldh7a1~Q9DBF1	0-hours after sleep deprivation_APP/PS1~0-hours after sleep deprivation_WT	0-hours after sleep deprivation_APP/PS1	0-hours after sleep deprivation_WT	6.70462	0.78156	8.37495	0.729993	0.314181	-1.67033	-1.83475	0.00144818	2.83918	Unpaired t-test	0.0157323	permutation FDR (250 perm)	0.5
Aldh9a1~Q9JLJ2	24-hours after sleep deprivation_WT~Sleep_WT	24-hours after sleep deprivation_WT	Sleep_WT	8.14304	1.00077	8.08455	0.441806	1.04138	0.0584917	0.0617911	0.897969	0.0467386	Unpaired t-test	0.94493	permutation FDR (250 perm)	0.5
Aldh9a1~Q9JLJ2	24-hours after sleep deprivation_APP/PS1~Sleep_APP/PS1	24-hours after sleep deprivation_APP/PS1	Sleep_APP/PS1	9.69098	1.55818	7.54903	0.734759	4.41358	2.14195	1.66332	0.0281009	1.55128	Unpaired t-test	0.0252727	permutation FDR (250 perm)	0.5
Aldh9a1~Q9JLJ2	24-hours after sleep deprivation_APP/PS1~24-hours after sleep deprivation_WT	24-hours after sleep deprivation_APP/PS1	24-hours after sleep deprivation_WT	9.69098	1.55818	8.14304	1.00077	2.92399	1.54794	1.18364	0.0906644	1.04256	Unpaired t-test	0.0936314	permutation FDR (250 perm)	0.5
Aldh9a1~Q9JLJ2	Sleep_APP/PS1~Sleep_WT	Sleep_APP/PS1	Sleep_WT	7.54903	0.734759	8.08455	0.441806	0.68991	-0.535521	-0.588958	0.239124	0.621377	Unpaired t-test	0.470342	permutation FDR (250 perm)	0.5
Aldh9a1~Q9JLJ2	0-hours after sleep deprivation_APP/PS1~0-hours after sleep deprivation_WT	0-hours after sleep deprivation_APP/PS1	0-hours after sleep deprivation_WT	8.10589	0.957085	9.1601	0.550559	0.48156	-1.05421	-1.12566	0.0391169	1.40764	Unpaired t-test	0.121184	permutation FDR (250 perm)	0.5
Aldoa~P05064	24-hours after sleep deprivation_WT~Sleep_WT	24-hours after sleep deprivation_WT	Sleep_WT	10.822	0.920479	11.0963	1.24232	0.826899	-0.274217	-0.242408	0.671691	0.172831	Unpaired t-test	0.796591	permutation FDR (250 perm)	0.5
Aldoa~P05064	24-hours after sleep deprivation_APP/PS1~Sleep_APP/PS1	24-hours after sleep deprivation_APP/PS1	Sleep_APP/PS1	15.0336	0.629594	12.3434	2.85557	6.45387	2.69016	1.37584	0.133028	0.876058	Unpaired t-test	0.0754734	permutation FDR (250 perm)	0.5
Aldoa~P05064	24-hours after sleep deprivation_APP/PS1~24-hours after sleep deprivation_WT	24-hours after sleep deprivation_APP/PS1	24-hours after sleep deprivation_WT	15.0336	0.629594	10.822	0.920479	18.527	4.21156	4.34376	2.80268e-06	5.55243	Unpaired t-test	8.56531e-06	permutation FDR (250 perm)	0.5
Aldoa~P05064	Sleep_APP/PS1~Sleep_WT	Sleep_APP/PS1	Sleep_WT	12.3434	2.85557	11.0963	1.24232	2.37377	1.24718	0.61889	0.447765	0.34895	Unpaired t-test	0.452644	permutation FDR (250 perm)	0.5
Aldoa~P05064	0-hours after sleep deprivation_APP/PS1~0-hours after sleep deprivation_WT	0-hours after sleep deprivation_APP/PS1	0-hours after sleep deprivation_WT	12.6532	2.48224	14.149	2.3984	0.354564	-1.49588	-0.821305	0.278551	0.555096	Unpaired t-test	0.238374	permutation FDR (250 perm)	0.5
Aldoart1~A6ZI46	24-hours after sleep deprivation_WT~Sleep_WT	24-hours after sleep deprivation_WT	Sleep_WT	7.71836	0.657008	8.20015	1.73062	0.716088	-0.481791	-0.383676	0.535759	0.27103	Unpaired t-test	0.658155	permutation FDR (250 perm)	0.5
Aldoart1~A6ZI46	24-hours after sleep deprivation_APP/PS1~Sleep_APP/PS1	24-hours after sleep deprivation_APP/PS1	Sleep_APP/PS1	9.51395	0.463451	8.46895	0.92862	2.06336	1.04499	1.03622	0.0891982	1.04964	Unpaired t-test	0.151613	permutation FDR (250 perm)	0.5
Aldoart1~A6ZI46	24-hours after sleep deprivation_APP/PS1~24-hours after sleep deprivation_WT	24-hours after sleep deprivation_APP/PS1	24-hours after sleep deprivation_WT	9.51395	0.463451	7.71836	0.657008	3.47156	1.79558	2.14023	0.00027655	3.55823	Unpaired t-test	0.00463717	permutation FDR (250 perm)	0.5
Aldoart1~A6ZI46	Sleep_APP/PS1~Sleep_WT	Sleep_APP/PS1	Sleep_WT	8.46895	0.92862	8.20015	1.73062	1.2048	0.268799	0.199786	0.757328	0.120716	Unpaired t-test	0.83164	permutation FDR (250 perm)	0.5
Aldoart1~A6ZI46	0-hours after sleep deprivation_APP/PS1~0-hours after sleep deprivation_WT	0-hours after sleep deprivation_APP/PS1	0-hours after sleep deprivation_WT	8.86537	0.989024	9.67075	1.71736	0.572212	-0.805379	-0.65522	0.289101	0.53895	Unpaired t-test	0.34804	permutation FDR (250 perm)	0.5
Aldoart2~A6ZI47	24-hours after sleep deprivation_APP/PS1~Sleep_APP/PS1	24-hours after sleep deprivation_APP/PS1	Sleep_APP/PS1	13.5118	0.813327	13.3374	0.11005	1.12851	0.174413	0.200967	0.654559	0.184051	Unpaired t-test	0.77222	permutation FDR (250 perm)	0.5
Aldoart2~A6ZI47	24-hours after sleep deprivation_APP/PS1~24-hours after sleep deprivation_WT	24-hours after sleep deprivation_APP/PS1	24-hours after sleep deprivation_WT	13.5118	0.813327	4.60464	2.86891	480.102	8.9072	5.15938	0.00015337	3.81426	Unpaired t-test	8.62069e-06	permutation FDR (250 perm)	0.5
Aldoc~P05063	24-hours after sleep deprivation_WT~Sleep_WT	24-hours after sleep deprivation_WT	Sleep_WT	8.78967	2.83832	7.25159	1.85903	2.90407	1.53808	0.815886	0.288584	0.539728	Unpaired t-test	0.301069	permutation FDR (250 perm)	0.5
Aldoc~P05063	24-hours after sleep deprivation_APP/PS1~Sleep_APP/PS1	24-hours after sleep deprivation_APP/PS1	Sleep_APP/PS1	7.72547	0.442157	7.17694	0.860168	1.4626	0.548531	0.563542	0.293026	0.533094	Unpaired t-test	0.418905	permutation FDR (250 perm)	0.5
Aldoc~P05063	24-hours after sleep deprivation_APP/PS1~24-hours after sleep deprivation_WT	24-hours after sleep deprivation_APP/PS1	24-hours after sleep deprivation_WT	7.72547	0.442157	8.78967	2.83832	0.478238	-1.0642	-0.635157	0.39835	0.399735	Unpaired t-test	0.339562	permutation FDR (250 perm)	0.5
Aldoc~P05063	Sleep_APP/PS1~Sleep_WT	Sleep_APP/PS1	Sleep_WT	7.17694	0.860168	7.25159	1.85903	0.949571	-0.0746528	-0.0543984	0.933661	0.0298106	Unpaired t-test	0.95882	permutation FDR (250 perm)	0.5
Aldoc~P05063	0-hours after sleep deprivation_APP/PS1~0-hours after sleep deprivation_WT	0-hours after sleep deprivation_APP/PS1	0-hours after sleep deprivation_WT	7.91989	1.05107	8.64388	1.38254	0.605421	-0.72399	-0.629324	0.284415	0.546047	Unpaired t-test	0.367048	permutation FDR (250 perm)	0.5
Alyref~O08583	24-hours after sleep deprivation_WT~Sleep_WT	24-hours after sleep deprivation_WT	Sleep_WT	6.69277	0.648449	5.47506	0.621998	2.32578	1.21772	1.4048	0.00611471	2.21362	Unpaired t-test	0.0628283	permutation FDR (250 perm)	0.5
Alyref~O08583	24-hours after sleep deprivation_APP/PS1~Sleep_APP/PS1	24-hours after sleep deprivation_APP/PS1	Sleep_APP/PS1	7.47931	1.5419	6.79908	0.450531	1.60239	0.680224	0.555095	0.384374	0.415245	Unpaired t-test	0.423904	permutation FDR (250 perm)	0.5
Alyref~O08583	24-hours after sleep deprivation_APP/PS1~24-hours after sleep deprivation_WT	24-hours after sleep deprivation_APP/PS1	24-hours after sleep deprivation_WT	7.47931	1.5419	6.69277	0.648449	1.72493	0.786535	0.635005	0.325082	0.488006	Unpaired t-test	0.339195	permutation FDR (250 perm)	0.5
Ambp~Q07456	24-hours after sleep deprivation_WT~Sleep_WT	24-hours after sleep deprivation_WT	Sleep_WT	9.06679	1.07354	9.29093	0.536701	0.856106	-0.224139	-0.226406	0.655528	0.183409	Unpaired t-test	0.813829	permutation FDR (250 perm)	0.5
Ambp~Q07456	24-hours after sleep deprivation_APP/PS1~Sleep_APP/PS1	24-hours after sleep deprivation_APP/PS1	Sleep_APP/PS1	9.15977	0.484811	8.4973	0.891541	1.58279	0.662472	0.665332	0.231002	0.636384	Unpaired t-test	0.339926	permutation FDR (250 perm)	0.5
Ambp~Q07456	24-hours after sleep deprivation_APP/PS1~24-hours after sleep deprivation_WT	24-hours after sleep deprivation_APP/PS1	24-hours after sleep deprivation_WT	9.15977	0.484811	9.06679	1.07354	1.06657	0.0929774	0.0940146	0.853567	0.0687623	Unpaired t-test	0.886969	permutation FDR (250 perm)	0.5
Ambp~Q07456	Sleep_APP/PS1~Sleep_WT	Sleep_APP/PS1	Sleep_WT	8.4973	0.891541	9.29093	0.536701	0.576889	-0.793634	-0.796255	0.161743	0.791176	Unpaired t-test	0.32	permutation FDR (250 perm)	0.5
Ambp~Q07456	0-hours after sleep deprivation_APP/PS1~0-hours after sleep deprivation_WT	0-hours after sleep deprivation_APP/PS1	0-hours after sleep deprivation_WT	9.14413	1.12639	8.51502	0.525013	1.54661	0.629112	0.631704	0.240428	0.619014	Unpaired t-test	0.3752	permutation FDR (250 perm)	0.5
Ampd1~Q3V1D3	24-hours after sleep deprivation_APP/PS1~Sleep_APP/PS1	24-hours after sleep deprivation_APP/PS1	Sleep_APP/PS1	8.90744	0.554012	5.94188	1.92105	7.81133	2.96557	1.98769	0.0344388	1.46295	Unpaired t-test	0.0153884	permutation FDR (250 perm)	0.5
Ampd1~Q3V1D3	24-hours after sleep deprivation_APP/PS1~24-hours after sleep deprivation_WT	24-hours after sleep deprivation_APP/PS1	24-hours after sleep deprivation_WT	8.90744	0.554012	7.13627	1.83332	3.41331	1.77117	1.37472	0.0580558	1.23615	Unpaired t-test	0.0585075	permutation FDR (250 perm)	0.5
Ampd1~Q3V1D3	Sleep_APP/PS1~Sleep_WT	Sleep_APP/PS1	Sleep_WT	5.94188	1.92105	4.65024	2.47621	2.44806	1.29164	0.681794	0.376616	0.424101	Unpaired t-test	0.382863	permutation FDR (250 perm)	0.5
Amph~A0A0G2JEG8	24-hours after sleep deprivation_WT~Sleep_WT	24-hours after sleep deprivation_WT	Sleep_WT	7.60732	0.99719	4.84118	2.12306	6.80282	2.76613	1.89776	0.0136098	1.86615	Unpaired t-test	0.0151264	permutation FDR (250 perm)	0.5
Amph~A0A0G2JEG8	24-hours after sleep deprivation_APP/PS1~Sleep_APP/PS1	24-hours after sleep deprivation_APP/PS1	Sleep_APP/PS1	6.60895	0.258363	6.73152	0.729238	0.91855	-0.122569	-0.13889	0.76209	0.117994	Unpaired t-test	0.842609	permutation FDR (250 perm)	0.5
Amph~A0A0G2JEG8	24-hours after sleep deprivation_APP/PS1~24-hours after sleep deprivation_WT	24-hours after sleep deprivation_APP/PS1	24-hours after sleep deprivation_WT	6.60895	0.258363	7.60732	0.99719	0.500565	-0.99837	-1.08145	0.0506472	1.29544	Unpaired t-test	0.124974	permutation FDR (250 perm)	0.5
Amph~A0A0G2JEG8	Sleep_APP/PS1~Sleep_WT	Sleep_APP/PS1	Sleep_WT	6.73152	0.729238	4.84118	2.12306	3.70721	1.89033	1.31245	0.079512	1.09957	Unpaired t-test	0.091789	permutation FDR (250 perm)	0.5
Amy1~P00687	24-hours after sleep deprivation_WT~Sleep_WT	24-hours after sleep deprivation_WT	Sleep_WT	8.35943	0.329142	8.40943	0.486715	0.965941	-0.0499929	-0.0675698	0.838399	0.076549	Unpaired t-test	0.941555	permutation FDR (250 perm)	0.5
Amy1~P00687	24-hours after sleep deprivation_APP/PS1~Sleep_APP/PS1	24-hours after sleep deprivation_APP/PS1	Sleep_APP/PS1	7.95008	0.43085	8.23144	0.335675	0.822813	-0.281364	-0.372406	0.299448	0.523678	Unpaired t-test	0.581908	permutation FDR (250 perm)	0.5
Amy1~P00687	24-hours after sleep deprivation_APP/PS1~24-hours after sleep deprivation_WT	24-hours after sleep deprivation_APP/PS1	24-hours after sleep deprivation_WT	7.95008	0.43085	8.35943	0.329142	0.75296	-0.409355	-0.557014	0.114549	0.941009	Unpaired t-test	0.391262	permutation FDR (250 perm)	0.5
Amy1~P00687	Sleep_APP/PS1~Sleep_WT	Sleep_APP/PS1	Sleep_WT	8.23144	0.335675	8.40943	0.486715	0.883938	-0.177983	-0.234158	0.509356	0.292979	Unpaired t-test	0.798246	permutation FDR (250 perm)	0.5
Amy1~P00687	0-hours after sleep deprivation_APP/PS1~0-hours after sleep deprivation_WT	0-hours after sleep deprivation_APP/PS1	0-hours after sleep deprivation_WT	8.45534	0.525168	8.43777	0.613057	1.01225	0.0175706	0.0218303	0.95487	0.0200558	Unpaired t-test	0.974493	permutation FDR (250 perm)	0.5
Amy2a5~P00688	24-hours after sleep deprivation_WT~Sleep_WT	24-hours after sleep deprivation_WT	Sleep_WT	6.67603	0.295553	6.80205	0.650682	0.916355	-0.126021	-0.159166	0.673448	0.171696	Unpaired t-test	0.875252	permutation FDR (250 perm)	0.5
Amy2a5~P00688	24-hours after sleep deprivation_APP/PS1~Sleep_APP/PS1	24-hours after sleep deprivation_APP/PS1	Sleep_APP/PS1	6.40403	0.876402	6.44813	0.297027	0.969892	-0.0441033	-0.0479836	0.919431	0.036481	Unpaired t-test	0.945853	permutation FDR (250 perm)	0.5
Amy2a5~P00688	24-hours after sleep deprivation_APP/PS1~24-hours after sleep deprivation_WT	24-hours after sleep deprivation_APP/PS1	24-hours after sleep deprivation_WT	6.40403	0.876402	6.67603	0.295553	0.828171	-0.272	-0.298871	0.532007	0.274083	Unpaired t-test	0.652281	permutation FDR (250 perm)	0.5
Amy2a5~P00688	Sleep_APP/PS1~Sleep_WT	Sleep_APP/PS1	Sleep_WT	6.44813	0.297027	6.80205	0.650682	0.782456	-0.353918	-0.440012	0.274719	0.561111	Unpaired t-test	0.602062	permutation FDR (250 perm)	0.5
Amy2a5~P00688	0-hours after sleep deprivation_APP/PS1~0-hours after sleep deprivation_WT	0-hours after sleep deprivation_APP/PS1	0-hours after sleep deprivation_WT	6.579	0.609746	6.40272	0.427336	1.12997	0.176278	0.222801	0.558164	0.253238	Unpaired t-test	0.760184	permutation FDR (250 perm)	0.5
Ang~P21570	24-hours after sleep deprivation_APP/PS1~Sleep_APP/PS1	24-hours after sleep deprivation_APP/PS1	Sleep_APP/PS1	7.07884	0.465898	7.04207	0.97087	1.02581	0.0367675	0.035757	0.946989	0.0236552	Unpaired t-test	0.959764	permutation FDR (250 perm)	0.5
Ang~P21570	Sleep_APP/PS1~Sleep_WT	Sleep_APP/PS1	Sleep_WT	7.04207	0.97087	6.10447	0.728978	1.91535	0.937606	0.87676	0.144116	0.841287	Unpaired t-test	0.263062	permutation FDR (250 perm)	0.5
Ang~P21570	0-hours after sleep deprivation_APP/PS1~0-hours after sleep deprivation_WT	0-hours after sleep deprivation_APP/PS1	0-hours after sleep deprivation_WT	6.645	0.278125	7.49655	0.436378	0.55419	-0.851547	-1.23134	0.000586609	3.23165	Unpaired t-test	0.0866864	permutation FDR (250 perm)	0.5
Ank1~A0A0R4J1N7	24-hours after sleep deprivation_APP/PS1~Sleep_APP/PS1	24-hours after sleep deprivation_APP/PS1	Sleep_APP/PS1	7.95403	1.80713	6.77542	1.27359	2.26359	1.17861	0.770884	0.281986	0.549773	Unpaired t-test	0.261083	permutation FDR (250 perm)	0.5
Ank1~A0A0R4J1N7	24-hours after sleep deprivation_APP/PS1~24-hours after sleep deprivation_WT	24-hours after sleep deprivation_APP/PS1	24-hours after sleep deprivation_WT	7.95403	1.80713	7.03786	1.675	1.88711	0.916177	0.5878	0.406486	0.390955	Unpaired t-test	0.365759	permutation FDR (250 perm)	0.5
Ank1~A0A0R4J1N7	Sleep_APP/PS1~Sleep_WT	Sleep_APP/PS1	Sleep_WT	6.77542	1.27359	4.86893	1.82321	3.74897	1.9065	1.28856	0.0803018	1.09527	Unpaired t-test	0.0921531	permutation FDR (250 perm)	0.5
Ank1~A0A0R4J1N7	0-hours after sleep deprivation_APP/PS1~0-hours after sleep deprivation_WT	0-hours after sleep deprivation_APP/PS1	0-hours after sleep deprivation_WT	7.24296	0.850711	7.85126	1.58784	0.655969	-0.608301	-0.524338	0.373844	0.427309	Unpaired t-test	0.458625	permutation FDR (250 perm)	0.5
Ankfy1~Q810B6	24-hours after sleep deprivation_APP/PS1~Sleep_APP/PS1	24-hours after sleep deprivation_APP/PS1	Sleep_APP/PS1	7.24564	1.66455	3.49304	1.34958	13.4786	3.7526	2.49386	0.0046634	2.3313	Unpaired t-test	0.00147525	permutation FDR (250 perm)	0.5
Ankfy1~Q810B6	24-hours after sleep deprivation_APP/PS1~24-hours after sleep deprivation_WT	24-hours after sleep deprivation_APP/PS1	24-hours after sleep deprivation_WT	7.24564	1.66455	4.43365	1.23495	7.02252	2.81199	2.00989	0.0120835	1.91781	Unpaired t-test	0.0083705	permutation FDR (250 perm)	0.5
Ankrd13a~Q80UP5	24-hours after sleep deprivation_APP/PS1~Sleep_APP/PS1	24-hours after sleep deprivation_APP/PS1	Sleep_APP/PS1	10.4052	2.27753	3.32431	1.9499	135.383	7.0809	3.70738	0.000727103	3.1384	Unpaired t-test	0.000115702	permutation FDR (250 perm)	0.5
Ankrd13a~Q80UP5	24-hours after sleep deprivation_APP/PS1~24-hours after sleep deprivation_WT	24-hours after sleep deprivation_APP/PS1	24-hours after sleep deprivation_WT	10.4052	2.27753	4.54068	2.28687	58.264	5.86453	3.11664	0.00147777	2.83039	Unpaired t-test	0.000138634	permutation FDR (250 perm)	0.5
Ankrd2~A0A494B9J0	24-hours after sleep deprivation_APP/PS1~Sleep_APP/PS1	24-hours after sleep deprivation_APP/PS1	Sleep_APP/PS1	7.48648	0.279837	4.99384	1.25609	5.62806	2.49264	2.18577	0.0152557	1.81657	Unpaired t-test	0.01	permutation FDR (250 perm)	0.5
Ankrd2~A0A494B9J0	24-hours after sleep deprivation_APP/PS1~24-hours after sleep deprivation_WT	24-hours after sleep deprivation_APP/PS1	24-hours after sleep deprivation_WT	7.48648	0.279837	3.33654	0.87307	17.7523	4.14994	4.72787	7.34309e-06	5.13412	Unpaired t-test	1.50943e-05	permutation FDR (250 perm)	0.5
Anp32a~D3YYE1	24-hours after sleep deprivation_WT~Sleep_WT	24-hours after sleep deprivation_WT	Sleep_WT	8.07237	1.02494	7.5357	1.07915	1.45062	0.536667	0.484531	0.394449	0.404009	Unpaired t-test	0.561361	permutation FDR (250 perm)	0.5
Anp32a~D3YYE1	24-hours after sleep deprivation_APP/PS1~Sleep_APP/PS1	24-hours after sleep deprivation_APP/PS1	Sleep_APP/PS1	10.3132	1.79603	7.07786	1.13436	9.41722	3.2353	2.18118	0.0100238	1.99897	Unpaired t-test	0.00441455	permutation FDR (250 perm)	0.5
Anp32a~D3YYE1	24-hours after sleep deprivation_APP/PS1~24-hours after sleep deprivation_WT	24-hours after sleep deprivation_APP/PS1	24-hours after sleep deprivation_WT	10.3132	1.79603	8.07237	1.02494	4.72658	2.2408	1.59412	0.0399036	1.39899	Unpaired t-test	0.0317	permutation FDR (250 perm)	0.5
Anp32a~D3YYE1	Sleep_APP/PS1~Sleep_WT	Sleep_APP/PS1	Sleep_WT	7.07786	1.13436	7.5357	1.07915	0.728077	-0.457837	-0.375836	0.541037	0.266773	Unpaired t-test	0.665926	permutation FDR (250 perm)	0.5
Anp32b~Q9EST5	24-hours after sleep deprivation_APP/PS1~Sleep_APP/PS1	24-hours after sleep deprivation_APP/PS1	Sleep_APP/PS1	7.98188	2.39327	4.45938	0.977674	11.4916	3.52251	2.10091	0.0203729	1.69095	Unpaired t-test	0.00705365	permutation FDR (250 perm)	0.5
Anp32b~Q9EST5	24-hours after sleep deprivation_APP/PS1~24-hours after sleep deprivation_WT	24-hours after sleep deprivation_APP/PS1	24-hours after sleep deprivation_WT	7.98188	2.39327	5.97331	1.09734	4.02383	2.00857	1.20978	0.128739	0.89029	Unpaired t-test	0.0917835	permutation FDR (250 perm)	0.5
Anp32e~E9PZF5	24-hours after sleep deprivation_APP/PS1~Sleep_APP/PS1	24-hours after sleep deprivation_APP/PS1	Sleep_APP/PS1	7.2824	1.76706	4.22269	1.38334	8.33806	3.05971	1.97376	0.0172219	1.76392	Unpaired t-test	0.00811436	permutation FDR (250 perm)	0.5
Anp32e~E9PZF5	24-hours after sleep deprivation_APP/PS1~24-hours after sleep deprivation_WT	24-hours after sleep deprivation_APP/PS1	24-hours after sleep deprivation_WT	7.2824	1.76706	4.56954	1.39198	6.55621	2.71286	1.84127	0.0202994	1.69252	Unpaired t-test	0.0136057	permutation FDR (250 perm)	0.5
Anpep~P97449	24-hours after sleep deprivation_WT~Sleep_WT	24-hours after sleep deprivation_WT	Sleep_WT	5.70638	0.476152	5.93873	0.517317	0.851244	-0.232355	-0.295228	0.433986	0.362524	Unpaired t-test	0.738083	permutation FDR (250 perm)	0.5
Anpep~P97449	24-hours after sleep deprivation_APP/PS1~Sleep_APP/PS1	24-hours after sleep deprivation_APP/PS1	Sleep_APP/PS1	6.81843	0.720631	5.79734	0.681935	2.02946	1.02109	1.05357	0.058349	1.23397	Unpaired t-test	0.134062	permutation FDR (250 perm)	0.5
Anpep~P97449	24-hours after sleep deprivation_APP/PS1~24-hours after sleep deprivation_WT	24-hours after sleep deprivation_APP/PS1	24-hours after sleep deprivation_WT	6.81843	0.720631	5.70638	0.476152	2.16153	1.11205	1.26894	0.0173927	1.75963	Unpaired t-test	0.0746305	permutation FDR (250 perm)	0.5
Anpep~P97449	Sleep_APP/PS1~Sleep_WT	Sleep_APP/PS1	Sleep_WT	5.79734	0.681935	5.93873	0.517317	0.906641	-0.141396	-0.156919	0.734846	0.133804	Unpaired t-test	0.871762	permutation FDR (250 perm)	0.5
Anpep~P97449	0-hours after sleep deprivation_APP/PS1~0-hours after sleep deprivation_WT	0-hours after sleep deprivation_APP/PS1	0-hours after sleep deprivation_WT	5.90075	0.440031	6.46532	0.691955	0.676159	-0.564566	-0.702621	0.0845409	1.07293	Unpaired t-test	0.313226	permutation FDR (250 perm)	0.5
Antxr2~A0A0G2JE26	24-hours after sleep deprivation_APP/PS1~Sleep_APP/PS1	24-hours after sleep deprivation_APP/PS1	Sleep_APP/PS1	5.92358	1.39607	3.5144	0.927965	5.31173	2.40918	1.88531	0.0132665	1.87724	Unpaired t-test	0.0108943	permutation FDR (250 perm)	0.5
Antxr2~A0A0G2JE26	24-hours after sleep deprivation_APP/PS1~24-hours after sleep deprivation_WT	24-hours after sleep deprivation_APP/PS1	24-hours after sleep deprivation_WT	5.92358	1.39607	4.03076	0.587731	3.71361	1.89282	1.61937	0.0276253	1.55869	Unpaired t-test	0.0322776	permutation FDR (250 perm)	0.5
Anxa1~P10107	24-hours after sleep deprivation_WT~Sleep_WT	24-hours after sleep deprivation_WT	Sleep_WT	7.0067	1.47773	7.63702	1.18687	0.646033	-0.63032	-0.494845	0.431167	0.365354	Unpaired t-test	0.55177	permutation FDR (250 perm)	0.5
Anxa1~P10107	24-hours after sleep deprivation_APP/PS1~Sleep_APP/PS1	24-hours after sleep deprivation_APP/PS1	Sleep_APP/PS1	10.8234	3.25691	6.55603	1.39072	19.2581	4.26739	2.01863	0.0328948	1.48287	Unpaired t-test	0.00869226	permutation FDR (250 perm)	0.5
Anxa1~P10107	24-hours after sleep deprivation_APP/PS1~24-hours after sleep deprivation_WT	24-hours after sleep deprivation_APP/PS1	24-hours after sleep deprivation_WT	10.8234	3.25691	7.0067	1.47773	14.0912	3.81672	1.83803	0.0475728	1.32264	Unpaired t-test	0.0175178	permutation FDR (250 perm)	0.5
Anxa1~P10107	Sleep_APP/PS1~Sleep_WT	Sleep_APP/PS1	Sleep_WT	6.55603	1.39072	7.63702	1.18687	0.472703	-1.08099	-0.802205	0.239611	0.620493	Unpaired t-test	0.308528	permutation FDR (250 perm)	0.5
Anxa11~P97384	24-hours after sleep deprivation_APP/PS1~Sleep_APP/PS1	24-hours after sleep deprivation_APP/PS1	Sleep_APP/PS1	8.67182	2.08073	5.67599	0.393163	7.97691	2.99583	2.06457	0.0226052	1.64579	Unpaired t-test	0.0100332	permutation FDR (250 perm)	0.5
Anxa11~P97384	24-hours after sleep deprivation_APP/PS1~24-hours after sleep deprivation_WT	24-hours after sleep deprivation_APP/PS1	24-hours after sleep deprivation_WT	8.67182	2.08073	3.20734	1.349	44.1541	5.46448	3.45571	0.000889822	3.0507	Unpaired t-test	0.000111359	permutation FDR (250 perm)	0.5
Anxa2~P07356	24-hours after sleep deprivation_WT~Sleep_WT	24-hours after sleep deprivation_WT	Sleep_WT	7.28813	1.13182	7.28394	0.603912	1.00291	0.00419424	0.00409704	0.993742	0.00272643	Unpaired t-test	0.995409	permutation FDR (250 perm)	0.5
Anxa2~P07356	24-hours after sleep deprivation_APP/PS1~Sleep_APP/PS1	24-hours after sleep deprivation_APP/PS1	Sleep_APP/PS1	10.8975	2.49056	7.89412	1.45699	8.01882	3.00339	1.64039	0.0528606	1.27687	Unpaired t-test	0.0255202	permutation FDR (250 perm)	0.5
Anxa2~P07356	24-hours after sleep deprivation_APP/PS1~24-hours after sleep deprivation_WT	24-hours after sleep deprivation_APP/PS1	24-hours after sleep deprivation_WT	10.8975	2.49056	7.28813	1.13182	12.2048	3.60937	2.11588	0.0211929	1.67381	Unpaired t-test	0.00810414	permutation FDR (250 perm)	0.5
Anxa2~P07356	Sleep_APP/PS1~Sleep_WT	Sleep_APP/PS1	Sleep_WT	7.89412	1.45699	7.28394	0.603912	1.52645	0.610178	0.480802	0.464041	0.333444	Unpaired t-test	0.573115	permutation FDR (250 perm)	0.5
Anxa2~P07356	0-hours after sleep deprivation_APP/PS1~0-hours after sleep deprivation_WT	0-hours after sleep deprivation_APP/PS1	0-hours after sleep deprivation_WT	7.66804	0.522004	9.19337	0.927811	0.3474	-1.52533	-1.71159	0.00181025	2.74226	Unpaired t-test	0.0217945	permutation FDR (250 perm)	0.5
Anxa3~O35639	24-hours after sleep deprivation_WT~Sleep_WT	24-hours after sleep deprivation_WT	Sleep_WT	6.49399	0.817636	6.63441	0.686998	0.907253	-0.140423	-0.150027	0.752931	0.123245	Unpaired t-test	0.883418	permutation FDR (250 perm)	0.5
Anxa3~O35639	24-hours after sleep deprivation_APP/PS1~Sleep_APP/PS1	24-hours after sleep deprivation_APP/PS1	Sleep_APP/PS1	9.55528	2.42182	6.71898	0.678665	7.14184	2.8363	1.73476	0.0468694	1.32911	Unpaired t-test	0.0238528	permutation FDR (250 perm)	0.5
Anxa3~O35639	24-hours after sleep deprivation_APP/PS1~24-hours after sleep deprivation_WT	24-hours after sleep deprivation_APP/PS1	24-hours after sleep deprivation_WT	9.55528	2.42182	6.49399	0.817636	8.3472	3.06129	1.87425	0.0358177	1.4459	Unpaired t-test	0.0174905	permutation FDR (250 perm)	0.5
Anxa3~O35639	Sleep_APP/PS1~Sleep_WT	Sleep_APP/PS1	Sleep_WT	6.71898	0.678665	6.63441	0.686998	1.06037	0.0845721	0.0899477	0.852097	0.0695112	Unpaired t-test	0.931405	permutation FDR (250 perm)	0.5
Anxa3~O35639	0-hours after sleep deprivation_APP/PS1~0-hours after sleep deprivation_WT	0-hours after sleep deprivation_APP/PS1	0-hours after sleep deprivation_WT	6.4053	0.648718	7.75095	0.984514	0.393475	-1.34566	-1.43556	0.00833067	2.07932	Unpaired t-test	0.0492812	permutation FDR (250 perm)	0.5
Anxa4~P97429	24-hours after sleep deprivation_APP/PS1~Sleep_APP/PS1	24-hours after sleep deprivation_APP/PS1	Sleep_APP/PS1	5.85351	1.80857	3.6843	1.03731	4.49774	2.1692	1.48491	0.0530619	1.27522	Unpaired t-test	0.0419852	permutation FDR (250 perm)	0.5
Anxa4~P97429	24-hours after sleep deprivation_APP/PS1~24-hours after sleep deprivation_WT	24-hours after sleep deprivation_APP/PS1	24-hours after sleep deprivation_WT	5.85351	1.80857	3.13689	0.89161	6.57328	2.71661	1.9587	0.0182772	1.73809	Unpaired t-test	0.0120561	permutation FDR (250 perm)	0.5
Anxa5~P48036	24-hours after sleep deprivation_WT~Sleep_WT	24-hours after sleep deprivation_WT	Sleep_WT	7.23909	1.51856	6.80927	1.04508	1.34706	0.429816	0.343147	0.578452	0.237733	Unpaired t-test	0.6987	permutation FDR (250 perm)	0.5
Anxa5~P48036	24-hours after sleep deprivation_APP/PS1~Sleep_APP/PS1	24-hours after sleep deprivation_APP/PS1	Sleep_APP/PS1	9.57904	1.82418	7.45947	1.05548	4.34563	2.11956	1.4403	0.0596992	1.22403	Unpaired t-test	0.0479938	permutation FDR (250 perm)	0.5
Anxa5~P48036	24-hours after sleep deprivation_APP/PS1~24-hours after sleep deprivation_WT	24-hours after sleep deprivation_APP/PS1	24-hours after sleep deprivation_WT	9.57904	1.82418	7.23909	1.51856	5.06284	2.33995	1.53477	0.0461701	1.33564	Unpaired t-test	0.0339176	permutation FDR (250 perm)	0.5
Anxa5~P48036	Sleep_APP/PS1~Sleep_WT	Sleep_APP/PS1	Sleep_WT	7.45947	1.05548	6.80927	1.04508	1.56938	0.650198	0.551655	0.364428	0.438388	Unpaired t-test	0.493992	permutation FDR (250 perm)	0.5
Anxa5~P48036	0-hours after sleep deprivation_APP/PS1~0-hours after sleep deprivation_WT	0-hours after sleep deprivation_APP/PS1	0-hours after sleep deprivation_WT	7.0635	0.753031	9.14502	0.925233	0.236265	-2.08152	-2.1936	0.000391152	3.40765	Unpaired t-test	0.00461538	permutation FDR (250 perm)	0.5
Anxa6~F8WIT2	24-hours after sleep deprivation_WT~Sleep_WT	24-hours after sleep deprivation_WT	Sleep_WT	5.10228	1.5732	5.16454	0.882679	0.957766	-0.0622548	-0.0503499	0.934026	0.0296412	Unpaired t-test	0.95151	permutation FDR (250 perm)	0.5
Anxa6~F8WIT2	24-hours after sleep deprivation_APP/PS1~Sleep_APP/PS1	24-hours after sleep deprivation_APP/PS1	Sleep_APP/PS1	10.0756	1.16172	6.83918	2.9872	9.42446	3.23641	1.55494	0.0964203	1.01583	Unpaired t-test	0.0452071	permutation FDR (250 perm)	0.5
Anxa6~F8WIT2	24-hours after sleep deprivation_APP/PS1~24-hours after sleep deprivation_WT	24-hours after sleep deprivation_APP/PS1	24-hours after sleep deprivation_WT	10.0756	1.16172	5.10228	1.5732	31.4135	4.97331	3.75038	9.18668e-05	4.03684	Unpaired t-test	2.41692e-05	permutation FDR (250 perm)	0.5
Anxa6~F8WIT2	Sleep_APP/PS1~Sleep_WT	Sleep_APP/PS1	Sleep_WT	6.83918	2.9872	5.16454	0.882679	3.19242	1.67465	0.822335	0.330986	0.480191	Unpaired t-test	0.316584	permutation FDR (250 perm)	0.5
Anxa6~F8WIT2	0-hours after sleep deprivation_APP/PS1~0-hours after sleep deprivation_WT	0-hours after sleep deprivation_APP/PS1	0-hours after sleep deprivation_WT	7.51906	1.91689	8.48493	1.98653	0.511969	-0.965871	-0.622531	0.374867	0.426123	Unpaired t-test	0.373453	permutation FDR (250 perm)	0.5
Anxa7~A0A2C9F2D2	24-hours after sleep deprivation_APP/PS1~Sleep_APP/PS1	24-hours after sleep deprivation_APP/PS1	Sleep_APP/PS1	7.84164	1.70812	5.27818	0.868521	5.9112	2.56345	1.85932	0.0200664	1.69753	Unpaired t-test	0.0130753	permutation FDR (250 perm)	0.5
Anxa7~A0A2C9F2D2	24-hours after sleep deprivation_APP/PS1~24-hours after sleep deprivation_WT	24-hours after sleep deprivation_APP/PS1	24-hours after sleep deprivation_WT	7.84164	1.70812	4.44758	2.07862	10.5126	3.39405	2.06731	0.0126883	1.8966	Unpaired t-test	0.0059092	permutation FDR (250 perm)	0.5
Ap1b1~O35643	24-hours after sleep deprivation_WT~Sleep_WT	24-hours after sleep deprivation_WT	Sleep_WT	6.04383	0.688858	5.61609	0.673624	1.34513	0.427746	0.478817	0.298188	0.52551	Unpaired t-test	0.564893	permutation FDR (250 perm)	0.5
Ap1b1~O35643	24-hours after sleep deprivation_APP/PS1~Sleep_APP/PS1	24-hours after sleep deprivation_APP/PS1	Sleep_APP/PS1	8.55155	1.22365	5.8378	1.13021	6.56024	2.71375	2.10917	0.00750497	2.12465	Unpaired t-test	0.00550635	permutation FDR (250 perm)	0.5
Ap1b1~O35643	24-hours after sleep deprivation_APP/PS1~24-hours after sleep deprivation_WT	24-hours after sleep deprivation_APP/PS1	24-hours after sleep deprivation_WT	8.55155	1.22365	6.04383	0.688858	5.68717	2.50771	2.24853	0.00401618	2.39619	Unpaired t-test	0.00469565	permutation FDR (250 perm)	0.5
Ap1b1~O35643	Sleep_APP/PS1~Sleep_WT	Sleep_APP/PS1	Sleep_WT	5.8378	1.13021	5.61609	0.673624	1.16611	0.221708	0.196468	0.73652	0.132816	Unpaired t-test	0.837477	permutation FDR (250 perm)	0.5
Ap1b1~O35643	0-hours after sleep deprivation_APP/PS1~0-hours after sleep deprivation_WT	0-hours after sleep deprivation_APP/PS1	0-hours after sleep deprivation_WT	6.33179	0.951392	6.96315	0.842934	0.645566	-0.631364	-0.638021	0.221438	0.654748	Unpaired t-test	0.362203	permutation FDR (250 perm)	0.5
Ap1g1~P22892	24-hours after sleep deprivation_APP/PS1~Sleep_APP/PS1	24-hours after sleep deprivation_APP/PS1	Sleep_APP/PS1	6.1074	1.74314	3.40029	0.67061	6.53012	2.70711	2.00733	0.0160959	1.79328	Unpaired t-test	0.00933499	permutation FDR (250 perm)	0.5
Ap1g1~P22892	24-hours after sleep deprivation_APP/PS1~24-hours after sleep deprivation_WT	24-hours after sleep deprivation_APP/PS1	24-hours after sleep deprivation_WT	6.1074	1.74314	3.38286	1.40089	6.60947	2.72454	1.85741	0.0190548	1.72	Unpaired t-test	0.0128587	permutation FDR (250 perm)	0.5
Ap1m1~P35585	24-hours after sleep deprivation_APP/PS1~Sleep_APP/PS1	24-hours after sleep deprivation_APP/PS1	Sleep_APP/PS1	6.05345	1.96963	3.16836	1.08378	7.38747	2.88508	1.88053	0.0234032	1.63072	Unpaired t-test	0.0117684	permutation FDR (250 perm)	0.5
Ap1m1~P35585	24-hours after sleep deprivation_APP/PS1~24-hours after sleep deprivation_WT	24-hours after sleep deprivation_APP/PS1	24-hours after sleep deprivation_WT	6.05345	1.96963	3.24394	0.862603	7.01043	2.8095	1.93942	0.0226009	1.64587	Unpaired t-test	0.0133319	permutation FDR (250 perm)	0.5
Ap2a1~P17426	24-hours after sleep deprivation_APP/PS1~Sleep_APP/PS1	24-hours after sleep deprivation_APP/PS1	Sleep_APP/PS1	8.51955	1.38357	4.40841	1.23786	17.2813	4.11114	2.98954	0.0011628	2.93449	Unpaired t-test	0.000339426	permutation FDR (250 perm)	0.5
Ap2a1~P17426	24-hours after sleep deprivation_APP/PS1~24-hours after sleep deprivation_WT	24-hours after sleep deprivation_APP/PS1	24-hours after sleep deprivation_WT	8.51955	1.38357	5.53608	1.66139	7.90884	2.98347	2.10386	0.00774023	2.11125	Unpaired t-test	0.0051838	permutation FDR (250 perm)	0.5
Ap2a2~P17427	24-hours after sleep deprivation_APP/PS1~Sleep_APP/PS1	24-hours after sleep deprivation_APP/PS1	Sleep_APP/PS1	7.47455	1.24489	4.25881	1.62636	9.29042	3.21574	2.16475	0.0129242	1.8886	Unpaired t-test	0.0055984	permutation FDR (250 perm)	0.5
Ap2a2~P17427	24-hours after sleep deprivation_APP/PS1~24-hours after sleep deprivation_WT	24-hours after sleep deprivation_APP/PS1	24-hours after sleep deprivation_WT	7.47455	1.24489	5.83282	0.947736	3.12039	1.64173	1.39368	0.0379408	1.42089	Unpaired t-test	0.0514347	permutation FDR (250 perm)	0.5
Ap2b1~H3BIY9	24-hours after sleep deprivation_WT~Sleep_WT	24-hours after sleep deprivation_WT	Sleep_WT	6.76481	0.578003	6.48941	1.00385	1.21034	0.275408	0.283079	0.571091	0.243295	Unpaired t-test	0.754147	permutation FDR (250 perm)	0.5
Ap2b1~H3BIY9	24-hours after sleep deprivation_APP/PS1~Sleep_APP/PS1	24-hours after sleep deprivation_APP/PS1	Sleep_APP/PS1	8.06662	0.980073	6.86657	0.55409	2.29747	1.20005	1.17822	0.048724	1.31226	Unpaired t-test	0.0985565	permutation FDR (250 perm)	0.5
Ap2b1~H3BIY9	24-hours after sleep deprivation_APP/PS1~24-hours after sleep deprivation_WT	24-hours after sleep deprivation_APP/PS1	24-hours after sleep deprivation_WT	8.06662	0.980073	6.76481	0.578003	2.46537	1.30181	1.3047	0.0316371	1.4998	Unpaired t-test	0.069121	permutation FDR (250 perm)	0.5
Ap2b1~H3BIY9	Sleep_APP/PS1~Sleep_WT	Sleep_APP/PS1	Sleep_WT	6.86657	0.55409	6.48941	1.00385	1.29879	0.377169	0.379187	0.463929	0.333548	Unpaired t-test	0.665207	permutation FDR (250 perm)	0.5
Ap2b1~H3BIY9	0-hours after sleep deprivation_APP/PS1~0-hours after sleep deprivation_WT	0-hours after sleep deprivation_APP/PS1	0-hours after sleep deprivation_WT	7.11882	0.490498	7.18091	0.54086	0.95788	-0.0620835	-0.0799135	0.82594	0.0830515	Unpaired t-test	0.931163	permutation FDR (250 perm)	0.5
Ap2m1~P84091	24-hours after sleep deprivation_WT~Sleep_WT	24-hours after sleep deprivation_WT	Sleep_WT	6.56729	0.926464	3.51703	0.979788	8.28361	3.05026	2.90362	0.000127624	3.89407	Unpaired t-test	0.0016	permutation FDR (250 perm)	0.5
Ap2m1~P84091	24-hours after sleep deprivation_APP/PS1~Sleep_APP/PS1	24-hours after sleep deprivation_APP/PS1	Sleep_APP/PS1	7.36908	1.46288	6.23483	0.509551	2.19505	1.13425	0.943575	0.153889	0.812793	Unpaired t-test	0.182237	permutation FDR (250 perm)	0.5
Ap2m1~P84091	24-hours after sleep deprivation_APP/PS1~24-hours after sleep deprivation_WT	24-hours after sleep deprivation_APP/PS1	24-hours after sleep deprivation_WT	7.36908	1.46288	6.56729	0.926464	1.74326	0.801791	0.638529	0.319138	0.496022	Unpaired t-test	0.331971	permutation FDR (250 perm)	0.5
Apaf1~O88879	24-hours after sleep deprivation_APP/PS1~Sleep_APP/PS1	24-hours after sleep deprivation_APP/PS1	Sleep_APP/PS1	6.81684	2.13858	3.47742	0.829144	10.122	3.33942	2.1651	0.0157255	1.8034	Unpaired t-test	0.00604865	permutation FDR (250 perm)	0.5
Apaf1~O88879	24-hours after sleep deprivation_APP/PS1~24-hours after sleep deprivation_WT	24-hours after sleep deprivation_APP/PS1	24-hours after sleep deprivation_WT	6.81684	2.13858	4.53332	1.11273	4.86863	2.28351	1.46491	0.0668385	1.17497	Unpaired t-test	0.04627	permutation FDR (250 perm)	0.5
Apbb1ip~Q8R5A3	24-hours after sleep deprivation_APP/PS1~Sleep_APP/PS1	24-hours after sleep deprivation_APP/PS1	Sleep_APP/PS1	8.10457	2.10112	3.08135	0.9964	32.5191	5.02322	3.21269	0.00180406	2.74375	Unpaired t-test	0.000230548	permutation FDR (250 perm)	0.5
Apbb1ip~Q8R5A3	24-hours after sleep deprivation_APP/PS1~24-hours after sleep deprivation_WT	24-hours after sleep deprivation_APP/PS1	24-hours after sleep deprivation_WT	8.10457	2.10112	4.25098	1.31449	14.4559	3.85359	2.43575	0.00727232	2.13833	Unpaired t-test	0.00247148	permutation FDR (250 perm)	0.5
Apcs~P12246	24-hours after sleep deprivation_WT~Sleep_WT	24-hours after sleep deprivation_WT	Sleep_WT	9.84722	1.19494	8.50258	0.684927	2.53968	1.34465	1.2658	0.0340491	1.46789	Unpaired t-test	0.0919036	permutation FDR (250 perm)	0.5
Apcs~P12246	24-hours after sleep deprivation_APP/PS1~Sleep_APP/PS1	24-hours after sleep deprivation_APP/PS1	Sleep_APP/PS1	8.42377	0.83754	7.29144	1.09581	2.19212	1.13233	0.973044	0.129817	0.886668	Unpaired t-test	0.166991	permutation FDR (250 perm)	0.5
Apcs~P12246	24-hours after sleep deprivation_APP/PS1~24-hours after sleep deprivation_WT	24-hours after sleep deprivation_APP/PS1	24-hours after sleep deprivation_WT	8.42377	0.83754	9.84722	1.19494	0.372819	-1.42345	-1.27659	0.041599	1.38092	Unpaired t-test	0.0688368	permutation FDR (250 perm)	0.5
Apcs~P12246	Sleep_APP/PS1~Sleep_WT	Sleep_APP/PS1	Sleep_WT	7.29144	1.09581	8.50258	0.684927	0.431928	-1.21114	-1.08609	0.0958654	1.01834	Unpaired t-test	0.173894	permutation FDR (250 perm)	0.5
Apcs~P12246	0-hours after sleep deprivation_APP/PS1~0-hours after sleep deprivation_WT	0-hours after sleep deprivation_APP/PS1	0-hours after sleep deprivation_WT	8.10644	1.35749	6.79247	1.07939	2.48624	1.31397	1.12029	0.0763852	1.11699	Unpaired t-test	0.11885	permutation FDR (250 perm)	0.5
Apeh~A0A0R4J107	24-hours after sleep deprivation_WT~Sleep_WT	24-hours after sleep deprivation_WT	Sleep_WT	7.17934	1.22522	7.03737	0.914193	1.10341	0.141972	0.1263	0.823875	0.0841389	Unpaired t-test	0.902173	permutation FDR (250 perm)	0.5
Apeh~A0A0R4J107	24-hours after sleep deprivation_APP/PS1~Sleep_APP/PS1	24-hours after sleep deprivation_APP/PS1	Sleep_APP/PS1	9.67043	0.746472	8.24836	0.901522	2.67971	1.42208	1.34042	0.035925	1.4446	Unpaired t-test	0.0649272	permutation FDR (250 perm)	0.5
Apeh~A0A0R4J107	24-hours after sleep deprivation_APP/PS1~24-hours after sleep deprivation_WT	24-hours after sleep deprivation_APP/PS1	24-hours after sleep deprivation_WT	9.67043	0.746472	7.17934	1.22522	5.62204	2.49109	2.26183	0.00195171	2.70958	Unpaired t-test	0.00327634	permutation FDR (250 perm)	0.5
Apeh~A0A0R4J107	Sleep_APP/PS1~Sleep_WT	Sleep_APP/PS1	Sleep_WT	8.24836	0.901522	7.03737	0.914193	2.31496	1.21099	1.1159	0.0696792	1.1569	Unpaired t-test	0.150121	permutation FDR (250 perm)	0.5
Apeh~A0A0R4J107	0-hours after sleep deprivation_APP/PS1~0-hours after sleep deprivation_WT	0-hours after sleep deprivation_APP/PS1	0-hours after sleep deprivation_WT	8.85572	0.932692	9.50841	0.818746	0.636093	-0.652691	-0.667163	0.197536	0.704353	Unpaired t-test	0.340638	permutation FDR (250 perm)	0.5
Apex1~D3Z124	24-hours after sleep deprivation_WT~Sleep_WT	24-hours after sleep deprivation_WT	Sleep_WT	6.64309	1.34687	7.6738	1.21068	0.48947	-1.03071	-0.831652	0.188572	0.724523	Unpaired t-test	0.289798	permutation FDR (250 perm)	0.5
Apex1~D3Z124	24-hours after sleep deprivation_APP/PS1~Sleep_APP/PS1	24-hours after sleep deprivation_APP/PS1	Sleep_APP/PS1	8.94873	1.09429	7.20014	0.480265	3.36029	1.74858	1.67309	0.0144095	1.84135	Unpaired t-test	0.0251054	permutation FDR (250 perm)	0.5
Apex1~D3Z124	24-hours after sleep deprivation_APP/PS1~24-hours after sleep deprivation_WT	24-hours after sleep deprivation_APP/PS1	24-hours after sleep deprivation_WT	8.94873	1.09429	6.64309	1.34687	4.94385	2.30564	1.86525	0.00954633	2.02016	Unpaired t-test	0.0115093	permutation FDR (250 perm)	0.5
Api5~O35841	24-hours after sleep deprivation_APP/PS1~Sleep_APP/PS1	24-hours after sleep deprivation_APP/PS1	Sleep_APP/PS1	7.75632	2.10067	3.97455	0.373503	13.7539	3.78177	2.59411	0.00935124	2.02913	Unpaired t-test	0.00270335	permutation FDR (250 perm)	0.5
Api5~O35841	24-hours after sleep deprivation_APP/PS1~24-hours after sleep deprivation_WT	24-hours after sleep deprivation_APP/PS1	24-hours after sleep deprivation_WT	7.75632	2.10067	5.10487	0.7239	6.28298	2.65145	1.78569	0.0360043	1.44365	Unpaired t-test	0.0218761	permutation FDR (250 perm)	0.5
Apip~Q9WVQ5	24-hours after sleep deprivation_WT~Sleep_WT	24-hours after sleep deprivation_WT	Sleep_WT	6.32359	1.01175	6.0348	1.65634	1.22162	0.288792	0.223459	0.721851	0.141552	Unpaired t-test	0.817837	permutation FDR (250 perm)	0.5
Apip~Q9WVQ5	24-hours after sleep deprivation_APP/PS1~Sleep_APP/PS1	24-hours after sleep deprivation_APP/PS1	Sleep_APP/PS1	7.89884	0.563437	7.031	0.500336	1.82493	0.86784	1.01493	0.0373894	1.42725	Unpaired t-test	0.146756	permutation FDR (250 perm)	0.5
Apip~Q9WVQ5	24-hours after sleep deprivation_APP/PS1~24-hours after sleep deprivation_WT	24-hours after sleep deprivation_APP/PS1	24-hours after sleep deprivation_WT	7.89884	0.563437	6.32359	1.01175	2.97987	1.57525	1.60113	0.00899722	2.04589	Unpaired t-test	0.0278145	permutation FDR (250 perm)	0.5
Apip~Q9WVQ5	Sleep_APP/PS1~Sleep_WT	Sleep_APP/PS1	Sleep_WT	7.031	0.500336	6.0348	1.65634	1.99474	0.996201	0.815896	0.206599	0.684871	Unpaired t-test	0.300034	permutation FDR (250 perm)	0.5
Aplp1~A0A0R4IZZ1	24-hours after sleep deprivation_WT~Sleep_WT	24-hours after sleep deprivation_WT	Sleep_WT	12.628	0.76601	12.5097	0.84509	1.08548	0.118337	0.122547	0.803692	0.0949101	Unpaired t-test	0.90692	permutation FDR (250 perm)	0.5
Aplp1~A0A0R4IZZ1	24-hours after sleep deprivation_APP/PS1~Sleep_APP/PS1	24-hours after sleep deprivation_APP/PS1	Sleep_APP/PS1	12.1453	0.286665	12.8454	0.901955	0.615523	-0.700116	-0.722629	0.199887	0.699215	Unpaired t-test	0.309002	permutation FDR (250 perm)	0.5
Aplp1~A0A0R4IZZ1	24-hours after sleep deprivation_APP/PS1~24-hours after sleep deprivation_WT	24-hours after sleep deprivation_APP/PS1	24-hours after sleep deprivation_WT	12.1453	0.286665	12.628	0.76601	0.715614	-0.482746	-0.576083	0.191432	0.717984	Unpaired t-test	0.379358	permutation FDR (250 perm)	0.5
Aplp1~A0A0R4IZZ1	Sleep_APP/PS1~Sleep_WT	Sleep_APP/PS1	Sleep_WT	12.8454	0.901955	12.5097	0.84509	1.262	0.335707	0.314388	0.570333	0.243872	Unpaired t-test	0.72612	permutation FDR (250 perm)	0.5
Aplp1~A0A0R4IZZ1	0-hours after sleep deprivation_APP/PS1~0-hours after sleep deprivation_WT	0-hours after sleep deprivation_APP/PS1	0-hours after sleep deprivation_WT	12.6798	1.11627	12.8262	0.894529	0.903511	-0.146387	-0.138794	0.796642	0.098737	Unpaired t-test	0.852528	permutation FDR (250 perm)	0.5
Aplp2~Q06335	24-hours after sleep deprivation_WT~Sleep_WT	24-hours after sleep deprivation_WT	Sleep_WT	10.3567	0.680341	10.0366	0.727201	1.24836	0.320037	0.353028	0.44643	0.350246	Unpaired t-test	0.686925	permutation FDR (250 perm)	0.5
Aplp2~Q06335	24-hours after sleep deprivation_APP/PS1~Sleep_APP/PS1	24-hours after sleep deprivation_APP/PS1	Sleep_APP/PS1	9.80427	0.461052	10.4569	0.692777	0.636112	-0.652648	-0.722666	0.151607	0.819279	Unpaired t-test	0.297505	permutation FDR (250 perm)	0.5
Aplp2~Q06335	24-hours after sleep deprivation_APP/PS1~24-hours after sleep deprivation_WT	24-hours after sleep deprivation_APP/PS1	24-hours after sleep deprivation_WT	9.80427	0.461052	10.3567	0.680341	0.681891	-0.552386	-0.653004	0.139703	0.854793	Unpaired t-test	0.318126	permutation FDR (250 perm)	0.5
Aplp2~Q06335	Sleep_APP/PS1~Sleep_WT	Sleep_APP/PS1	Sleep_WT	10.4569	0.692777	10.0366	0.727201	1.3382	0.420299	0.439549	0.381322	0.418708	Unpaired t-test	0.603154	permutation FDR (250 perm)	0.5
Aplp2~Q06335	0-hours after sleep deprivation_APP/PS1~0-hours after sleep deprivation_WT	0-hours after sleep deprivation_APP/PS1	0-hours after sleep deprivation_WT	10.1758	1.18847	10.2056	0.79713	0.979601	-0.0297345	-0.0280223	0.958793	0.0182752	Unpaired t-test	0.967763	permutation FDR (250 perm)	0.5
Aplp2~Q60709	24-hours after sleep deprivation_WT~Sleep_WT	24-hours after sleep deprivation_WT	Sleep_WT	8.97364	0.747398	8.58584	1.26496	1.3084	0.387802	0.352604	0.53011	0.275634	Unpaired t-test	0.68776	permutation FDR (250 perm)	0.5
Aplp2~Q60709	24-hours after sleep deprivation_APP/PS1~Sleep_APP/PS1	24-hours after sleep deprivation_APP/PS1	Sleep_APP/PS1	7.89454	0.788841	8.98796	0.985916	0.468651	-1.09341	-0.988455	0.111099	0.95429	Unpaired t-test	0.160229	permutation FDR (250 perm)	0.5
Aplp2~Q60709	24-hours after sleep deprivation_APP/PS1~24-hours after sleep deprivation_WT	24-hours after sleep deprivation_APP/PS1	24-hours after sleep deprivation_WT	7.89454	0.788841	8.97364	0.747398	0.473325	-1.0791	-1.11658	0.0422671	1.374	Unpaired t-test	0.106715	permutation FDR (250 perm)	0.5
Aplp2~Q60709	Sleep_APP/PS1~Sleep_WT	Sleep_APP/PS1	Sleep_WT	8.98796	0.985916	8.58584	1.26496	1.32145	0.402121	0.331256	0.58597	0.232125	Unpaired t-test	0.70877	permutation FDR (250 perm)	0.5
Aplp2~Q60709	0-hours after sleep deprivation_APP/PS1~0-hours after sleep deprivation_WT	0-hours after sleep deprivation_APP/PS1	0-hours after sleep deprivation_WT	8.70527	1.50714	8.95608	1.07396	0.840424	-0.25081	-0.205075	0.735642	0.133334	Unpaired t-test	0.77955	permutation FDR (250 perm)	0.5
Apoa1~Q00623	24-hours after sleep deprivation_WT~Sleep_WT	24-hours after sleep deprivation_WT	Sleep_WT	15.4388	0.986067	16.0765	1.28498	0.642722	-0.637733	-0.549178	0.353862	0.451166	Unpaired t-test	0.50758	permutation FDR (250 perm)	0.5
Apoa1~Q00623	24-hours after sleep deprivation_APP/PS1~Sleep_APP/PS1	24-hours after sleep deprivation_APP/PS1	Sleep_APP/PS1	15.7667	0.453007	15.5941	0.744963	1.12712	0.172643	0.186841	0.697408	0.156513	Unpaired t-test	0.785915	permutation FDR (250 perm)	0.5
Apoa1~Q00623	24-hours after sleep deprivation_APP/PS1~24-hours after sleep deprivation_WT	24-hours after sleep deprivation_APP/PS1	24-hours after sleep deprivation_WT	15.7667	0.453007	15.4388	0.986067	1.25518	0.327897	0.344913	0.485877	0.313473	Unpaired t-test	0.596089	permutation FDR (250 perm)	0.5
Apoa1~Q00623	Sleep_APP/PS1~Sleep_WT	Sleep_APP/PS1	Sleep_WT	15.5941	0.744963	16.0765	1.28498	0.715747	-0.482479	-0.421976	0.470879	0.327091	Unpaired t-test	0.616582	permutation FDR (250 perm)	0.5
Apoa1~Q00623	0-hours after sleep deprivation_APP/PS1~0-hours after sleep deprivation_WT	0-hours after sleep deprivation_APP/PS1	0-hours after sleep deprivation_WT	15.8539	0.961401	15.1491	1.0518	1.62998	0.704852	0.6773	0.214201	0.669178	Unpaired t-test	0.331985	permutation FDR (250 perm)	0.5
Apoa2~P09813	24-hours after sleep deprivation_WT~Sleep_WT	24-hours after sleep deprivation_WT	Sleep_WT	13.1985	1.09908	13.9793	0.911208	0.582067	-0.780744	-0.72101	0.205215	0.687791	Unpaired t-test	0.356739	permutation FDR (250 perm)	0.5
Apoa2~P09813	24-hours after sleep deprivation_APP/PS1~Sleep_APP/PS1	24-hours after sleep deprivation_APP/PS1	Sleep_APP/PS1	13.4733	0.519412	13.5627	0.870466	0.939939	-0.0893611	-0.0899601	0.862038	0.0644735	Unpaired t-test	0.897735	permutation FDR (250 perm)	0.5
Apoa2~P09813	24-hours after sleep deprivation_APP/PS1~24-hours after sleep deprivation_WT	24-hours after sleep deprivation_APP/PS1	24-hours after sleep deprivation_WT	13.4733	0.519412	13.1985	1.09908	1.20981	0.274782	0.273345	0.599932	0.221898	Unpaired t-test	0.675859	permutation FDR (250 perm)	0.5
Apoa2~P09813	Sleep_APP/PS1~Sleep_WT	Sleep_APP/PS1	Sleep_WT	13.5627	0.870466	13.9793	0.911208	0.749188	-0.4166	-0.388421	0.485676	0.313653	Unpaired t-test	0.658463	permutation FDR (250 perm)	0.5
Apoa2~P09813	0-hours after sleep deprivation_APP/PS1~0-hours after sleep deprivation_WT	0-hours after sleep deprivation_APP/PS1	0-hours after sleep deprivation_WT	13.6783	0.972335	12.9705	0.935566	1.6333	0.707791	0.696162	0.194567	0.710931	Unpaired t-test	0.320281	permutation FDR (250 perm)	0.5
Apoa4~P06728	24-hours after sleep deprivation_WT~Sleep_WT	24-hours after sleep deprivation_WT	Sleep_WT	13.0975	0.4335	13.4582	0.965078	0.778767	-0.360737	-0.387093	0.41992	0.376833	Unpaired t-test	0.652141	permutation FDR (250 perm)	0.5
Apoa4~P06728	24-hours after sleep deprivation_APP/PS1~Sleep_APP/PS1	24-hours after sleep deprivation_APP/PS1	Sleep_APP/PS1	13.0952	0.204598	13.3834	0.401082	0.818924	-0.288198	-0.400036	0.2418	0.616544	Unpaired t-test	0.562608	permutation FDR (250 perm)	0.5
Apoa4~P06728	24-hours after sleep deprivation_APP/PS1~24-hours after sleep deprivation_WT	24-hours after sleep deprivation_APP/PS1	24-hours after sleep deprivation_WT	13.0952	0.204598	13.0975	0.4335	0.998424	-0.00227575	-0.00325465	0.991139	0.00386552	Unpaired t-test	0.995622	permutation FDR (250 perm)	0.5
Apoa4~P06728	Sleep_APP/PS1~Sleep_WT	Sleep_APP/PS1	Sleep_WT	13.3834	0.401082	13.4582	0.965078	0.949464	-0.0748153	-0.079414	0.869511	0.0607251	Unpaired t-test	0.942244	permutation FDR (250 perm)	0.5
Apoa4~P06728	0-hours after sleep deprivation_APP/PS1~0-hours after sleep deprivation_WT	0-hours after sleep deprivation_APP/PS1	0-hours after sleep deprivation_WT	13.5061	0.581615	12.9702	0.701263	1.44988	0.535935	0.635527	0.141025	0.850704	Unpaired t-test	0.362223	permutation FDR (250 perm)	0.5
Apob~E9Q1Y3	24-hours after sleep deprivation_APP/PS1~Sleep_APP/PS1	24-hours after sleep deprivation_APP/PS1	Sleep_APP/PS1	8.85513	0.552296	7.67319	0.788162	2.26882	1.18194	1.2247	0.0390195	1.40872	Unpaired t-test	0.0910063	permutation FDR (250 perm)	0.5
Apob~E9Q1Y3	24-hours after sleep deprivation_APP/PS1~24-hours after sleep deprivation_WT	24-hours after sleep deprivation_APP/PS1	24-hours after sleep deprivation_WT	8.85513	0.552296	8.98827	1.43507	0.911844	-0.133141	-0.117222	0.839353	0.0760551	Unpaired t-test	0.857904	permutation FDR (250 perm)	0.5
Apob~E9Q1Y3	Sleep_APP/PS1~Sleep_WT	Sleep_APP/PS1	Sleep_WT	7.67319	0.788162	8.3154	1.15625	0.640734	-0.642203	-0.576012	0.32091	0.493617	Unpaired t-test	0.469911	permutation FDR (250 perm)	0.5
Apob~E9Q1Y3	0-hours after sleep deprivation_APP/PS1~0-hours after sleep deprivation_WT	0-hours after sleep deprivation_APP/PS1	0-hours after sleep deprivation_WT	8.30823	1.23149	8.18011	0.475775	1.09287	0.128119	0.12437	0.815644	0.0884995	Unpaired t-test	0.873177	permutation FDR (250 perm)	0.5
Apobec2~Q9WV35	24-hours after sleep deprivation_APP/PS1~Sleep_APP/PS1	24-hours after sleep deprivation_APP/PS1	Sleep_APP/PS1	9.10633	0.598771	7.09025	0.523771	4.04485	2.01609	2.30528	0.000455113	3.34188	Unpaired t-test	0.00289949	permutation FDR (250 perm)	0.5
Apobec2~Q9WV35	24-hours after sleep deprivation_APP/PS1~24-hours after sleep deprivation_WT	24-hours after sleep deprivation_APP/PS1	24-hours after sleep deprivation_WT	9.10633	0.598771	3.76872	0.558893	40.4372	5.33761	6.26625	2.09789e-08	7.67822	Unpaired t-test	0	permutation FDR (250 perm)	0.5
Apobr~Q8VBT6	24-hours after sleep deprivation_APP/PS1~Sleep_APP/PS1	24-hours after sleep deprivation_APP/PS1	Sleep_APP/PS1	8.05338	2.94356	3.30844	1.29943	26.8144	4.74493	2.41104	0.013864	1.85811	Unpaired t-test	0.00276261	permutation FDR (250 perm)	0.5
Apobr~Q8VBT6	24-hours after sleep deprivation_APP/PS1~24-hours after sleep deprivation_WT	24-hours after sleep deprivation_APP/PS1	24-hours after sleep deprivation_WT	8.05338	2.94356	4.91029	1.529	8.83414	3.14309	1.60616	0.0668053	1.17519	Unpaired t-test	0.0315327	permutation FDR (250 perm)	0.5
Apoc1~P34928	24-hours after sleep deprivation_WT~Sleep_WT	24-hours after sleep deprivation_WT	Sleep_WT	9.48843	2.10624	10.1958	1.17067	0.612434	-0.707373	-0.476743	0.485877	0.313473	Unpaired t-test	0.56826	permutation FDR (250 perm)	0.5
Apoc1~P34928	24-hours after sleep deprivation_APP/PS1~Sleep_APP/PS1	24-hours after sleep deprivation_APP/PS1	Sleep_APP/PS1	9.24729	0.998588	8.65416	1.09692	1.50851	0.593125	0.49129	0.425508	0.371092	Unpaired t-test	0.471985	permutation FDR (250 perm)	0.5
Apoc1~P34928	24-hours after sleep deprivation_APP/PS1~24-hours after sleep deprivation_WT	24-hours after sleep deprivation_APP/PS1	24-hours after sleep deprivation_WT	9.24729	0.998588	9.48843	2.10624	0.846074	-0.241144	-0.164164	0.809104	0.0919954	Unpaired t-test	0.802267	permutation FDR (250 perm)	0.5
Apoc1~P34928	Sleep_APP/PS1~Sleep_WT	Sleep_APP/PS1	Sleep_WT	8.65416	1.09692	10.1958	1.17067	0.343494	-1.54164	-1.25594	0.0633152	1.19849	Unpaired t-test	0.104288	permutation FDR (250 perm)	0.5
Apoc1~P34928	0-hours after sleep deprivation_APP/PS1~0-hours after sleep deprivation_WT	0-hours after sleep deprivation_APP/PS1	0-hours after sleep deprivation_WT	9.89006	1.62932	9.09625	0.667707	1.73365	0.793815	0.658322	0.295351	0.529661	Unpaired t-test	0.354927	permutation FDR (250 perm)	0.5
Apoc2~Q05020	24-hours after sleep deprivation_APP/PS1~Sleep_APP/PS1	24-hours after sleep deprivation_APP/PS1	Sleep_APP/PS1	8.72693	0.917734	8.31676	0.99162	1.32884	0.410166	0.358649	0.541218	0.266628	Unpaired t-test	0.595526	permutation FDR (250 perm)	0.5
Apoc2~Q05020	24-hours after sleep deprivation_APP/PS1~24-hours after sleep deprivation_WT	24-hours after sleep deprivation_APP/PS1	24-hours after sleep deprivation_WT	8.72693	0.917734	8.52441	1.65701	1.1507	0.202513	0.156836	0.803362	0.0950888	Unpaired t-test	0.809802	permutation FDR (250 perm)	0.5
Apoc2~Q05020	Sleep_APP/PS1~Sleep_WT	Sleep_APP/PS1	Sleep_WT	8.31676	0.99162	9.36648	0.399885	0.483061	-1.04972	-1.02713	0.101964	0.991554	Unpaired t-test	0.204048	permutation FDR (250 perm)	0.5
Apoc3~A0A0R4J1N3	24-hours after sleep deprivation_WT~Sleep_WT	24-hours after sleep deprivation_WT	Sleep_WT	11.5374	1.84579	12.7953	1.04649	0.418147	-1.25792	-0.920725	0.172091	0.764241	Unpaired t-test	0.232602	permutation FDR (250 perm)	0.5
Apoc3~A0A0R4J1N3	24-hours after sleep deprivation_APP/PS1~Sleep_APP/PS1	24-hours after sleep deprivation_APP/PS1	Sleep_APP/PS1	11.6633	0.743856	11.4022	1.34854	1.19842	0.261135	0.208596	0.740399	0.130534	Unpaired t-test	0.76204	permutation FDR (250 perm)	0.5
Apoc3~A0A0R4J1N3	24-hours after sleep deprivation_APP/PS1~24-hours after sleep deprivation_WT	24-hours after sleep deprivation_APP/PS1	24-hours after sleep deprivation_WT	11.6633	0.743856	11.5374	1.84579	1.09119	0.125905	0.095116	0.882212	0.0544271	Unpaired t-test	0.88564	permutation FDR (250 perm)	0.5
Apoc3~A0A0R4J1N3	Sleep_APP/PS1~Sleep_WT	Sleep_APP/PS1	Sleep_WT	11.4022	1.34854	12.7953	1.04649	0.380733	-1.39315	-1.07312	0.123875	0.907018	Unpaired t-test	0.173559	permutation FDR (250 perm)	0.5
Apoc3~A0A0R4J1N3	0-hours after sleep deprivation_APP/PS1~0-hours after sleep deprivation_WT	0-hours after sleep deprivation_APP/PS1	0-hours after sleep deprivation_WT	12.1931	1.36403	10.5424	1.2611	3.13977	1.65066	1.3604	0.0386325	1.41305	Unpaired t-test	0.0616398	permutation FDR (250 perm)	0.5
Apoc4~Q61268	24-hours after sleep deprivation_APP/PS1~Sleep_APP/PS1	24-hours after sleep deprivation_APP/PS1	Sleep_APP/PS1	7.95621	0.690668	8.24739	0.745669	0.817236	-0.291175	-0.295861	0.563706	0.248947	Unpaired t-test	0.661641	permutation FDR (250 perm)	0.5
Apoc4~Q61268	24-hours after sleep deprivation_APP/PS1~24-hours after sleep deprivation_WT	24-hours after sleep deprivation_APP/PS1	24-hours after sleep deprivation_WT	7.95621	0.690668	8.57336	1.31482	0.65196	-0.617146	-0.551369	0.343966	0.463484	Unpaired t-test	0.395681	permutation FDR (250 perm)	0.5
Apoc4~Q61268	Sleep_APP/PS1~Sleep_WT	Sleep_APP/PS1	Sleep_WT	8.24739	0.745669	9.02355	0.930567	0.583918	-0.776161	-0.751884	0.1765	0.753256	Unpaired t-test	0.334034	permutation FDR (250 perm)	0.5
Apod~P51910	24-hours after sleep deprivation_WT~Sleep_WT	24-hours after sleep deprivation_WT	Sleep_WT	14.0421	0.324869	13.7233	0.372857	1.24728	0.318781	0.454174	0.140328	0.852856	Unpaired t-test	0.585761	permutation FDR (250 perm)	0.5
Apod~P51910	24-hours after sleep deprivation_APP/PS1~Sleep_APP/PS1	24-hours after sleep deprivation_APP/PS1	Sleep_APP/PS1	13.8224	0.341542	13.9645	0.700082	0.906249	-0.142021	-0.161037	0.723873	0.140337	Unpaired t-test	0.816422	permutation FDR (250 perm)	0.5
Apod~P51910	24-hours after sleep deprivation_APP/PS1~24-hours after sleep deprivation_WT	24-hours after sleep deprivation_APP/PS1	24-hours after sleep deprivation_WT	13.8224	0.341542	14.0421	0.324869	0.858751	-0.219688	-0.312818	0.301915	0.520115	Unpaired t-test	0.630474	permutation FDR (250 perm)	0.5
Apod~P51910	Sleep_APP/PS1~Sleep_WT	Sleep_APP/PS1	Sleep_WT	13.9645	0.700082	13.7233	0.372857	1.1819	0.241114	0.273463	0.55282	0.257416	Unpaired t-test	0.766959	permutation FDR (250 perm)	0.5
Apod~P51910	0-hours after sleep deprivation_APP/PS1~0-hours after sleep deprivation_WT	0-hours after sleep deprivation_APP/PS1	0-hours after sleep deprivation_WT	13.432	0.80437	13.4568	0.611643	0.982932	-0.0248367	-0.0278067	0.950787	0.021917	Unpaired t-test	0.968	permutation FDR (250 perm)	0.5
Apoe~P08226	24-hours after sleep deprivation_WT~Sleep_WT	24-hours after sleep deprivation_WT	Sleep_WT	13.7352	0.582995	13.5235	0.165844	1.15805	0.211697	0.283225	0.409024	0.388252	Unpaired t-test	0.753905	permutation FDR (250 perm)	0.5
Apoe~P08226	24-hours after sleep deprivation_APP/PS1~Sleep_APP/PS1	24-hours after sleep deprivation_APP/PS1	Sleep_APP/PS1	13.2446	0.266337	13.9864	0.601147	0.598014	-0.741748	-0.90093	0.0677721	1.16895	Unpaired t-test	0.20737	permutation FDR (250 perm)	0.5
Apoe~P08226	24-hours after sleep deprivation_APP/PS1~24-hours after sleep deprivation_WT	24-hours after sleep deprivation_APP/PS1	24-hours after sleep deprivation_WT	13.2446	0.266337	13.7352	0.582995	0.711726	-0.490606	-0.640355	0.0994266	1.0025	Unpaired t-test	0.329626	permutation FDR (250 perm)	0.5
Apoe~P08226	Sleep_APP/PS1~Sleep_WT	Sleep_APP/PS1	Sleep_WT	13.9864	0.601147	13.5235	0.165844	1.37825	0.462838	0.572746	0.200971	0.696866	Unpaired t-test	0.492644	permutation FDR (250 perm)	0.5
Apoe~P08226	0-hours after sleep deprivation_APP/PS1~0-hours after sleep deprivation_WT	0-hours after sleep deprivation_APP/PS1	0-hours after sleep deprivation_WT	13.9033	0.770905	13.7851	0.672121	1.08539	0.11822	0.132184	0.769521	0.113779	Unpaired t-test	0.860229	permutation FDR (250 perm)	0.5
Apof~A0A0R4J0M4	24-hours after sleep deprivation_APP/PS1~Sleep_APP/PS1	24-hours after sleep deprivation_APP/PS1	Sleep_APP/PS1	5.84546	0.658197	5.43725	1.11652	1.32704	0.40821	0.360893	0.541117	0.266709	Unpaired t-test	0.597108	permutation FDR (250 perm)	0.5
Apof~A0A0R4J0M4	24-hours after sleep deprivation_APP/PS1~24-hours after sleep deprivation_WT	24-hours after sleep deprivation_APP/PS1	24-hours after sleep deprivation_WT	5.84546	0.658197	5.33109	1.16148	1.42837	0.514371	0.486123	0.378909	0.421465	Unpaired t-test	0.452566	permutation FDR (250 perm)	0.5
Apof~A0A0R4J0M4	Sleep_APP/PS1~Sleep_WT	Sleep_APP/PS1	Sleep_WT	5.43725	1.11652	5.66043	0.894502	0.856674	-0.223182	-0.19123	0.747404	0.126444	Unpaired t-test	0.839941	permutation FDR (250 perm)	0.5
Apof~A0A0R4J0M4	0-hours after sleep deprivation_APP/PS1~0-hours after sleep deprivation_WT	0-hours after sleep deprivation_APP/PS1	0-hours after sleep deprivation_WT	6.25798	0.747392	4.66996	1.00064	3.00636	1.58802	1.6419	0.00432036	2.36448	Unpaired t-test	0.0261325	permutation FDR (250 perm)	0.5
Apoh~Q01339	24-hours after sleep deprivation_WT~Sleep_WT	24-hours after sleep deprivation_WT	Sleep_WT	12.9287	0.44533	12.9581	0.692932	0.979838	-0.0293856	-0.0351388	0.931806	0.0306746	Unpaired t-test	0.968272	permutation FDR (250 perm)	0.5
Apoh~Q01339	24-hours after sleep deprivation_APP/PS1~Sleep_APP/PS1	24-hours after sleep deprivation_APP/PS1	Sleep_APP/PS1	12.3375	0.38808	12.9186	0.381433	0.668432	-0.581146	-0.766821	0.051905	1.28479	Unpaired t-test	0.264274	permutation FDR (250 perm)	0.5
Apoh~Q01339	24-hours after sleep deprivation_APP/PS1~24-hours after sleep deprivation_WT	24-hours after sleep deprivation_APP/PS1	24-hours after sleep deprivation_WT	12.3375	0.38808	12.9287	0.44533	0.663791	-0.5912	-0.786856	0.0383844	1.41584	Unpaired t-test	0.235002	permutation FDR (250 perm)	0.5
Apoh~Q01339	Sleep_APP/PS1~Sleep_WT	Sleep_APP/PS1	Sleep_WT	12.9186	0.381433	12.9581	0.692932	0.973033	-0.0394392	-0.046886	0.91033	0.0408009	Unpaired t-test	0.964017	permutation FDR (250 perm)	0.5
Apoh~Q01339	0-hours after sleep deprivation_APP/PS1~0-hours after sleep deprivation_WT	0-hours after sleep deprivation_APP/PS1	0-hours after sleep deprivation_WT	12.8402	0.264142	12.2534	0.692753	1.50194	0.586828	0.764484	0.0510258	1.29221	Unpaired t-test	0.273724	permutation FDR (250 perm)	0.5
Apom~Q9Z1R3	24-hours after sleep deprivation_WT~Sleep_WT	24-hours after sleep deprivation_WT	Sleep_WT	8.74845	1.4658	9.43435	0.48976	0.62162	-0.685895	-0.606488	0.298338	0.525291	Unpaired t-test	0.456908	permutation FDR (250 perm)	0.5
Apom~Q9Z1R3	24-hours after sleep deprivation_APP/PS1~Sleep_APP/PS1	24-hours after sleep deprivation_APP/PS1	Sleep_APP/PS1	8.58538	1.06442	8.33871	1.39344	1.18647	0.246675	0.183563	0.778135	0.108945	Unpaired t-test	0.788432	permutation FDR (250 perm)	0.5
Apom~Q9Z1R3	24-hours after sleep deprivation_APP/PS1~24-hours after sleep deprivation_WT	24-hours after sleep deprivation_APP/PS1	24-hours after sleep deprivation_WT	8.58538	1.06442	8.74845	1.4658	0.893123	-0.163069	-0.128944	0.835096	0.0782638	Unpaired t-test	0.842966	permutation FDR (250 perm)	0.5
Apom~Q9Z1R3	Sleep_APP/PS1~Sleep_WT	Sleep_APP/PS1	Sleep_WT	8.33871	1.39344	9.43435	0.48976	0.467929	-1.09564	-0.894513	0.19515	0.709631	Unpaired t-test	0.270456	permutation FDR (250 perm)	0.5
Apon~G3X9D6	24-hours after sleep deprivation_APP/PS1~Sleep_APP/PS1	24-hours after sleep deprivation_APP/PS1	Sleep_APP/PS1	8.9832	1.0325	9.42621	0.87731	0.735599	-0.443009	-0.389667	0.504316	0.297297	Unpaired t-test	0.565115	permutation FDR (250 perm)	0.5
Apon~G3X9D6	24-hours after sleep deprivation_APP/PS1~24-hours after sleep deprivation_WT	24-hours after sleep deprivation_APP/PS1	24-hours after sleep deprivation_WT	8.9832	1.0325	8.90952	1.28324	1.0524	0.0736811	0.0614866	0.917872	0.0372178	Unpaired t-test	0.927548	permutation FDR (250 perm)	0.5
Apon~G3X9D6	Sleep_APP/PS1~Sleep_WT	Sleep_APP/PS1	Sleep_WT	9.42621	0.87731	9.48729	0.728594	0.958548	-0.0610771	-0.0592985	0.911291	0.0403431	Unpaired t-test	0.955472	permutation FDR (250 perm)	0.5
App~A0A2I3BQZ9	24-hours after sleep deprivation_WT~Sleep_WT	24-hours after sleep deprivation_WT	Sleep_WT	12.3842	0.551323	12.0682	0.553311	1.24486	0.315979	0.385866	0.341296	0.466869	Unpaired t-test	0.654105	permutation FDR (250 perm)	0.5
App~A0A2I3BQZ9	24-hours after sleep deprivation_APP/PS1~Sleep_APP/PS1	24-hours after sleep deprivation_APP/PS1	Sleep_APP/PS1	13.0413	0.423118	13.2324	0.580253	0.875916	-0.191135	-0.225827	0.598013	0.223289	Unpaired t-test	0.740022	permutation FDR (250 perm)	0.5
App~A0A2I3BQZ9	24-hours after sleep deprivation_APP/PS1~24-hours after sleep deprivation_WT	24-hours after sleep deprivation_APP/PS1	24-hours after sleep deprivation_WT	13.0413	0.423118	12.3842	0.551323	1.57692	0.657114	0.827547	0.0472884	1.32525	Unpaired t-test	0.214215	permutation FDR (250 perm)	0.5
App~A0A2I3BQZ9	Sleep_APP/PS1~Sleep_WT	Sleep_APP/PS1	Sleep_WT	13.2324	0.580253	12.0682	0.553311	2.24113	1.16423	1.34175	0.0126809	1.89685	Unpaired t-test	0.0845871	permutation FDR (250 perm)	0.5
App~A0A2I3BQZ9	0-hours after sleep deprivation_APP/PS1~0-hours after sleep deprivation_WT	0-hours after sleep deprivation_APP/PS1	0-hours after sleep deprivation_WT	13.1889	0.913485	12.3708	0.7693	1.76306	0.81808	0.850769	0.102534	0.989131	Unpaired t-test	0.222565	permutation FDR (250 perm)	0.5
Appl1~Q8K3H0	24-hours after sleep deprivation_APP/PS1~Sleep_APP/PS1	24-hours after sleep deprivation_APP/PS1	Sleep_APP/PS1	7.382	0.834071	6.36358	0.73702	2.02571	1.01843	0.994224	0.0843198	1.07407	Unpaired t-test	0.154673	permutation FDR (250 perm)	0.5
Appl1~Q8K3H0	24-hours after sleep deprivation_APP/PS1~24-hours after sleep deprivation_WT	24-hours after sleep deprivation_APP/PS1	24-hours after sleep deprivation_WT	7.382	0.834071	4.61761	1.93852	6.79461	2.76439	2.01062	0.0124826	1.9037	Unpaired t-test	0.00877329	permutation FDR (250 perm)	0.5
Aprt~P08030	24-hours after sleep deprivation_APP/PS1~Sleep_APP/PS1	24-hours after sleep deprivation_APP/PS1	Sleep_APP/PS1	8.37393	0.712773	7.22173	0.502247	2.22252	1.1522	1.27203	0.019714	1.70522	Unpaired t-test	0.075288	permutation FDR (250 perm)	0.5
Aprt~P08030	24-hours after sleep deprivation_APP/PS1~24-hours after sleep deprivation_WT	24-hours after sleep deprivation_APP/PS1	24-hours after sleep deprivation_WT	8.37393	0.712773	6.56396	0.915823	3.50636	1.80997	1.82582	0.00362841	2.44028	Unpaired t-test	0.0130937	permutation FDR (250 perm)	0.5
Arcn1~Q5XJY5	24-hours after sleep deprivation_APP/PS1~Sleep_APP/PS1	24-hours after sleep deprivation_APP/PS1	Sleep_APP/PS1	7.82874	1.8345	4.63177	0.850013	9.1703	3.19697	2.24512	0.00970974	2.01279	Unpaired t-test	0.00431724	permutation FDR (250 perm)	0.5
Arcn1~Q5XJY5	24-hours after sleep deprivation_APP/PS1~24-hours after sleep deprivation_WT	24-hours after sleep deprivation_APP/PS1	24-hours after sleep deprivation_WT	7.82874	1.8345	4.57159	1.13368	9.56094	3.25715	2.25884	0.008574	2.06682	Unpaired t-test	0.00428663	permutation FDR (250 perm)	0.5
Arf3~P61205	24-hours after sleep deprivation_WT~Sleep_WT	24-hours after sleep deprivation_WT	Sleep_WT	6.2396	0.73312	6.30371	0.399733	0.956533	-0.064114	-0.076245	0.85396	0.0685625	Unpaired t-test	0.940042	permutation FDR (250 perm)	0.5
Arf3~P61205	24-hours after sleep deprivation_APP/PS1~Sleep_APP/PS1	24-hours after sleep deprivation_APP/PS1	Sleep_APP/PS1	9.07787	1.61583	6.42521	1.01941	6.28826	2.65266	1.91625	0.0158129	1.80099	Unpaired t-test	0.0100086	permutation FDR (250 perm)	0.5
Arf3~P61205	24-hours after sleep deprivation_APP/PS1~24-hours after sleep deprivation_WT	24-hours after sleep deprivation_APP/PS1	24-hours after sleep deprivation_WT	9.07787	1.61583	6.2396	0.73312	7.15162	2.83827	2.21368	0.00907446	2.04218	Unpaired t-test	0.0061221	permutation FDR (250 perm)	0.5
Arf3~P61205	Sleep_APP/PS1~Sleep_WT	Sleep_APP/PS1	Sleep_WT	6.42521	1.01941	6.30371	0.399733	1.08786	0.121495	0.117365	0.829711	0.0810732	Unpaired t-test	0.905791	permutation FDR (250 perm)	0.5
Arf3~P61205	0-hours after sleep deprivation_APP/PS1~0-hours after sleep deprivation_WT	0-hours after sleep deprivation_APP/PS1	0-hours after sleep deprivation_WT	7.08501	1.15114	7.46609	1.00446	0.767861	-0.381083	-0.349925	0.529944	0.27577	Unpaired t-test	0.62121	permutation FDR (250 perm)	0.5
Arf4~P61750	24-hours after sleep deprivation_APP/PS1~Sleep_APP/PS1	24-hours after sleep deprivation_APP/PS1	Sleep_APP/PS1	7.48249	1.50644	4.08469	1.76629	10.54	3.3978	2.10942	0.0159009	1.79858	Unpaired t-test	0.00603287	permutation FDR (250 perm)	0.5
Arf4~P61750	24-hours after sleep deprivation_APP/PS1~24-hours after sleep deprivation_WT	24-hours after sleep deprivation_APP/PS1	24-hours after sleep deprivation_WT	7.48249	1.50644	3.50809	1.47797	15.7186	3.9744	2.82997	0.00117942	2.92833	Unpaired t-test	0.000450355	permutation FDR (250 perm)	0.5
Arf4~P61750	0-hours after sleep deprivation_APP/PS1~0-hours after sleep deprivation_WT	0-hours after sleep deprivation_APP/PS1	0-hours after sleep deprivation_WT	5.43328	1.63135	6.24858	0.947327	0.56829	-0.815301	-0.654613	0.302543	0.519213	Unpaired t-test	0.354838	permutation FDR (250 perm)	0.5
Arf5~P84084	24-hours after sleep deprivation_APP/PS1~Sleep_APP/PS1	24-hours after sleep deprivation_APP/PS1	Sleep_APP/PS1	7.92046	1.81784	5.39812	0.892213	5.74516	2.52235	1.76719	0.027518	1.56038	Unpaired t-test	0.017904	permutation FDR (250 perm)	0.5
Arf5~P84084	24-hours after sleep deprivation_APP/PS1~24-hours after sleep deprivation_WT	24-hours after sleep deprivation_APP/PS1	24-hours after sleep deprivation_WT	7.92046	1.81784	3.71433	1.5671	18.4575	4.20614	2.74103	0.00229577	2.63907	Unpaired t-test	0.000712971	permutation FDR (250 perm)	0.5
Arfip1~G5E8V9	24-hours after sleep deprivation_APP/PS1~Sleep_APP/PS1	24-hours after sleep deprivation_APP/PS1	Sleep_APP/PS1	5.89246	2.36944	3.28356	0.976565	6.10037	2.6089	1.56528	0.0606603	1.2171	Unpaired t-test	0.035457	permutation FDR (250 perm)	0.5
Arfip1~G5E8V9	24-hours after sleep deprivation_APP/PS1~24-hours after sleep deprivation_WT	24-hours after sleep deprivation_APP/PS1	24-hours after sleep deprivation_WT	5.89246	2.36944	2.82004	1.24125	8.41178	3.07241	1.83474	0.0336392	1.47315	Unpaired t-test	0.0166421	permutation FDR (250 perm)	0.5
Arg1~Q61176	24-hours after sleep deprivation_APP/PS1~Sleep_APP/PS1	24-hours after sleep deprivation_APP/PS1	Sleep_APP/PS1	10.1998	2.01251	9.34551	0.812192	1.80791	0.85432	0.574373	0.416037	0.380868	Unpaired t-test	0.405464	permutation FDR (250 perm)	0.5
Arg1~Q61176	24-hours after sleep deprivation_APP/PS1~24-hours after sleep deprivation_WT	24-hours after sleep deprivation_APP/PS1	24-hours after sleep deprivation_WT	10.1998	2.01251	6.52969	2.50448	12.7298	3.67014	1.97092	0.0208865	1.68013	Unpaired t-test	0.00821526	permutation FDR (250 perm)	0.5
Arhgap1~A2AH25	24-hours after sleep deprivation_APP/PS1~Sleep_APP/PS1	24-hours after sleep deprivation_APP/PS1	Sleep_APP/PS1	8.52273	2.19671	5.28902	0.925441	9.40685	3.23371	2.03902	0.0204682	1.68892	Unpaired t-test	0.00826043	permutation FDR (250 perm)	0.5
Arhgap1~A2AH25	24-hours after sleep deprivation_APP/PS1~24-hours after sleep deprivation_WT	24-hours after sleep deprivation_APP/PS1	24-hours after sleep deprivation_WT	8.52273	2.19671	4.32324	1.54914	18.3727	4.19949	2.51713	0.00607176	2.21669	Unpaired t-test	0.00172464	permutation FDR (250 perm)	0.5
Arhgap17~E9QAJ9	24-hours after sleep deprivation_APP/PS1~Sleep_APP/PS1	24-hours after sleep deprivation_APP/PS1	Sleep_APP/PS1	7.11821	2.38402	2.99618	1.81553	17.4123	4.12203	2.16919	0.0164276	1.78443	Unpaired t-test	0.00437113	permutation FDR (250 perm)	0.5
Arhgap17~E9QAJ9	24-hours after sleep deprivation_APP/PS1~24-hours after sleep deprivation_WT	24-hours after sleep deprivation_APP/PS1	24-hours after sleep deprivation_WT	7.11821	2.38402	3.22446	1.16039	14.8641	3.89376	2.33624	0.0126113	1.89924	Unpaired t-test	0.00405141	permutation FDR (250 perm)	0.5
Arhgap45~G3X9Q3	24-hours after sleep deprivation_APP/PS1~Sleep_APP/PS1	24-hours after sleep deprivation_APP/PS1	Sleep_APP/PS1	6.7627	2.6297	3.15978	0.581713	12.1503	3.60292	2.10516	0.0269641	1.56921	Unpaired t-test	0.00877436	permutation FDR (250 perm)	0.5
Arhgap45~G3X9Q3	24-hours after sleep deprivation_APP/PS1~24-hours after sleep deprivation_WT	24-hours after sleep deprivation_APP/PS1	24-hours after sleep deprivation_WT	6.7627	2.6297	4.02868	1.28207	6.65307	2.73402	1.52974	0.0715912	1.14514	Unpaired t-test	0.0395485	permutation FDR (250 perm)	0.5
Arhgdia~Q99PT1	24-hours after sleep deprivation_WT~Sleep_WT	24-hours after sleep deprivation_WT	Sleep_WT	9.65669	0.612973	9.57741	0.455429	1.05649	0.0792808	0.0976658	0.803566	0.0949783	Unpaired t-test	0.925344	permutation FDR (250 perm)	0.5
Arhgdia~Q99PT1	24-hours after sleep deprivation_APP/PS1~Sleep_APP/PS1	24-hours after sleep deprivation_APP/PS1	Sleep_APP/PS1	11.5086	1.12058	9.44602	0.842118	4.17732	2.06258	1.78649	0.0117705	1.92921	Unpaired t-test	0.0149025	permutation FDR (250 perm)	0.5
Arhgdia~Q99PT1	24-hours after sleep deprivation_APP/PS1~24-hours after sleep deprivation_WT	24-hours after sleep deprivation_APP/PS1	24-hours after sleep deprivation_WT	11.5086	1.12058	9.65669	0.612973	3.60976	1.8519	1.74684	0.0119692	1.92194	Unpaired t-test	0.0209454	permutation FDR (250 perm)	0.5
Arhgdia~Q99PT1	Sleep_APP/PS1~Sleep_WT	Sleep_APP/PS1	Sleep_WT	9.44602	0.842118	9.57741	0.455429	0.912949	-0.131394	-0.136828	0.785603	0.104797	Unpaired t-test	0.888981	permutation FDR (250 perm)	0.5
Arhgdia~Q99PT1	0-hours after sleep deprivation_APP/PS1~0-hours after sleep deprivation_WT	0-hours after sleep deprivation_APP/PS1	0-hours after sleep deprivation_WT	9.46686	0.865044	10.7216	0.532027	0.419069	-1.25474	-1.39396	0.0115036	1.93917	Unpaired t-test	0.0605947	permutation FDR (250 perm)	0.5
Arhgdib~Q61599	24-hours after sleep deprivation_WT~Sleep_WT	24-hours after sleep deprivation_WT	Sleep_WT	9.006	2.47973	10.674	0.9674	0.314684	-1.66803	-1.05128	0.150717	0.821839	Unpaired t-test	0.168012	permutation FDR (250 perm)	0.5
Arhgdib~Q61599	24-hours after sleep deprivation_APP/PS1~Sleep_APP/PS1	24-hours after sleep deprivation_APP/PS1	Sleep_APP/PS1	12.417	2.7334	8.59592	1.19351	14.1334	3.82104	2.054	0.0255871	1.59198	Unpaired t-test	0.00783397	permutation FDR (250 perm)	0.5
Arhgdib~Q61599	24-hours after sleep deprivation_APP/PS1~24-hours after sleep deprivation_WT	24-hours after sleep deprivation_APP/PS1	24-hours after sleep deprivation_WT	12.417	2.7334	9.006	2.47973	10.6366	3.41096	1.63425	0.0566088	1.24712	Unpaired t-test	0.0247774	permutation FDR (250 perm)	0.5
Arhgdib~Q61599	Sleep_APP/PS1~Sleep_WT	Sleep_APP/PS1	Sleep_WT	8.59592	1.19351	10.674	0.9674	0.236825	-2.07811	-1.70952	0.0217159	1.66322	Unpaired t-test	0.0367714	permutation FDR (250 perm)	0.5
Arhgdib~Q61599	0-hours after sleep deprivation_APP/PS1~0-hours after sleep deprivation_WT	0-hours after sleep deprivation_APP/PS1	0-hours after sleep deprivation_WT	8.93765	2.85789	8.44823	1.24709	1.40388	0.48942	0.280107	0.705379	0.151578	Unpaired t-test	0.704086	permutation FDR (250 perm)	0.5
Arhgef1~E9PUF7	24-hours after sleep deprivation_APP/PS1~Sleep_APP/PS1	24-hours after sleep deprivation_APP/PS1	Sleep_APP/PS1	6.93614	2.00456	2.84826	0.500728	17.005	4.08789	2.85712	0.00506311	2.29558	Unpaired t-test	0.00114385	permutation FDR (250 perm)	0.5
Arhgef1~E9PUF7	24-hours after sleep deprivation_APP/PS1~24-hours after sleep deprivation_WT	24-hours after sleep deprivation_APP/PS1	24-hours after sleep deprivation_WT	6.93614	2.00456	3.3687	1.12572	11.8552	3.56745	2.36662	0.00837329	2.0771	Unpaired t-test	0.00333819	permutation FDR (250 perm)	0.5
Arhgef6~F6WMJ3	24-hours after sleep deprivation_APP/PS1~Sleep_APP/PS1	24-hours after sleep deprivation_APP/PS1	Sleep_APP/PS1	7.19325	2.86625	3.33249	0.743288	14.528	3.86076	2.1044	0.0285437	1.54449	Unpaired t-test	0.00840101	permutation FDR (250 perm)	0.5
Arhgef6~F6WMJ3	24-hours after sleep deprivation_APP/PS1~24-hours after sleep deprivation_WT	24-hours after sleep deprivation_APP/PS1	24-hours after sleep deprivation_WT	7.19325	2.86625	3.5421	1.07656	12.5634	3.65115	1.96819	0.0348508	1.45779	Unpaired t-test	0.0130893	permutation FDR (250 perm)	0.5
Arih2~Q9Z1K6	24-hours after sleep deprivation_APP/PS1~Sleep_APP/PS1	24-hours after sleep deprivation_APP/PS1	Sleep_APP/PS1	4.42134	0.766347	3.67349	0.780399	1.67929	0.747848	0.733659	0.185649	0.731309	Unpaired t-test	0.284895	permutation FDR (250 perm)	0.5
Arih2~Q9Z1K6	24-hours after sleep deprivation_APP/PS1~24-hours after sleep deprivation_WT	24-hours after sleep deprivation_APP/PS1	24-hours after sleep deprivation_WT	4.42134	0.766347	3.13153	0.986531	2.44497	1.28982	1.25367	0.032979	1.48176	Unpaired t-test	0.0731475	permutation FDR (250 perm)	0.5
Arl3~A0A494BAJ6	24-hours after sleep deprivation_WT~Sleep_WT	24-hours after sleep deprivation_WT	Sleep_WT	5.91211	1.0491	5.74007	0.597165	1.12665	0.172043	0.173288	0.733062	0.134859	Unpaired t-test	0.864281	permutation FDR (250 perm)	0.5
Arl3~A0A494BAJ6	24-hours after sleep deprivation_APP/PS1~Sleep_APP/PS1	24-hours after sleep deprivation_APP/PS1	Sleep_APP/PS1	8.50884	0.666879	6.59969	1.27071	3.75588	1.90915	1.58848	0.0362621	1.44055	Unpaired t-test	0.037268	permutation FDR (250 perm)	0.5
Arl3~A0A494BAJ6	24-hours after sleep deprivation_APP/PS1~24-hours after sleep deprivation_WT	24-hours after sleep deprivation_APP/PS1	24-hours after sleep deprivation_WT	8.50884	0.666879	5.91211	1.0491	6.04914	2.59673	2.54108	0.000507058	3.29494	Unpaired t-test	0.0012654	permutation FDR (250 perm)	0.5
Arl3~A0A494BAJ6	Sleep_APP/PS1~Sleep_WT	Sleep_APP/PS1	Sleep_WT	6.59969	1.27071	5.74007	0.597165	1.81456	0.859621	0.72817	0.260303	0.58452	Unpaired t-test	0.367456	permutation FDR (250 perm)	0.5
Arl3~A0A494BAJ6	0-hours after sleep deprivation_APP/PS1~0-hours after sleep deprivation_WT	0-hours after sleep deprivation_APP/PS1	0-hours after sleep deprivation_WT	7.13325	0.998971	7.85157	1.39208	0.607804	-0.718322	-0.630557	0.280031	0.552794	Unpaired t-test	0.366163	permutation FDR (250 perm)	0.5
Arl6ip5~Q8R5J9	24-hours after sleep deprivation_APP/PS1~Sleep_APP/PS1	24-hours after sleep deprivation_APP/PS1	Sleep_APP/PS1	7.57163	2.10365	3.70842	1.0897	14.5526	3.8632	2.43403	0.00775782	2.11026	Unpaired t-test	0.00229794	permutation FDR (250 perm)	0.5
Arl6ip5~Q8R5J9	24-hours after sleep deprivation_APP/PS1~24-hours after sleep deprivation_WT	24-hours after sleep deprivation_APP/PS1	24-hours after sleep deprivation_WT	7.57163	2.10365	2.85549	0.89041	26.2844	4.71614	3.12624	0.00278167	2.55569	Unpaired t-test	0.000550173	permutation FDR (250 perm)	0.5
Armh4~D3Z566	24-hours after sleep deprivation_WT~Sleep_WT	24-hours after sleep deprivation_WT	Sleep_WT	6.79757	1.54326	6.85789	1.39578	0.959048	-0.0603248	-0.0447019	0.944557	0.0247717	Unpaired t-test	0.958288	permutation FDR (250 perm)	0.5
Armh4~D3Z566	24-hours after sleep deprivation_APP/PS1~Sleep_APP/PS1	24-hours after sleep deprivation_APP/PS1	Sleep_APP/PS1	6.58481	0.931828	6.96817	1.1094	0.766649	-0.383362	-0.321128	0.596039	0.224725	Unpaired t-test	0.635316	permutation FDR (250 perm)	0.5
Armh4~D3Z566	24-hours after sleep deprivation_APP/PS1~24-hours after sleep deprivation_WT	24-hours after sleep deprivation_APP/PS1	24-hours after sleep deprivation_WT	6.58481	0.931828	6.79757	1.54326	0.862885	-0.212759	-0.169478	0.783902	0.105738	Unpaired t-test	0.795054	permutation FDR (250 perm)	0.5
Armh4~D3Z566	Sleep_APP/PS1~Sleep_WT	Sleep_APP/PS1	Sleep_WT	6.96817	1.1094	6.85789	1.39578	1.07944	0.110278	0.0851413	0.892545	0.0493697	Unpaired t-test	0.935627	permutation FDR (250 perm)	0.5
Armh4~D3Z566	0-hours after sleep deprivation_APP/PS1~0-hours after sleep deprivation_WT	0-hours after sleep deprivation_APP/PS1	0-hours after sleep deprivation_WT	7.29893	1.46965	7.45766	0.967032	0.895814	-0.158728	-0.133322	0.822952	0.0846256	Unpaired t-test	0.86019	permutation FDR (250 perm)	0.5
Armt1~A6H630	24-hours after sleep deprivation_APP/PS1~Sleep_APP/PS1	24-hours after sleep deprivation_APP/PS1	Sleep_APP/PS1	7.6492	0.553601	6.33665	0.533624	2.48382	1.31256	1.5192	0.00602486	2.22005	Unpaired t-test	0.0366229	permutation FDR (250 perm)	0.5
Armt1~A6H630	24-hours after sleep deprivation_APP/PS1~24-hours after sleep deprivation_WT	24-hours after sleep deprivation_APP/PS1	24-hours after sleep deprivation_WT	7.6492	0.553601	4.29792	0.888236	10.2056	3.35129	3.5687	1.55555e-05	4.80812	Unpaired t-test	2.60417e-05	permutation FDR (250 perm)	0.5
Arpc1a~Q9R0Q6	24-hours after sleep deprivation_APP/PS1~Sleep_APP/PS1	24-hours after sleep deprivation_APP/PS1	Sleep_APP/PS1	6.87406	0.863875	6.0405	0.88271	1.78208	0.833561	0.767157	0.190956	0.719067	Unpaired t-test	0.264424	permutation FDR (250 perm)	0.5
Arpc1a~Q9R0Q6	24-hours after sleep deprivation_APP/PS1~24-hours after sleep deprivation_WT	24-hours after sleep deprivation_APP/PS1	24-hours after sleep deprivation_WT	6.87406	0.863875	4.31894	1.39517	5.87715	2.55512	2.15034	0.00389085	2.40996	Unpaired t-test	0.00468644	permutation FDR (250 perm)	0.5
Arpc1b~Q91Z25	24-hours after sleep deprivation_WT~Sleep_WT	24-hours after sleep deprivation_WT	Sleep_WT	7.06627	1.49208	6.98614	1.65706	1.05712	0.0801382	0.0568225	0.931303	0.0309091	Unpaired t-test	0.948296	permutation FDR (250 perm)	0.5
Arpc1b~Q91Z25	24-hours after sleep deprivation_APP/PS1~Sleep_APP/PS1	24-hours after sleep deprivation_APP/PS1	Sleep_APP/PS1	9.7336	2.25442	5.30415	1.47663	21.5475	4.42945	2.53164	0.00663958	2.17786	Unpaired t-test	0.00140117	permutation FDR (250 perm)	0.5
Arpc1b~Q91Z25	24-hours after sleep deprivation_APP/PS1~24-hours after sleep deprivation_WT	24-hours after sleep deprivation_APP/PS1	24-hours after sleep deprivation_WT	9.7336	2.25442	7.06627	1.49208	6.35249	2.66732	1.58964	0.0518865	1.28495	Unpaired t-test	0.0307664	permutation FDR (250 perm)	0.5
Arpc1b~Q91Z25	Sleep_APP/PS1~Sleep_WT	Sleep_APP/PS1	Sleep_WT	5.30415	1.47663	6.98614	1.65706	0.311652	-1.68199	-1.1203	0.126558	0.897709	Unpaired t-test	0.147202	permutation FDR (250 perm)	0.5
Arpc1b~Q91Z25	0-hours after sleep deprivation_APP/PS1~0-hours after sleep deprivation_WT	0-hours after sleep deprivation_APP/PS1	0-hours after sleep deprivation_WT	6.23981	2.51523	6.28715	0.927169	0.967721	-0.0473372	-0.0300003	0.96616	0.0149511	Unpaired t-test	0.966863	permutation FDR (250 perm)	0.5
Arpc2~Q9CVB6	24-hours after sleep deprivation_WT~Sleep_WT	24-hours after sleep deprivation_WT	Sleep_WT	7.75575	1.07921	7.98894	0.598157	0.85075	-0.233192	-0.232325	0.651698	0.185953	Unpaired t-test	0.811004	permutation FDR (250 perm)	0.5
Arpc2~Q9CVB6	24-hours after sleep deprivation_APP/PS1~Sleep_APP/PS1	24-hours after sleep deprivation_APP/PS1	Sleep_APP/PS1	9.81131	2.10853	6.91379	0.747747	7.4514	2.89751	1.91334	0.0265205	1.57642	Unpaired t-test	0.0128689	permutation FDR (250 perm)	0.5
Arpc2~Q9CVB6	24-hours after sleep deprivation_APP/PS1~24-hours after sleep deprivation_WT	24-hours after sleep deprivation_APP/PS1	24-hours after sleep deprivation_WT	9.81131	2.10853	7.75575	1.07921	4.15704	2.05556	1.33407	0.0880462	1.05529	Unpaired t-test	0.0655808	permutation FDR (250 perm)	0.5
Arpc2~Q9CVB6	Sleep_APP/PS1~Sleep_WT	Sleep_APP/PS1	Sleep_WT	6.91379	0.747747	7.98894	0.598157	0.474623	-1.07515	-1.13585	0.045705	1.34004	Unpaired t-test	0.14835	permutation FDR (250 perm)	0.5
Arpc3~Q9JM76	24-hours after sleep deprivation_WT~Sleep_WT	24-hours after sleep deprivation_WT	Sleep_WT	7.94617	1.30991	7.72693	1.50158	1.16412	0.219238	0.166912	0.792121	0.101208	Unpaired t-test	0.870646	permutation FDR (250 perm)	0.5
Arpc3~Q9JM76	24-hours after sleep deprivation_APP/PS1~Sleep_APP/PS1	24-hours after sleep deprivation_APP/PS1	Sleep_APP/PS1	10.2962	1.92089	6.30262	1.6314	15.9291	3.99359	2.37062	0.00828329	2.0818	Unpaired t-test	0.00232445	permutation FDR (250 perm)	0.5
Arpc3~Q9JM76	24-hours after sleep deprivation_APP/PS1~24-hours after sleep deprivation_WT	24-hours after sleep deprivation_APP/PS1	24-hours after sleep deprivation_WT	10.2962	1.92089	7.94617	1.30991	5.09839	2.35004	1.55436	0.0467275	1.33043	Unpaired t-test	0.0337515	permutation FDR (250 perm)	0.5
Arpc3~Q9JM76	Sleep_APP/PS1~Sleep_WT	Sleep_APP/PS1	Sleep_WT	6.30262	1.6314	7.72693	1.50158	0.372596	-1.42431	-0.936821	0.199927	0.69913	Unpaired t-test	0.227858	permutation FDR (250 perm)	0.5
Arpc4~P59999	24-hours after sleep deprivation_WT~Sleep_WT	24-hours after sleep deprivation_WT	Sleep_WT	9.08766	0.984976	8.49192	1.08891	1.51125	0.595746	0.541868	0.339912	0.468633	Unpaired t-test	0.512482	permutation FDR (250 perm)	0.5
Arpc4~P59999	24-hours after sleep deprivation_APP/PS1~Sleep_APP/PS1	24-hours after sleep deprivation_APP/PS1	Sleep_APP/PS1	10.7319	1.29886	7.77454	1.08824	7.76728	2.95741	2.28211	0.0048199	2.31696	Unpaired t-test	0.00311855	permutation FDR (250 perm)	0.5
Arpc4~P59999	24-hours after sleep deprivation_APP/PS1~24-hours after sleep deprivation_WT	24-hours after sleep deprivation_APP/PS1	24-hours after sleep deprivation_WT	10.7319	1.29886	9.08766	0.984976	3.12593	1.64428	1.36289	0.0443926	1.35269	Unpaired t-test	0.0561395	permutation FDR (250 perm)	0.5
Arpc4~P59999	Sleep_APP/PS1~Sleep_WT	Sleep_APP/PS1	Sleep_WT	7.77454	1.08824	8.49192	1.08891	0.608201	-0.717379	-0.596509	0.335197	0.474699	Unpaired t-test	0.457281	permutation FDR (250 perm)	0.5
Arpc4~P59999	0-hours after sleep deprivation_APP/PS1~0-hours after sleep deprivation_WT	0-hours after sleep deprivation_APP/PS1	0-hours after sleep deprivation_WT	7.93079	2.05918	8.4715	1.01865	0.687435	-0.540705	-0.382245	0.57031	0.243889	Unpaired t-test	0.593977	permutation FDR (250 perm)	0.5
Arpc5~Q9CPW4	24-hours after sleep deprivation_WT~Sleep_WT	24-hours after sleep deprivation_WT	Sleep_WT	7.38943	1.50493	7.72447	1.06554	0.792765	-0.335035	-0.26743	0.664202	0.1777	Unpaired t-test	0.776228	permutation FDR (250 perm)	0.5
Arpc5~Q9CPW4	24-hours after sleep deprivation_APP/PS1~Sleep_APP/PS1	24-hours after sleep deprivation_APP/PS1	Sleep_APP/PS1	10.0853	2.22104	6.44721	1.23362	12.4498	3.63805	2.1795	0.0142032	1.84761	Unpaired t-test	0.00471711	permutation FDR (250 perm)	0.5
Arpc5~Q9CPW4	24-hours after sleep deprivation_APP/PS1~24-hours after sleep deprivation_WT	24-hours after sleep deprivation_APP/PS1	24-hours after sleep deprivation_WT	10.0853	2.22104	7.38943	1.50493	6.47926	2.69583	1.61627	0.0479294	1.3194	Unpaired t-test	0.0281875	permutation FDR (250 perm)	0.5
Arpc5~Q9CPW4	Sleep_APP/PS1~Sleep_WT	Sleep_APP/PS1	Sleep_WT	6.44721	1.23362	7.72447	1.06554	0.412578	-1.27726	-1.01792	0.130535	0.884274	Unpaired t-test	0.19289	permutation FDR (250 perm)	0.5
Arpc5l~Q9D898	24-hours after sleep deprivation_APP/PS1~Sleep_APP/PS1	24-hours after sleep deprivation_APP/PS1	Sleep_APP/PS1	8.67258	0.937778	4.80873	1.56336	14.5591	3.86385	2.7856	0.00440095	2.35645	Unpaired t-test	0.00118455	permutation FDR (250 perm)	0.5
Arpc5l~Q9D898	24-hours after sleep deprivation_APP/PS1~24-hours after sleep deprivation_WT	24-hours after sleep deprivation_APP/PS1	24-hours after sleep deprivation_WT	8.67258	0.937778	4.35264	2.02094	19.9725	4.31995	3.03044	0.00124673	2.90423	Unpaired t-test	0.000310823	permutation FDR (250 perm)	0.5
Arpp19~E9Q4B9	24-hours after sleep deprivation_WT~Sleep_WT	24-hours after sleep deprivation_WT	Sleep_WT	7.389	1.08249	7.6927	1.15547	0.810175	-0.303695	-0.264915	0.646896	0.189165	Unpaired t-test	0.774755	permutation FDR (250 perm)	0.5
Arpp19~E9Q4B9	24-hours after sleep deprivation_APP/PS1~Sleep_APP/PS1	24-hours after sleep deprivation_APP/PS1	Sleep_APP/PS1	8.80042	0.310905	7.22096	1.47776	2.98859	1.57947	1.26171	0.0989619	1.00453	Unpaired t-test	0.0981942	permutation FDR (250 perm)	0.5
Arpp19~E9Q4B9	24-hours after sleep deprivation_APP/PS1~24-hours after sleep deprivation_WT	24-hours after sleep deprivation_APP/PS1	24-hours after sleep deprivation_WT	8.80042	0.310905	7.389	1.08249	2.65999	1.41142	1.46522	0.0181585	1.74092	Unpaired t-test	0.0463181	permutation FDR (250 perm)	0.5
Arpp19~E9Q4B9	Sleep_APP/PS1~Sleep_WT	Sleep_APP/PS1	Sleep_WT	7.22096	1.47776	7.6927	1.15547	0.721094	-0.47174	-0.342681	0.606854	0.216916	Unpaired t-test	0.703148	permutation FDR (250 perm)	0.5
Arpp19~E9Q4B9	0-hours after sleep deprivation_APP/PS1~0-hours after sleep deprivation_WT	0-hours after sleep deprivation_APP/PS1	0-hours after sleep deprivation_WT	7.18307	1.10033	8.66468	1.66919	0.358088	-1.48162	-1.19325	0.0658767	1.18127	Unpaired t-test	0.0960082	permutation FDR (250 perm)	0.5
Arsa~P50428	24-hours after sleep deprivation_WT~Sleep_WT	24-hours after sleep deprivation_WT	Sleep_WT	6.58255	0.500022	6.35129	0.793354	1.17386	0.231263	0.261951	0.557052	0.254104	Unpaired t-test	0.779236	permutation FDR (250 perm)	0.5
Arsa~P50428	24-hours after sleep deprivation_APP/PS1~Sleep_APP/PS1	24-hours after sleep deprivation_APP/PS1	Sleep_APP/PS1	6.68933	0.307521	6.12736	1.15442	1.47629	0.561973	0.513984	0.392074	0.406632	Unpaired t-test	0.466766	permutation FDR (250 perm)	0.5
Arsa~P50428	24-hours after sleep deprivation_APP/PS1~24-hours after sleep deprivation_WT	24-hours after sleep deprivation_APP/PS1	24-hours after sleep deprivation_WT	6.68933	0.307521	6.58255	0.500022	1.07682	0.106781	0.143112	0.673475	0.171679	Unpaired t-test	0.82609	permutation FDR (250 perm)	0.5
Arsa~P50428	Sleep_APP/PS1~Sleep_WT	Sleep_APP/PS1	Sleep_WT	6.12736	1.15442	6.35129	0.793354	0.85623	-0.22393	-0.192732	0.7458	0.127378	Unpaired t-test	0.838888	permutation FDR (250 perm)	0.5
Arsa~P50428	0-hours after sleep deprivation_APP/PS1~0-hours after sleep deprivation_WT	0-hours after sleep deprivation_APP/PS1	0-hours after sleep deprivation_WT	6.3354	0.778308	7.03106	0.72981	0.617425	-0.695665	-0.765044	0.114019	0.943022	Unpaired t-test	0.270829	permutation FDR (250 perm)	0.5
Arsb~A0A0R4J138	24-hours after sleep deprivation_WT~Sleep_WT	24-hours after sleep deprivation_WT	Sleep_WT	7.77455	0.517399	7.61892	0.787008	1.11391	0.155637	0.175959	0.69277	0.159411	Unpaired t-test	0.862193	permutation FDR (250 perm)	0.5
Arsb~A0A0R4J138	24-hours after sleep deprivation_APP/PS1~Sleep_APP/PS1	24-hours after sleep deprivation_APP/PS1	Sleep_APP/PS1	8.71185	1.24796	7.91095	0.773574	1.74218	0.800897	0.679284	0.270153	0.568391	Unpaired t-test	0.320942	permutation FDR (250 perm)	0.5
Arsb~A0A0R4J138	24-hours after sleep deprivation_APP/PS1~24-hours after sleep deprivation_WT	24-hours after sleep deprivation_APP/PS1	24-hours after sleep deprivation_WT	8.71185	1.24796	7.77455	0.517399	1.91494	0.937296	0.854622	0.164047	0.785033	Unpaired t-test	0.212341	permutation FDR (250 perm)	0.5
Arsb~A0A0R4J138	Sleep_APP/PS1~Sleep_WT	Sleep_APP/PS1	Sleep_WT	7.91095	0.773574	7.61892	0.787008	1.22437	0.292036	0.291213	0.576162	0.239455	Unpaired t-test	0.747048	permutation FDR (250 perm)	0.5
Arsb~A0A0R4J138	0-hours after sleep deprivation_APP/PS1~0-hours after sleep deprivation_WT	0-hours after sleep deprivation_APP/PS1	0-hours after sleep deprivation_WT	8.25057	0.593552	7.81056	0.55367	1.35661	0.440008	0.542212	0.182363	0.739063	Unpaired t-test	0.44181	permutation FDR (250 perm)	0.5
Arsg~Q3TYD4	24-hours after sleep deprivation_WT~Sleep_WT	24-hours after sleep deprivation_WT	Sleep_WT	6.34122	0.698249	5.97476	0.564981	1.28918	0.366458	0.422827	0.337339	0.471934	Unpaired t-test	0.615669	permutation FDR (250 perm)	0.5
Arsg~Q3TYD4	24-hours after sleep deprivation_APP/PS1~Sleep_APP/PS1	24-hours after sleep deprivation_APP/PS1	Sleep_APP/PS1	7.5083	1.82393	5.98046	0.547898	2.88354	1.52784	1.12303	0.125374	0.901792	Unpaired t-test	0.120873	permutation FDR (250 perm)	0.5
Arsg~Q3TYD4	24-hours after sleep deprivation_APP/PS1~24-hours after sleep deprivation_WT	24-hours after sleep deprivation_APP/PS1	24-hours after sleep deprivation_WT	7.5083	1.82393	6.34122	0.698249	2.24558	1.16709	0.855596	0.223871	0.650003	Unpaired t-test	0.21271	permutation FDR (250 perm)	0.5
Arsg~Q3TYD4	Sleep_APP/PS1~Sleep_WT	Sleep_APP/PS1	Sleep_WT	5.98046	0.547898	5.97476	0.564981	1.00396	0.00570547	0.00664882	0.987646	0.00539863	Unpaired t-test	0.997479	permutation FDR (250 perm)	0.5
Art3~E9Q7Q8	24-hours after sleep deprivation_WT~Sleep_WT	24-hours after sleep deprivation_WT	Sleep_WT	8.0204	1.67021	7.74358	1.40163	1.21152	0.276817	0.199128	0.761152	0.118529	Unpaired t-test	0.84132	permutation FDR (250 perm)	0.5
Art3~E9Q7Q8	24-hours after sleep deprivation_APP/PS1~24-hours after sleep deprivation_WT	24-hours after sleep deprivation_APP/PS1	24-hours after sleep deprivation_WT	5.96079	1.40744	8.0204	1.67021	0.239881	-2.05961	-1.44234	0.0484108	1.31506	Unpaired t-test	0.0425608	permutation FDR (250 perm)	0.5
Art3~E9Q7Q8	Sleep_APP/PS1~Sleep_WT	Sleep_APP/PS1	Sleep_WT	4.90702	2.27171	7.74358	1.40163	0.139994	-2.83656	-1.60091	0.0670278	1.17374	Unpaired t-test	0.0514146	permutation FDR (250 perm)	0.5
Art3~Q8R2G4	24-hours after sleep deprivation_WT~Sleep_WT	24-hours after sleep deprivation_WT	Sleep_WT	7.32209	0.652461	7.49867	1.16353	0.884793	-0.176588	-0.169049	0.751328	0.124171	Unpaired t-test	0.868952	permutation FDR (250 perm)	0.5
Art3~Q8R2G4	24-hours after sleep deprivation_APP/PS1~Sleep_APP/PS1	24-hours after sleep deprivation_APP/PS1	Sleep_APP/PS1	7.79639	0.558659	7.85107	0.504346	0.962806	-0.0546832	-0.0639584	0.881022	0.0550134	Unpaired t-test	0.926895	permutation FDR (250 perm)	0.5
Art3~Q8R2G4	24-hours after sleep deprivation_APP/PS1~24-hours after sleep deprivation_WT	24-hours after sleep deprivation_APP/PS1	24-hours after sleep deprivation_WT	7.79639	0.558659	7.32209	0.652461	1.38925	0.474304	0.548202	0.220613	0.656368	Unpaired t-test	0.396038	permutation FDR (250 perm)	0.5
Art3~Q8R2G4	Sleep_APP/PS1~Sleep_WT	Sleep_APP/PS1	Sleep_WT	7.85107	0.504346	7.49867	1.16353	1.27668	0.352399	0.339565	0.529035	0.276515	Unpaired t-test	0.704021	permutation FDR (250 perm)	0.5
Art3~Q8R2G4	0-hours after sleep deprivation_APP/PS1~0-hours after sleep deprivation_WT	0-hours after sleep deprivation_APP/PS1	0-hours after sleep deprivation_WT	7.85438	0.617107	8.27523	1.04872	0.746984	-0.42085	-0.443808	0.364545	0.438249	Unpaired t-test	0.530156	permutation FDR (250 perm)	0.5
As3mt~Q91WU5	24-hours after sleep deprivation_APP/PS1~Sleep_APP/PS1	24-hours after sleep deprivation_APP/PS1	Sleep_APP/PS1	7.78304	0.648296	5.88935	0.678809	3.71586	1.8937	2.00099	0.0025375	2.59559	Unpaired t-test	0.00793108	permutation FDR (250 perm)	0.5
As3mt~Q91WU5	24-hours after sleep deprivation_APP/PS1~24-hours after sleep deprivation_WT	24-hours after sleep deprivation_APP/PS1	24-hours after sleep deprivation_WT	7.78304	0.648296	4.51235	1.10236	9.65113	3.2707	3.15905	0.000116381	3.93412	Unpaired t-test	0.000138211	permutation FDR (250 perm)	0.5
Asah1~Q9WV54	24-hours after sleep deprivation_WT~Sleep_WT	24-hours after sleep deprivation_WT	Sleep_WT	6.30532	0.638817	5.96688	1.14143	1.26439	0.338438	0.327309	0.53812	0.269121	Unpaired t-test	0.710883	permutation FDR (250 perm)	0.5
Asah1~Q9WV54	24-hours after sleep deprivation_APP/PS1~Sleep_APP/PS1	24-hours after sleep deprivation_APP/PS1	Sleep_APP/PS1	7.22285	1.06806	6.01018	1.0915	2.31766	1.21267	0.989726	0.130872	0.883154	Unpaired t-test	0.157328	permutation FDR (250 perm)	0.5
Asah1~Q9WV54	24-hours after sleep deprivation_APP/PS1~24-hours after sleep deprivation_WT	24-hours after sleep deprivation_APP/PS1	24-hours after sleep deprivation_WT	7.22285	1.06806	6.30532	0.638817	1.88888	0.917532	0.878684	0.131034	0.882616	Unpaired t-test	0.19644	permutation FDR (250 perm)	0.5
Asah1~Q9WV54	Sleep_APP/PS1~Sleep_WT	Sleep_APP/PS1	Sleep_WT	6.01018	1.0915	5.96688	1.14143	1.03047	0.0433037	0.035564	0.953226	0.020804	Unpaired t-test	0.975312	permutation FDR (250 perm)	0.5
Asah1~Q9WV54	0-hours after sleep deprivation_APP/PS1~0-hours after sleep deprivation_WT	0-hours after sleep deprivation_APP/PS1	0-hours after sleep deprivation_WT	6.56857	0.759039	6.38197	0.817781	1.13808	0.186606	0.201995	0.666745	0.17604	Unpaired t-test	0.781831	permutation FDR (250 perm)	0.5
Asah2~B7ZN55	24-hours after sleep deprivation_WT~Sleep_WT	24-hours after sleep deprivation_WT	Sleep_WT	7.47017	0.635705	7.38358	0.753901	1.06186	0.0865908	0.0959356	0.833315	0.0791909	Unpaired t-test	0.927563	permutation FDR (250 perm)	0.5
Asah2~B7ZN55	24-hours after sleep deprivation_APP/PS1~Sleep_APP/PS1	24-hours after sleep deprivation_APP/PS1	Sleep_APP/PS1	6.97836	0.340579	7.62086	0.711664	0.640602	-0.6425	-0.724303	0.152934	0.815496	Unpaired t-test	0.302419	permutation FDR (250 perm)	0.5
Asah2~B7ZN55	24-hours after sleep deprivation_APP/PS1~24-hours after sleep deprivation_WT	24-hours after sleep deprivation_APP/PS1	24-hours after sleep deprivation_WT	6.97836	0.340579	7.47017	0.635705	0.711133	-0.491809	-0.614056	0.134858	0.870125	Unpaired t-test	0.347131	permutation FDR (250 perm)	0.5
Asah2~B7ZN55	Sleep_APP/PS1~Sleep_WT	Sleep_APP/PS1	Sleep_WT	7.62086	0.711664	7.38358	0.753901	1.17877	0.237282	0.244501	0.626263	0.203244	Unpaired t-test	0.79	permutation FDR (250 perm)	0.5
Asah2~B7ZN55	0-hours after sleep deprivation_APP/PS1~0-hours after sleep deprivation_WT	0-hours after sleep deprivation_APP/PS1	0-hours after sleep deprivation_WT	7.62656	0.782703	7.7416	0.545296	0.923358	-0.115038	-0.131744	0.764121	0.116838	Unpaired t-test	0.861573	permutation FDR (250 perm)	0.5
Asl~Q91YI0	24-hours after sleep deprivation_WT~Sleep_WT	24-hours after sleep deprivation_WT	Sleep_WT	6.18589	0.521845	6.01154	0.250044	1.12846	0.174351	0.236814	0.474677	0.323602	Unpaired t-test	0.806247	permutation FDR (250 perm)	0.5
Asl~Q91YI0	24-hours after sleep deprivation_APP/PS1~Sleep_APP/PS1	24-hours after sleep deprivation_APP/PS1	Sleep_APP/PS1	8.05604	1.20202	6.32688	0.541636	3.31534	1.72916	1.56922	0.0229308	1.63958	Unpaired t-test	0.0340546	permutation FDR (250 perm)	0.5
Asl~Q91YI0	24-hours after sleep deprivation_APP/PS1~24-hours after sleep deprivation_WT	24-hours after sleep deprivation_APP/PS1	24-hours after sleep deprivation_WT	8.05604	1.20202	6.18589	0.521845	3.6557	1.87015	1.73445	0.0157228	1.80347	Unpaired t-test	0.0234874	permutation FDR (250 perm)	0.5
Asl~Q91YI0	Sleep_APP/PS1~Sleep_WT	Sleep_APP/PS1	Sleep_WT	6.32688	0.541636	6.01154	0.250044	1.24431	0.315344	0.399464	0.324253	0.489116	Unpaired t-test	0.655578	permutation FDR (250 perm)	0.5
Asl~Q91YI0	0-hours after sleep deprivation_APP/PS1~0-hours after sleep deprivation_WT	0-hours after sleep deprivation_APP/PS1	0-hours after sleep deprivation_WT	7.40201	0.913076	7.3539	0.845974	1.03391	0.0481154	0.0492016	0.921421	0.0355418	Unpaired t-test	0.954755	permutation FDR (250 perm)	0.5
Aspa~Q8R3P0	24-hours after sleep deprivation_APP/PS1~Sleep_APP/PS1	24-hours after sleep deprivation_APP/PS1	Sleep_APP/PS1	6.40405	0.547411	7.10676	0.594745	0.614416	-0.702713	-0.793866	0.104484	0.980952	Unpaired t-test	0.249217	permutation FDR (250 perm)	0.5
Aspa~Q8R3P0	Sleep_APP/PS1~Sleep_WT	Sleep_APP/PS1	Sleep_WT	7.10676	0.594745	7.22276	0.674466	0.922742	-0.116001	-0.128139	0.781004	0.107347	Unpaired t-test	0.894348	permutation FDR (250 perm)	0.5
Aspa~Q8R3P0	0-hours after sleep deprivation_APP/PS1~0-hours after sleep deprivation_WT	0-hours after sleep deprivation_APP/PS1	0-hours after sleep deprivation_WT	7.1	0.668019	7.78713	0.578041	0.621088	-0.68713	-0.817239	0.0670551	1.17357	Unpaired t-test	0.242765	permutation FDR (250 perm)	0.5
Aspn~Q99MQ4	24-hours after sleep deprivation_APP/PS1~Sleep_APP/PS1	24-hours after sleep deprivation_APP/PS1	Sleep_APP/PS1	7.34745	0.667705	6.17781	0.858024	2.24956	1.16964	1.14368	0.0581634	1.23535	Unpaired t-test	0.11019	permutation FDR (250 perm)	0.5
Aspn~Q99MQ4	24-hours after sleep deprivation_APP/PS1~24-hours after sleep deprivation_WT	24-hours after sleep deprivation_APP/PS1	24-hours after sleep deprivation_WT	7.34745	0.667705	4.79619	2.85059	5.86144	2.55126	1.49946	0.0726218	1.13893	Unpaired t-test	0.0433264	permutation FDR (250 perm)	0.5
Aspn~Q99MQ4	0-hours after sleep deprivation_APP/PS1~0-hours after sleep deprivation_WT	0-hours after sleep deprivation_APP/PS1	0-hours after sleep deprivation_WT	6.65221	0.816293	7.28803	1.46069	0.643574	-0.635821	-0.570437	0.319716	0.495235	Unpaired t-test	0.414549	permutation FDR (250 perm)	0.5
Asprv1~Q09PK2	24-hours after sleep deprivation_APP/PS1~Sleep_APP/PS1	24-hours after sleep deprivation_APP/PS1	Sleep_APP/PS1	7.29111	2.31045	5.85699	0.278637	2.70217	1.43412	0.929665	0.22547	0.646911	Unpaired t-test	0.194884	permutation FDR (250 perm)	0.5
Asprv1~Q09PK2	24-hours after sleep deprivation_APP/PS1~24-hours after sleep deprivation_WT	24-hours after sleep deprivation_APP/PS1	24-hours after sleep deprivation_WT	7.29111	2.31045	4.93737	1.40152	5.11145	2.35373	1.40011	0.0817957	1.08727	Unpaired t-test	0.0530423	permutation FDR (250 perm)	0.5
Aspscr1~Q8VBT9	24-hours after sleep deprivation_APP/PS1~Sleep_APP/PS1	24-hours after sleep deprivation_APP/PS1	Sleep_APP/PS1	7.12824	1.41352	3.31328	1.52291	14.074	3.81496	2.56096	0.00454767	2.34221	Unpaired t-test	0.00137804	permutation FDR (250 perm)	0.5
Aspscr1~Q8VBT9	24-hours after sleep deprivation_APP/PS1~24-hours after sleep deprivation_WT	24-hours after sleep deprivation_APP/PS1	24-hours after sleep deprivation_WT	7.12824	1.41352	3.67361	1.02108	10.9634	3.45463	2.74784	0.00140459	2.85245	Unpaired t-test	0.000848583	permutation FDR (250 perm)	0.5
Asrgl1~Q8C0M9	24-hours after sleep deprivation_WT~Sleep_WT	24-hours after sleep deprivation_WT	Sleep_WT	6.56236	1.3817	6.02226	1.44367	1.45407	0.5401	0.41047	0.520456	0.283616	Unpaired t-test	0.628551	permutation FDR (250 perm)	0.5
Asrgl1~Q8C0M9	24-hours after sleep deprivation_APP/PS1~Sleep_APP/PS1	24-hours after sleep deprivation_APP/PS1	Sleep_APP/PS1	9.25585	0.653246	7.14046	2.12891	4.33307	2.11539	1.31897	0.118401	0.926644	Unpaired t-test	0.0834049	permutation FDR (250 perm)	0.5
Asrgl1~Q8C0M9	24-hours after sleep deprivation_APP/PS1~24-hours after sleep deprivation_WT	24-hours after sleep deprivation_APP/PS1	24-hours after sleep deprivation_WT	9.25585	0.653246	6.56236	1.3817	6.46878	2.69349	2.37262	0.0022387	2.65	Unpaired t-test	0.00266939	permutation FDR (250 perm)	0.5
Asrgl1~Q8C0M9	Sleep_APP/PS1~Sleep_WT	Sleep_APP/PS1	Sleep_WT	7.14046	2.12891	6.02226	1.44367	2.17076	1.1182	0.651357	0.391275	0.407518	Unpaired t-test	0.416463	permutation FDR (250 perm)	0.5
Asrgl1~Q8C0M9	0-hours after sleep deprivation_APP/PS1~0-hours after sleep deprivation_WT	0-hours after sleep deprivation_APP/PS1	0-hours after sleep deprivation_WT	7.74668	1.52163	8.90108	1.30992	0.449253	-1.1544	-0.905526	0.162517	0.789101	Unpaired t-test	0.196607	permutation FDR (250 perm)	0.5
Ass1~P16460	24-hours after sleep deprivation_WT~Sleep_WT	24-hours after sleep deprivation_WT	Sleep_WT	6.36241	0.878888	6.59284	0.353451	0.852381	-0.23043	-0.259864	0.562354	0.249991	Unpaired t-test	0.78164	permutation FDR (250 perm)	0.5
Ass1~P16460	24-hours after sleep deprivation_APP/PS1~Sleep_APP/PS1	24-hours after sleep deprivation_APP/PS1	Sleep_APP/PS1	7.46408	1.97893	5.4516	0.708515	4.03474	2.01248	1.38479	0.0755623	1.12169	Unpaired t-test	0.0612343	permutation FDR (250 perm)	0.5
Ass1~P16460	24-hours after sleep deprivation_APP/PS1~24-hours after sleep deprivation_WT	24-hours after sleep deprivation_APP/PS1	24-hours after sleep deprivation_WT	7.46408	1.97893	6.36241	0.878888	2.14603	1.10167	0.757176	0.288546	0.539785	Unpaired t-test	0.261535	permutation FDR (250 perm)	0.5
Ass1~P16460	Sleep_APP/PS1~Sleep_WT	Sleep_APP/PS1	Sleep_WT	5.4516	0.708515	6.59284	0.353451	0.453371	-1.14124	-1.29316	0.0282811	1.5485	Unpaired t-test	0.110888	permutation FDR (250 perm)	0.5
Ass1~P16460	0-hours after sleep deprivation_APP/PS1~0-hours after sleep deprivation_WT	0-hours after sleep deprivation_APP/PS1	0-hours after sleep deprivation_WT	5.62042	1.4092	7.066	1.46663	0.367145	-1.44558	-1.13423	0.0843751	1.07379	Unpaired t-test	0.112998	permutation FDR (250 perm)	0.5
Ate1~A0A1L1SQ41	24-hours after sleep deprivation_APP/PS1~Sleep_APP/PS1	24-hours after sleep deprivation_APP/PS1	Sleep_APP/PS1	6.63272	1.16974	3.13751	1.44336	11.2762	3.49521	2.51213	0.00484838	2.3144	Unpaired t-test	0.00181818	permutation FDR (250 perm)	0.5
Ate1~A0A1L1SQ41	24-hours after sleep deprivation_APP/PS1~24-hours after sleep deprivation_WT	24-hours after sleep deprivation_APP/PS1	24-hours after sleep deprivation_WT	6.63272	1.16974	3.35481	0.737117	9.69948	3.27791	2.97046	0.000592484	3.22732	Unpaired t-test	0.00051273	permutation FDR (250 perm)	0.5
Atf6b~A0A0A0MQ69	24-hours after sleep deprivation_WT~Sleep_WT	24-hours after sleep deprivation_WT	Sleep_WT	5.47319	0.680389	6.04016	0.611813	0.675036	-0.566964	-0.649033	0.154969	0.809755	Unpaired t-test	0.422536	permutation FDR (250 perm)	0.5
Atf6b~A0A0A0MQ69	Sleep_APP/PS1~Sleep_WT	Sleep_APP/PS1	Sleep_WT	5.51213	0.378542	6.04016	0.611813	0.693503	-0.528026	-0.649172	0.123064	0.909868	Unpaired t-test	0.407635	permutation FDR (250 perm)	0.5
Atf6b~A0A0A0MQ69	0-hours after sleep deprivation_APP/PS1~0-hours after sleep deprivation_WT	0-hours after sleep deprivation_APP/PS1	0-hours after sleep deprivation_WT	6.25281	0.490959	6.51864	0.291688	0.831719	-0.265833	-0.36646	0.268118	0.571673	Unpaired t-test	0.607572	permutation FDR (250 perm)	0.5
Atg3~Q9CPX6	24-hours after sleep deprivation_APP/PS1~Sleep_APP/PS1	24-hours after sleep deprivation_APP/PS1	Sleep_APP/PS1	7.12264	1.71176	3.14955	0.843349	15.7043	3.97309	2.89168	0.0021353	2.67054	Unpaired t-test	0.000565489	permutation FDR (250 perm)	0.5
Atg3~Q9CPX6	24-hours after sleep deprivation_APP/PS1~24-hours after sleep deprivation_WT	24-hours after sleep deprivation_APP/PS1	24-hours after sleep deprivation_WT	7.12264	1.71176	4.41076	1.0294	6.55175	2.71188	1.97473	0.0148394	1.82858	Unpaired t-test	0.0102903	permutation FDR (250 perm)	0.5
Atg4a-ps~A0A0G2JFS9	24-hours after sleep deprivation_APP/PS1~Sleep_APP/PS1	24-hours after sleep deprivation_APP/PS1	Sleep_APP/PS1	5.6441	0.824382	3.42342	1.29592	4.66112	2.22068	1.78296	0.0225592	1.64668	Unpaired t-test	0.0192594	permutation FDR (250 perm)	0.5
Atg4a-ps~A0A0G2JFS9	24-hours after sleep deprivation_APP/PS1~24-hours after sleep deprivation_WT	24-hours after sleep deprivation_APP/PS1	24-hours after sleep deprivation_WT	5.6441	0.824382	2.52023	1.4882	8.71719	3.12386	2.58029	0.0014601	2.83562	Unpaired t-test	0.00123124	permutation FDR (250 perm)	0.5
Atg7~A0A0A0MQN4	24-hours after sleep deprivation_APP/PS1~Sleep_APP/PS1	24-hours after sleep deprivation_APP/PS1	Sleep_APP/PS1	7.10305	2.08545	3.48196	1.45681	12.3043	3.62109	2.15108	0.0138463	1.85867	Unpaired t-test	0.0046953	permutation FDR (250 perm)	0.5
Atg7~A0A0A0MQN4	24-hours after sleep deprivation_APP/PS1~24-hours after sleep deprivation_WT	24-hours after sleep deprivation_APP/PS1	24-hours after sleep deprivation_WT	7.10305	2.08545	4.40589	1.59297	6.48524	2.69716	1.64764	0.0411097	1.38606	Unpaired t-test	0.0249191	permutation FDR (250 perm)	0.5
Atic~Q9CWJ9	24-hours after sleep deprivation_WT~Sleep_WT	24-hours after sleep deprivation_WT	Sleep_WT	7.60004	1.00503	7.56321	0.573329	1.02586	0.0368303	0.0378769	0.939137	0.0272709	Unpaired t-test	0.96591	permutation FDR (250 perm)	0.5
Atic~Q9CWJ9	24-hours after sleep deprivation_APP/PS1~Sleep_APP/PS1	24-hours after sleep deprivation_APP/PS1	Sleep_APP/PS1	9.96868	0.82744	7.87542	0.926139	4.26711	2.09326	1.91557	0.0075674	2.12105	Unpaired t-test	0.0103951	permutation FDR (250 perm)	0.5
Atic~Q9CWJ9	24-hours after sleep deprivation_APP/PS1~24-hours after sleep deprivation_WT	24-hours after sleep deprivation_APP/PS1	24-hours after sleep deprivation_WT	9.96868	0.82744	7.60004	1.00503	5.16454	2.36864	2.25045	0.00128406	2.89142	Unpaired t-test	0.0031324	permutation FDR (250 perm)	0.5
Atic~Q9CWJ9	Sleep_APP/PS1~Sleep_WT	Sleep_APP/PS1	Sleep_WT	7.87542	0.926139	7.56321	0.573329	1.24161	0.31221	0.30643	0.569235	0.244709	Unpaired t-test	0.73835	permutation FDR (250 perm)	0.5
Atic~Q9CWJ9	0-hours after sleep deprivation_APP/PS1~0-hours after sleep deprivation_WT	0-hours after sleep deprivation_APP/PS1	0-hours after sleep deprivation_WT	8.61191	0.962595	9.25714	0.634606	0.639392	-0.645226	-0.67739	0.185067	0.732672	Unpaired t-test	0.336626	permutation FDR (250 perm)	0.5
Atl3~E9PYT3	24-hours after sleep deprivation_APP/PS1~Sleep_APP/PS1	24-hours after sleep deprivation_APP/PS1	Sleep_APP/PS1	5.56487	2.2686	3.51276	0.921044	4.14714	2.05212	1.27131	0.10863	0.964051	Unpaired t-test	0.0810506	permutation FDR (250 perm)	0.5
Atl3~E9PYT3	24-hours after sleep deprivation_APP/PS1~24-hours after sleep deprivation_WT	24-hours after sleep deprivation_APP/PS1	24-hours after sleep deprivation_WT	5.56487	2.2686	3.20427	0.908529	5.13587	2.36061	1.49385	0.069182	1.16001	Unpaired t-test	0.0453136	permutation FDR (250 perm)	0.5
Atox1~O08997	24-hours after sleep deprivation_WT~Sleep_WT	24-hours after sleep deprivation_WT	Sleep_WT	7.79412	0.865402	7.83506	0.756837	0.972022	-0.0409393	-0.0422339	0.931931	0.0306165	Unpaired t-test	0.96074	permutation FDR (250 perm)	0.5
Atox1~O08997	24-hours after sleep deprivation_APP/PS1~Sleep_APP/PS1	24-hours after sleep deprivation_APP/PS1	Sleep_APP/PS1	10.2141	1.1675	7.59164	1.10692	6.15808	2.62248	2.07989	0.00763318	2.11729	Unpaired t-test	0.00599869	permutation FDR (250 perm)	0.5
Atox1~O08997	24-hours after sleep deprivation_APP/PS1~24-hours after sleep deprivation_WT	24-hours after sleep deprivation_APP/PS1	24-hours after sleep deprivation_WT	10.2141	1.1675	7.79412	0.865402	5.35169	2.41999	2.14079	0.00393654	2.40488	Unpaired t-test	0.00545365	permutation FDR (250 perm)	0.5
Atox1~O08997	Sleep_APP/PS1~Sleep_WT	Sleep_APP/PS1	Sleep_WT	7.59164	1.10692	7.83506	0.756837	0.844736	-0.243427	-0.214688	0.713271	0.146745	Unpaired t-test	0.820079	permutation FDR (250 perm)	0.5
Atox1~O08997	0-hours after sleep deprivation_APP/PS1~0-hours after sleep deprivation_WT	0-hours after sleep deprivation_APP/PS1	0-hours after sleep deprivation_WT	8.07892	1.03717	9.28024	0.86243	0.434877	-1.20132	-1.17571	0.040877	1.38852	Unpaired t-test	0.103952	permutation FDR (250 perm)	0.5
Atp1a1~Q8VDN2	24-hours after sleep deprivation_APP/PS1~Sleep_APP/PS1	24-hours after sleep deprivation_APP/PS1	Sleep_APP/PS1	6.83975	2.19899	6.1764	0.466036	1.58375	0.663344	0.439112	0.537814	0.269368	Unpaired t-test	0.525397	permutation FDR (250 perm)	0.5
Atp1a1~Q8VDN2	24-hours after sleep deprivation_APP/PS1~24-hours after sleep deprivation_WT	24-hours after sleep deprivation_APP/PS1	24-hours after sleep deprivation_WT	6.83975	2.19899	6.03172	1.88121	1.75082	0.808029	0.462319	0.531999	0.274089	Unpaired t-test	0.475451	permutation FDR (250 perm)	0.5
Atp1a2~D3YYN7	24-hours after sleep deprivation_WT~Sleep_WT	24-hours after sleep deprivation_WT	Sleep_WT	7.17866	2.09725	6.76157	0.674933	1.33523	0.417092	0.298042	0.651145	0.186322	Unpaired t-test	0.735923	permutation FDR (250 perm)	0.5
Atp1a2~D3YYN7	24-hours after sleep deprivation_APP/PS1~Sleep_APP/PS1	24-hours after sleep deprivation_APP/PS1	Sleep_APP/PS1	8.1707	1.30674	6.71886	0.900602	2.73558	1.45184	1.17297	0.0812814	1.09001	Unpaired t-test	0.0982865	permutation FDR (250 perm)	0.5
Atp1a2~D3YYN7	24-hours after sleep deprivation_APP/PS1~24-hours after sleep deprivation_WT	24-hours after sleep deprivation_APP/PS1	24-hours after sleep deprivation_WT	8.1707	1.30674	7.17866	2.09725	1.989	0.992042	0.645598	0.360643	0.442923	Unpaired t-test	0.323404	permutation FDR (250 perm)	0.5
Atp1a2~D3YYN7	Sleep_APP/PS1~Sleep_WT	Sleep_APP/PS1	Sleep_WT	6.71886	0.900602	6.76157	0.674933	0.970829	-0.0427108	-0.041551	0.937811	0.0278847	Unpaired t-test	0.969963	permutation FDR (250 perm)	0.5
Atp1a2~D3YYN7	0-hours after sleep deprivation_APP/PS1~0-hours after sleep deprivation_WT	0-hours after sleep deprivation_APP/PS1	0-hours after sleep deprivation_WT	7.02801	0.639013	8.21486	1.12032	0.439262	-1.18685	-1.21817	0.0262927	1.58016	Unpaired t-test	0.0899834	permutation FDR (250 perm)	0.5
Atp1b1~P14094	24-hours after sleep deprivation_WT~Sleep_WT	24-hours after sleep deprivation_WT	Sleep_WT	5.89875	1.42672	4.62778	0.697524	2.41323	1.27097	1.10679	0.073588	1.13319	Unpaired t-test	0.142734	permutation FDR (250 perm)	0.5
Atp1b1~P14094	24-hours after sleep deprivation_APP/PS1~Sleep_APP/PS1	24-hours after sleep deprivation_APP/PS1	Sleep_APP/PS1	6.36373	1.11708	5.85015	0.516053	1.42759	0.51358	0.483473	0.389942	0.409	Unpaired t-test	0.480858	permutation FDR (250 perm)	0.5
Atp1b1~P14094	24-hours after sleep deprivation_APP/PS1~24-hours after sleep deprivation_WT	24-hours after sleep deprivation_APP/PS1	24-hours after sleep deprivation_WT	6.36373	1.11708	5.89875	1.42672	1.3803	0.464982	0.366893	0.556885	0.254234	Unpaired t-test	0.57064	permutation FDR (250 perm)	0.5
Atp1b1~P14094	Sleep_APP/PS1~Sleep_WT	Sleep_APP/PS1	Sleep_WT	5.85015	0.516053	4.62778	0.697524	2.3333	1.22237	1.38234	0.00993215	2.00296	Unpaired t-test	0.073984	permutation FDR (250 perm)	0.5
Atp1b3~P97370	24-hours after sleep deprivation_APP/PS1~Sleep_APP/PS1	24-hours after sleep deprivation_APP/PS1	Sleep_APP/PS1	7.45404	2.08826	5.19825	0.654345	4.77594	2.25578	1.51441	0.0615288	1.21092	Unpaired t-test	0.044151	permutation FDR (250 perm)	0.5
Atp1b3~P97370	24-hours after sleep deprivation_APP/PS1~24-hours after sleep deprivation_WT	24-hours after sleep deprivation_APP/PS1	24-hours after sleep deprivation_WT	7.45404	2.08826	4.97574	2.26494	5.5724	2.4783	1.36604	0.086271	1.06414	Unpaired t-test	0.0530637	permutation FDR (250 perm)	0.5
Atp2a1~Q8R429	24-hours after sleep deprivation_WT~Sleep_WT	24-hours after sleep deprivation_WT	Sleep_WT	5.65533	1.89545	5.5133	2.77299	1.10346	0.142034	0.0759026	0.919215	0.0365831	Unpaired t-test	0.938279	permutation FDR (250 perm)	0.5
Atp2a1~Q8R429	24-hours after sleep deprivation_APP/PS1~Sleep_APP/PS1	24-hours after sleep deprivation_APP/PS1	Sleep_APP/PS1	9.8536	0.610732	7.39029	1.61713	5.51479	2.46331	1.82002	0.0350421	1.45541	Unpaired t-test	0.0221461	permutation FDR (250 perm)	0.5
Atp2a1~Q8R429	24-hours after sleep deprivation_APP/PS1~24-hours after sleep deprivation_WT	24-hours after sleep deprivation_APP/PS1	24-hours after sleep deprivation_WT	9.8536	0.610732	5.65533	1.89545	18.3571	4.19826	3.17906	0.0011362	2.94454	Unpaired t-test	0.000287313	permutation FDR (250 perm)	0.5
Atp2a1~Q8R429	0-hours after sleep deprivation_APP/PS1~0-hours after sleep deprivation_WT	0-hours after sleep deprivation_APP/PS1	0-hours after sleep deprivation_WT	7.34784	1.46487	8.7778	1.83109	0.371139	-1.42997	-1.03521	0.127083	0.895912	Unpaired t-test	0.142219	permutation FDR (250 perm)	0.5
Atp2a2~O55143	24-hours after sleep deprivation_APP/PS1~Sleep_APP/PS1	24-hours after sleep deprivation_APP/PS1	Sleep_APP/PS1	6.57112	2.46217	3.38127	0.959083	9.1252	3.18986	1.87528	0.0336656	1.47281	Unpaired t-test	0.0139513	permutation FDR (250 perm)	0.5
Atp2a2~O55143	24-hours after sleep deprivation_APP/PS1~24-hours after sleep deprivation_WT	24-hours after sleep deprivation_APP/PS1	24-hours after sleep deprivation_WT	6.57112	2.46217	4.1959	2.29331	5.18814	2.37522	1.22098	0.130333	0.884945	Unpaired t-test	0.080797	permutation FDR (250 perm)	0.5
Atp5f1a~Q03265	24-hours after sleep deprivation_WT~Sleep_WT	24-hours after sleep deprivation_WT	Sleep_WT	6.98277	1.92128	6.13803	0.542339	1.79594	0.844737	0.64238	0.320417	0.494284	Unpaired t-test	0.429383	permutation FDR (250 perm)	0.5
Atp5f1a~Q03265	24-hours after sleep deprivation_APP/PS1~Sleep_APP/PS1	24-hours after sleep deprivation_APP/PS1	Sleep_APP/PS1	9.62989	1.79611	6.99747	1.00518	6.20063	2.63242	1.81857	0.023636	1.62643	Unpaired t-test	0.0144496	permutation FDR (250 perm)	0.5
Atp5f1a~Q03265	24-hours after sleep deprivation_APP/PS1~24-hours after sleep deprivation_WT	24-hours after sleep deprivation_APP/PS1	24-hours after sleep deprivation_WT	9.62989	1.79611	6.98277	1.92128	6.26415	2.64712	1.63132	0.0382407	1.41747	Unpaired t-test	0.0243033	permutation FDR (250 perm)	0.5
Atp5f1a~Q03265	Sleep_APP/PS1~Sleep_WT	Sleep_APP/PS1	Sleep_WT	6.99747	1.00518	6.13803	0.542339	1.81433	0.85944	0.81914	0.172482	0.763256	Unpaired t-test	0.308317	permutation FDR (250 perm)	0.5
Atp5f1a~Q03265	0-hours after sleep deprivation_APP/PS1~0-hours after sleep deprivation_WT	0-hours after sleep deprivation_APP/PS1	0-hours after sleep deprivation_WT	7.34667	0.937482	8.7955	0.976226	0.366318	-1.44883	-1.4269	0.0145417	1.83738	Unpaired t-test	0.0514005	permutation FDR (250 perm)	0.5
Atp5f1b~P56480	24-hours after sleep deprivation_WT~Sleep_WT	24-hours after sleep deprivation_WT	Sleep_WT	8.71391	1.92296	8.21445	0.698991	1.41368	0.499453	0.374038	0.561001	0.251036	Unpaired t-test	0.667582	permutation FDR (250 perm)	0.5
Atp5f1b~P56480	24-hours after sleep deprivation_APP/PS1~Sleep_APP/PS1	24-hours after sleep deprivation_APP/PS1	Sleep_APP/PS1	11.2327	1.50361	8.3032	1.18662	7.61859	2.92952	2.09737	0.00973496	2.01167	Unpaired t-test	0.00560907	permutation FDR (250 perm)	0.5
Atp5f1b~P56480	24-hours after sleep deprivation_APP/PS1~24-hours after sleep deprivation_WT	24-hours after sleep deprivation_APP/PS1	24-hours after sleep deprivation_WT	11.2327	1.50361	8.71391	1.92296	5.73113	2.51882	1.64235	0.0330903	1.4803	Unpaired t-test	0.0233817	permutation FDR (250 perm)	0.5
Atp5f1b~P56480	Sleep_APP/PS1~Sleep_WT	Sleep_APP/PS1	Sleep_WT	8.3032	1.18662	8.21445	0.698991	1.06345	0.0887492	0.0766159	0.897282	0.0470711	Unpaired t-test	0.941598	permutation FDR (250 perm)	0.5
Atp5f1b~P56480	0-hours after sleep deprivation_APP/PS1~0-hours after sleep deprivation_WT	0-hours after sleep deprivation_APP/PS1	0-hours after sleep deprivation_WT	8.56332	1.06956	10.1177	1.15612	0.340468	-1.55441	-1.41553	0.0216171	1.6652	Unpaired t-test	0.0532134	permutation FDR (250 perm)	0.5
Atp5f1c~A2AKU9	24-hours after sleep deprivation_APP/PS1~Sleep_APP/PS1	24-hours after sleep deprivation_APP/PS1	Sleep_APP/PS1	7.76288	1.88589	4.76582	0.351555	7.98371	2.99706	2.20126	0.015462	1.81073	Unpaired t-test	0.00718194	permutation FDR (250 perm)	0.5
Atp5f1c~A2AKU9	24-hours after sleep deprivation_APP/PS1~24-hours after sleep deprivation_WT	24-hours after sleep deprivation_APP/PS1	24-hours after sleep deprivation_WT	7.76288	1.88589	3.58702	1.57736	18.0743	4.17587	2.6749	0.00292803	2.53342	Unpaired t-test	0.000922338	permutation FDR (250 perm)	0.5
Atp5f1d~Q9D3D9	24-hours after sleep deprivation_WT~Sleep_WT	24-hours after sleep deprivation_WT	Sleep_WT	6.17411	1.6066	6.54503	1.05008	0.773288	-0.370923	-0.288979	0.644437	0.190819	Unpaired t-test	0.744371	permutation FDR (250 perm)	0.5
Atp5f1d~Q9D3D9	24-hours after sleep deprivation_APP/PS1~Sleep_APP/PS1	24-hours after sleep deprivation_APP/PS1	Sleep_APP/PS1	8.72803	1.70366	7.01089	2.20701	3.28783	1.71714	0.932732	0.239136	0.621356	Unpaired t-test	0.183207	permutation FDR (250 perm)	0.5
Atp5f1d~Q9D3D9	24-hours after sleep deprivation_APP/PS1~24-hours after sleep deprivation_WT	24-hours after sleep deprivation_APP/PS1	24-hours after sleep deprivation_WT	8.72803	1.70366	6.17411	1.6066	5.87225	2.55391	1.69658	0.0285473	1.54443	Unpaired t-test	0.0201954	permutation FDR (250 perm)	0.5
Atp5f1d~Q9D3D9	Sleep_APP/PS1~Sleep_WT	Sleep_APP/PS1	Sleep_WT	7.01089	2.20701	6.54503	1.05008	1.38113	0.465853	0.276659	0.709509	0.149042	Unpaired t-test	0.763831	permutation FDR (250 perm)	0.5
Atp5f1d~Q9D3D9	0-hours after sleep deprivation_APP/PS1~0-hours after sleep deprivation_WT	0-hours after sleep deprivation_APP/PS1	0-hours after sleep deprivation_WT	6.81772	1.50286	8.26106	1.80564	0.367716	-1.44334	-1.0418	0.125602	0.901002	Unpaired t-test	0.140365	permutation FDR (250 perm)	0.5
Atp5if1~E9PV44	24-hours after sleep deprivation_APP/PS1~Sleep_APP/PS1	24-hours after sleep deprivation_APP/PS1	Sleep_APP/PS1	8.5391	2.61093	5.47563	1.35569	8.35978	3.06346	1.6558	0.0536801	1.27019	Unpaired t-test	0.025121	permutation FDR (250 perm)	0.5
Atp5if1~E9PV44	24-hours after sleep deprivation_APP/PS1~24-hours after sleep deprivation_WT	24-hours after sleep deprivation_APP/PS1	24-hours after sleep deprivation_WT	8.5391	2.61093	6.09377	1.04955	5.4465	2.44533	1.40232	0.0942934	1.02552	Unpaired t-test	0.057372	permutation FDR (250 perm)	0.5
Atp5if1~E9PV44	Sleep_APP/PS1~Sleep_WT	Sleep_APP/PS1	Sleep_WT	5.47563	1.35569	4.84708	1.0898	1.54601	0.62855	0.479512	0.462626	0.33477	Unpaired t-test	0.563283	permutation FDR (250 perm)	0.5
Atp5me~Q06185	24-hours after sleep deprivation_APP/PS1~Sleep_APP/PS1	24-hours after sleep deprivation_APP/PS1	Sleep_APP/PS1	8.31553	2.40784	6.5815	0.531847	3.32657	1.73404	1.0776	0.172471	0.763284	Unpaired t-test	0.137611	permutation FDR (250 perm)	0.5
Atp5me~Q06185	24-hours after sleep deprivation_APP/PS1~24-hours after sleep deprivation_WT	24-hours after sleep deprivation_APP/PS1	24-hours after sleep deprivation_WT	8.31553	2.40784	4.99872	2.54729	9.96458	3.31681	1.6609	0.0491062	1.30886	Unpaired t-test	0.0221851	permutation FDR (250 perm)	0.5
Atp5mf~F8WHP8	24-hours after sleep deprivation_APP/PS1~Sleep_APP/PS1	24-hours after sleep deprivation_APP/PS1	Sleep_APP/PS1	9.06986	2.23307	4.37347	1.91387	25.9271	4.69639	2.49393	0.00798428	2.09776	Unpaired t-test	0.00148063	permutation FDR (250 perm)	0.5
Atp5mf~F8WHP8	24-hours after sleep deprivation_APP/PS1~24-hours after sleep deprivation_WT	24-hours after sleep deprivation_APP/PS1	24-hours after sleep deprivation_WT	9.06986	2.23307	4.65249	2.47036	21.3678	4.41737	2.30154	0.00995751	2.00185	Unpaired t-test	0.00266849	permutation FDR (250 perm)	0.5
Atp5pd~Q9DCX2	24-hours after sleep deprivation_APP/PS1~Sleep_APP/PS1	24-hours after sleep deprivation_APP/PS1	Sleep_APP/PS1	8.89589	2.13744	6.28154	0.227987	6.12346	2.61435	1.78739	0.0407824	1.38953	Unpaired t-test	0.0232841	permutation FDR (250 perm)	0.5
Atp5pd~Q9DCX2	24-hours after sleep deprivation_APP/PS1~24-hours after sleep deprivation_WT	24-hours after sleep deprivation_APP/PS1	24-hours after sleep deprivation_WT	8.89589	2.13744	5.54424	1.60573	10.2082	3.35165	2.02019	0.0175855	1.75484	Unpaired t-test	0.00807815	permutation FDR (250 perm)	0.5
Atp5pf~P97450	24-hours after sleep deprivation_APP/PS1~Sleep_APP/PS1	24-hours after sleep deprivation_APP/PS1	Sleep_APP/PS1	7.53868	1.56903	6.09497	0.350461	2.72018	1.4437	1.18023	0.0961805	1.01691	Unpaired t-test	0.107918	permutation FDR (250 perm)	0.5
Atp5pf~P97450	24-hours after sleep deprivation_APP/PS1~24-hours after sleep deprivation_WT	24-hours after sleep deprivation_APP/PS1	24-hours after sleep deprivation_WT	7.53868	1.56903	5.38236	2.53635	4.45777	2.15632	1.23161	0.114856	0.939848	Unpaired t-test	0.078733	permutation FDR (250 perm)	0.5
Atp5po~Q9DB20	24-hours after sleep deprivation_APP/PS1~Sleep_APP/PS1	24-hours after sleep deprivation_APP/PS1	Sleep_APP/PS1	7.97611	2.27692	4.04639	1.79915	15.2392	3.92971	2.11421	0.0178222	1.74904	Unpaired t-test	0.00526174	permutation FDR (250 perm)	0.5
Atp5po~Q9DB20	24-hours after sleep deprivation_APP/PS1~24-hours after sleep deprivation_WT	24-hours after sleep deprivation_APP/PS1	24-hours after sleep deprivation_WT	7.97611	2.27692	4.59991	1.84918	10.3834	3.3762	1.91006	0.0245694	1.60961	Unpaired t-test	0.0108894	permutation FDR (250 perm)	0.5
Atp6ap1~Q3TKX1	24-hours after sleep deprivation_WT~Sleep_WT	24-hours after sleep deprivation_WT	Sleep_WT	9.62918	0.270553	9.43795	0.25792	1.14174	0.191232	0.29303	0.234018	0.63075	Unpaired t-test	0.742327	permutation FDR (250 perm)	0.5
Atp6ap1~Q3TKX1	24-hours after sleep deprivation_APP/PS1~Sleep_APP/PS1	24-hours after sleep deprivation_APP/PS1	Sleep_APP/PS1	10.0378	0.381018	10.3654	0.53657	0.796884	-0.327558	-0.400524	0.337142	0.472187	Unpaired t-test	0.558614	permutation FDR (250 perm)	0.5
Atp6ap1~Q3TKX1	24-hours after sleep deprivation_APP/PS1~24-hours after sleep deprivation_WT	24-hours after sleep deprivation_APP/PS1	24-hours after sleep deprivation_WT	10.0378	0.381018	9.62918	0.270553	1.32745	0.408662	0.581259	0.0757766	1.12047	Unpaired t-test	0.373702	permutation FDR (250 perm)	0.5
Atp6ap1~Q3TKX1	Sleep_APP/PS1~Sleep_WT	Sleep_APP/PS1	Sleep_WT	10.3654	0.53657	9.43795	0.25792	1.90191	0.927452	1.17666	0.0219784	1.658	Unpaired t-test	0.146012	permutation FDR (250 perm)	0.5
Atp6ap1~Q3TKX1	0-hours after sleep deprivation_APP/PS1~0-hours after sleep deprivation_WT	0-hours after sleep deprivation_APP/PS1	0-hours after sleep deprivation_WT	9.86469	0.832312	9.78142	0.551699	1.05942	0.0832701	0.0933736	0.836042	0.0777718	Unpaired t-test	0.91276	permutation FDR (250 perm)	0.5
Atp6v1a~P50516	24-hours after sleep deprivation_WT~Sleep_WT	24-hours after sleep deprivation_WT	Sleep_WT	7.07567	0.823061	6.71989	0.194723	1.27968	0.355782	0.420899	0.323149	0.490597	Unpaired t-test	0.617455	permutation FDR (250 perm)	0.5
Atp6v1a~P50516	24-hours after sleep deprivation_APP/PS1~Sleep_APP/PS1	24-hours after sleep deprivation_APP/PS1	Sleep_APP/PS1	8.71302	1.66808	6.10178	0.788983	6.1103	2.61124	1.94307	0.0161266	1.79246	Unpaired t-test	0.0102375	permutation FDR (250 perm)	0.5
Atp6v1a~P50516	24-hours after sleep deprivation_APP/PS1~24-hours after sleep deprivation_WT	24-hours after sleep deprivation_APP/PS1	24-hours after sleep deprivation_WT	8.71302	1.66808	7.07567	0.823061	3.11093	1.63735	1.24214	0.0854951	1.06806	Unpaired t-test	0.0837986	permutation FDR (250 perm)	0.5
Atp6v1a~P50516	Sleep_APP/PS1~Sleep_WT	Sleep_APP/PS1	Sleep_WT	6.10178	0.788983	6.71989	0.194723	0.651521	-0.618116	-0.684952	0.194028	0.712136	Unpaired t-test	0.404509	permutation FDR (250 perm)	0.5
Atp6v1b2~P62814	24-hours after sleep deprivation_WT~Sleep_WT	24-hours after sleep deprivation_WT	Sleep_WT	7.43668	0.915654	6.92974	0.219892	1.42103	0.506938	0.573173	0.211904	0.67386	Unpaired t-test	0.486287	permutation FDR (250 perm)	0.5
Atp6v1b2~P62814	24-hours after sleep deprivation_APP/PS1~Sleep_APP/PS1	24-hours after sleep deprivation_APP/PS1	Sleep_APP/PS1	9.21116	1.9043	6.56906	0.825432	6.24237	2.64209	1.82671	0.0263314	1.57953	Unpaired t-test	0.0154965	permutation FDR (250 perm)	0.5
Atp6v1b2~P62814	24-hours after sleep deprivation_APP/PS1~24-hours after sleep deprivation_WT	24-hours after sleep deprivation_APP/PS1	24-hours after sleep deprivation_WT	9.21116	1.9043	7.43668	0.915654	3.42115	1.77448	1.24084	0.0986695	1.00582	Unpaired t-test	0.0843289	permutation FDR (250 perm)	0.5
Atp6v1b2~P62814	0-hours after sleep deprivation_APP/PS1~0-hours after sleep deprivation_WT	0-hours after sleep deprivation_APP/PS1	0-hours after sleep deprivation_WT	7.72309	0.93888	7.24953	1.03478	1.38853	0.473554	0.459819	0.387122	0.412152	Unpaired t-test	0.514964	permutation FDR (250 perm)	0.5
Atp6v1c1~Q9Z1G3	24-hours after sleep deprivation_APP/PS1~Sleep_APP/PS1	24-hours after sleep deprivation_APP/PS1	Sleep_APP/PS1	7.25272	1.65211	3.36811	1.30102	14.7701	3.88461	2.61694	0.00337604	2.47159	Unpaired t-test	0.000983784	permutation FDR (250 perm)	0.5
Atp6v1c1~Q9Z1G3	24-hours after sleep deprivation_APP/PS1~24-hours after sleep deprivation_WT	24-hours after sleep deprivation_APP/PS1	24-hours after sleep deprivation_WT	7.25272	1.65211	4.26736	1.43489	7.9192	2.98535	2.069	0.0100814	1.99648	Unpaired t-test	0.00634751	permutation FDR (250 perm)	0.5
Atp6v1e1~P50518	24-hours after sleep deprivation_APP/PS1~Sleep_APP/PS1	24-hours after sleep deprivation_APP/PS1	Sleep_APP/PS1	8.22845	1.92842	5.43228	0.369053	6.94596	2.79617	2.02338	0.0219968	1.65764	Unpaired t-test	0.0111399	permutation FDR (250 perm)	0.5
Atp6v1e1~P50518	24-hours after sleep deprivation_APP/PS1~24-hours after sleep deprivation_WT	24-hours after sleep deprivation_APP/PS1	24-hours after sleep deprivation_WT	8.22845	1.92842	6.4539	0.797185	3.42132	1.77455	1.24812	0.099383	1.00269	Unpaired t-test	0.0845392	permutation FDR (250 perm)	0.5
Atp6v1f~Q9D1K2	24-hours after sleep deprivation_APP/PS1~Sleep_APP/PS1	24-hours after sleep deprivation_APP/PS1	Sleep_APP/PS1	7.61065	2.27497	6.02321	0.760297	3.00517	1.58745	1.00085	0.191579	0.717652	Unpaired t-test	0.160277	permutation FDR (250 perm)	0.5
Atp6v1f~Q9D1K2	24-hours after sleep deprivation_APP/PS1~24-hours after sleep deprivation_WT	24-hours after sleep deprivation_APP/PS1	24-hours after sleep deprivation_WT	7.61065	2.27497	6.11416	0.908472	2.82156	1.49649	0.945418	0.213824	0.669944	Unpaired t-test	0.174139	permutation FDR (250 perm)	0.5
Atp6v1g1~Q9CR51	24-hours after sleep deprivation_WT~Sleep_WT	24-hours after sleep deprivation_WT	Sleep_WT	6.08206	1.02992	5.6945	1.068	1.30818	0.387566	0.350511	0.534298	0.272217	Unpaired t-test	0.689137	permutation FDR (250 perm)	0.5
Atp6v1g1~Q9CR51	24-hours after sleep deprivation_APP/PS1~Sleep_APP/PS1	24-hours after sleep deprivation_APP/PS1	Sleep_APP/PS1	9.04958	2.4024	5.82938	1.23417	9.31917	3.2202	1.85176	0.0323951	1.48952	Unpaired t-test	0.0133421	permutation FDR (250 perm)	0.5
Atp6v1g1~Q9CR51	24-hours after sleep deprivation_APP/PS1~24-hours after sleep deprivation_WT	24-hours after sleep deprivation_APP/PS1	24-hours after sleep deprivation_WT	9.04958	2.4024	6.08206	1.02992	7.8219	2.96752	1.79444	0.0392171	1.40652	Unpaired t-test	0.0200724	permutation FDR (250 perm)	0.5
Atp6v1g1~Q9CR51	Sleep_APP/PS1~Sleep_WT	Sleep_APP/PS1	Sleep_WT	5.82938	1.23417	5.6945	1.068	1.098	0.134883	0.107427	0.862919	0.0640301	Unpaired t-test	0.914512	permutation FDR (250 perm)	0.5
Atp6v1h~A0A0A6YX18	24-hours after sleep deprivation_APP/PS1~Sleep_APP/PS1	24-hours after sleep deprivation_APP/PS1	Sleep_APP/PS1	7.24507	1.40792	5.57398	0.62221	3.18454	1.67108	1.3899	0.0479402	1.3193	Unpaired t-test	0.0581363	permutation FDR (250 perm)	0.5
Atp6v1h~A0A0A6YX18	24-hours after sleep deprivation_APP/PS1~24-hours after sleep deprivation_WT	24-hours after sleep deprivation_APP/PS1	24-hours after sleep deprivation_WT	7.24507	1.40792	5.87098	0.686996	2.59203	1.37408	1.15539	0.0867202	1.06188	Unpaired t-test	0.104584	permutation FDR (250 perm)	0.5
Atp6v1h~A0A0A6YX18	0-hours after sleep deprivation_APP/PS1~0-hours after sleep deprivation_WT	0-hours after sleep deprivation_APP/PS1	0-hours after sleep deprivation_WT	6.071	0.977226	5.89087	0.948517	1.13298	0.180128	0.176393	0.73528	0.133547	Unpaired t-test	0.810319	permutation FDR (250 perm)	0.5
Atxn10~P28658	24-hours after sleep deprivation_APP/PS1~Sleep_APP/PS1	24-hours after sleep deprivation_APP/PS1	Sleep_APP/PS1	5.81998	1.25099	3.39146	0.500731	5.38341	2.42852	2.1821	0.00567405	2.24611	Unpaired t-test	0.00572721	permutation FDR (250 perm)	0.5
Atxn10~P28658	24-hours after sleep deprivation_APP/PS1~24-hours after sleep deprivation_WT	24-hours after sleep deprivation_APP/PS1	24-hours after sleep deprivation_WT	5.81998	1.25099	3.49005	1.1632	5.02781	2.32993	1.88838	0.00952115	2.02131	Unpaired t-test	0.0110965	permutation FDR (250 perm)	0.5
Axl~Q00993	24-hours after sleep deprivation_WT~Sleep_WT	24-hours after sleep deprivation_WT	Sleep_WT	6.26157	0.441662	6.1394	0.473016	1.08837	0.12217	0.159867	0.652055	0.185715	Unpaired t-test	0.874019	permutation FDR (250 perm)	0.5
Axl~Q00993	24-hours after sleep deprivation_APP/PS1~Sleep_APP/PS1	24-hours after sleep deprivation_APP/PS1	Sleep_APP/PS1	6.44395	0.480879	6.16578	0.615524	1.21266	0.278175	0.317749	0.481477	0.317424	Unpaired t-test	0.639077	permutation FDR (250 perm)	0.5
Axl~Q00993	24-hours after sleep deprivation_APP/PS1~24-hours after sleep deprivation_WT	24-hours after sleep deprivation_APP/PS1	24-hours after sleep deprivation_WT	6.44395	0.480879	6.26157	0.441662	1.13476	0.182386	0.233635	0.530031	0.275699	Unpaired t-test	0.720615	permutation FDR (250 perm)	0.5
Axl~Q00993	Sleep_APP/PS1~Sleep_WT	Sleep_APP/PS1	Sleep_WT	6.16578	0.615524	6.1394	0.473016	1.01845	0.0263811	0.0305574	0.944136	0.0249653	Unpaired t-test	0.979598	permutation FDR (250 perm)	0.5
Axl~Q00993	0-hours after sleep deprivation_APP/PS1~0-hours after sleep deprivation_WT	0-hours after sleep deprivation_APP/PS1	0-hours after sleep deprivation_WT	6.18484	0.695692	6.32579	0.394777	0.906922	-0.14095	-0.172635	0.666716	0.176059	Unpaired t-test	0.816932	permutation FDR (250 perm)	0.5
Azgp1~Q64726	24-hours after sleep deprivation_WT~Sleep_WT	24-hours after sleep deprivation_WT	Sleep_WT	8.66869	0.716252	9.34772	0.994372	0.624587	-0.679025	-0.678822	0.199684	0.699656	Unpaired t-test	0.396763	permutation FDR (250 perm)	0.5
Azgp1~Q64726	24-hours after sleep deprivation_APP/PS1~Sleep_APP/PS1	24-hours after sleep deprivation_APP/PS1	Sleep_APP/PS1	9.23	0.371455	8.92096	0.694068	1.23889	0.309048	0.349308	0.45348	0.343442	Unpaired t-test	0.610321	permutation FDR (250 perm)	0.5
Azgp1~Q64726	24-hours after sleep deprivation_APP/PS1~24-hours after sleep deprivation_WT	24-hours after sleep deprivation_APP/PS1	24-hours after sleep deprivation_WT	9.23	0.371455	8.66869	0.716252	1.47561	0.561313	0.671185	0.128244	0.891964	Unpaired t-test	0.307688	permutation FDR (250 perm)	0.5
Azgp1~Q64726	Sleep_APP/PS1~Sleep_WT	Sleep_APP/PS1	Sleep_WT	8.92096	0.694068	9.34772	0.994372	0.743931	-0.42676	-0.4127	0.44285	0.353743	Unpaired t-test	0.62434	permutation FDR (250 perm)	0.5
Azgp1~Q64726	0-hours after sleep deprivation_APP/PS1~0-hours after sleep deprivation_WT	0-hours after sleep deprivation_APP/PS1	0-hours after sleep deprivation_WT	9.17027	1.10583	8.77737	0.940621	1.31303	0.392905	0.370414	0.497183	0.303483	Unpaired t-test	0.600994	permutation FDR (250 perm)	0.5
B2m~P01887	24-hours after sleep deprivation_WT~Sleep_WT	24-hours after sleep deprivation_WT	Sleep_WT	14.4543	0.162596	14.413	0.288109	1.02902	0.0412692	0.0649849	0.765171	0.116242	Unpaired t-test	0.943809	permutation FDR (250 perm)	0.5
B2m~P01887	24-hours after sleep deprivation_APP/PS1~Sleep_APP/PS1	24-hours after sleep deprivation_APP/PS1	Sleep_APP/PS1	14.4407	0.555732	14.292	0.165394	1.10859	0.148721	0.19519	0.590526	0.228761	Unpaired t-test	0.777405	permutation FDR (250 perm)	0.5
B2m~P01887	24-hours after sleep deprivation_APP/PS1~24-hours after sleep deprivation_WT	24-hours after sleep deprivation_APP/PS1	24-hours after sleep deprivation_WT	14.4407	0.555732	14.4543	0.162596	0.990648	-0.0135556	-0.0179013	0.959768	0.0178338	Unpaired t-test	0.978177	permutation FDR (250 perm)	0.5
B2m~P01887	Sleep_APP/PS1~Sleep_WT	Sleep_APP/PS1	Sleep_WT	14.292	0.165394	14.413	0.288109	0.919545	-0.121007	-0.187963	0.420064	0.376685	Unpaired t-test	0.842314	permutation FDR (250 perm)	0.5
B2m~P01887	0-hours after sleep deprivation_APP/PS1~0-hours after sleep deprivation_WT	0-hours after sleep deprivation_APP/PS1	0-hours after sleep deprivation_WT	14.2943	0.345465	14.0777	0.458488	1.16195	0.216553	0.302928	0.330629	0.480659	Unpaired t-test	0.674192	permutation FDR (250 perm)	0.5
B3GNT2~Q9Z222	24-hours after sleep deprivation_WT~Sleep_WT	24-hours after sleep deprivation_WT	Sleep_WT	7.21178	0.533615	7.15947	0.417829	1.03692	0.0523033	0.0673417	0.853224	0.0689368	Unpaired t-test	0.941941	permutation FDR (250 perm)	0.5
B3GNT2~Q9Z222	24-hours after sleep deprivation_APP/PS1~Sleep_APP/PS1	24-hours after sleep deprivation_APP/PS1	Sleep_APP/PS1	8.17167	0.699312	7.38072	0.25823	1.73021	0.790945	0.943459	0.0541391	1.26649	Unpaired t-test	0.181645	permutation FDR (250 perm)	0.5
B3GNT2~Q9Z222	24-hours after sleep deprivation_APP/PS1~24-hours after sleep deprivation_WT	24-hours after sleep deprivation_APP/PS1	24-hours after sleep deprivation_WT	8.17167	0.699312	7.21178	0.533615	1.94516	0.959889	1.08938	0.032276	1.49112	Unpaired t-test	0.116379	permutation FDR (250 perm)	0.5
B3GNT2~Q9Z222	Sleep_APP/PS1~Sleep_WT	Sleep_APP/PS1	Sleep_WT	7.38072	0.25823	7.15947	0.417829	1.16574	0.221247	0.309898	0.325539	0.487397	Unpaired t-test	0.728787	permutation FDR (250 perm)	0.5
B4galnt1~Q09200	24-hours after sleep deprivation_APP/PS1~Sleep_APP/PS1	24-hours after sleep deprivation_APP/PS1	Sleep_APP/PS1	8.40032	1.52116	6.90757	0.305964	2.81426	1.49276	1.2468	0.0802137	1.09575	Unpaired t-test	0.0924809	permutation FDR (250 perm)	0.5
B4galnt1~Q09200	24-hours after sleep deprivation_APP/PS1~24-hours after sleep deprivation_WT	24-hours after sleep deprivation_APP/PS1	24-hours after sleep deprivation_WT	8.40032	1.52116	6.84217	0.734721	2.94477	1.55816	1.25307	0.0748188	1.12599	Unpaired t-test	0.0817445	permutation FDR (250 perm)	0.5
B4galnt1~Q09200	Sleep_APP/PS1~Sleep_WT	Sleep_APP/PS1	Sleep_WT	6.90757	0.305964	6.53105	0.754449	1.2982	0.376515	0.446159	0.303487	0.517859	Unpaired t-test	0.596587	permutation FDR (250 perm)	0.5
B4galt1~P15535	24-hours after sleep deprivation_WT~Sleep_WT	24-hours after sleep deprivation_WT	Sleep_WT	5.88388	0.66118	5.72449	0.25273	1.11682	0.159397	0.202031	0.591348	0.228157	Unpaired t-test	0.836	permutation FDR (250 perm)	0.5
B4galt1~P15535	24-hours after sleep deprivation_APP/PS1~Sleep_APP/PS1	24-hours after sleep deprivation_APP/PS1	Sleep_APP/PS1	7.24591	0.656579	5.95778	0.374262	2.4421	1.28812	1.51867	0.00579539	2.23692	Unpaired t-test	0.037724	permutation FDR (250 perm)	0.5
B4galt1~P15535	24-hours after sleep deprivation_APP/PS1~24-hours after sleep deprivation_WT	24-hours after sleep deprivation_APP/PS1	24-hours after sleep deprivation_WT	7.24591	0.656579	5.88388	0.66118	2.57046	1.36203	1.5153	0.00602473	2.22006	Unpaired t-test	0.0347046	permutation FDR (250 perm)	0.5
B4galt1~P15535	Sleep_APP/PS1~Sleep_WT	Sleep_APP/PS1	Sleep_WT	5.95778	0.374262	5.72449	0.25273	1.17552	0.233298	0.32689	0.314284	0.502677	Unpaired t-test	0.718071	permutation FDR (250 perm)	0.5
B4galt1~P15535	0-hours after sleep deprivation_APP/PS1~0-hours after sleep deprivation_WT	0-hours after sleep deprivation_APP/PS1	0-hours after sleep deprivation_WT	6.44992	0.495466	6.19666	0.424368	1.1919	0.253265	0.336858	0.334847	0.475153	Unpaired t-test	0.636726	permutation FDR (250 perm)	0.5
B4gat1~Q8BWP8	24-hours after sleep deprivation_WT~Sleep_WT	24-hours after sleep deprivation_WT	Sleep_WT	8.58582	0.490595	8.34164	0.583086	1.18442	0.244179	0.301049	0.447728	0.348986	Unpaired t-test	0.731918	permutation FDR (250 perm)	0.5
B4gat1~Q8BWP8	24-hours after sleep deprivation_APP/PS1~Sleep_APP/PS1	24-hours after sleep deprivation_APP/PS1	Sleep_APP/PS1	7.95459	0.55446	8.65303	0.768417	0.616237	-0.698443	-0.729615	0.170213	0.769007	Unpaired t-test	0.291254	permutation FDR (250 perm)	0.5
B4gat1~Q8BWP8	24-hours after sleep deprivation_APP/PS1~24-hours after sleep deprivation_WT	24-hours after sleep deprivation_APP/PS1	24-hours after sleep deprivation_WT	7.95459	0.55446	8.58582	0.490595	0.645623	-0.631235	-0.770978	0.0756049	1.12145	Unpaired t-test	0.244624	permutation FDR (250 perm)	0.5
B4gat1~Q8BWP8	Sleep_APP/PS1~Sleep_WT	Sleep_APP/PS1	Sleep_WT	8.65303	0.768417	8.34164	0.583086	1.2409	0.311386	0.327095	0.513114	0.289786	Unpaired t-test	0.716017	permutation FDR (250 perm)	0.5
B4gat1~Q8BWP8	0-hours after sleep deprivation_APP/PS1~0-hours after sleep deprivation_WT	0-hours after sleep deprivation_APP/PS1	0-hours after sleep deprivation_WT	8.31302	0.681356	8.65402	0.697896	0.789496	-0.340997	-0.391128	0.375698	0.425161	Unpaired t-test	0.580982	permutation FDR (250 perm)	0.5
Babam1~Q3UI43	24-hours after sleep deprivation_APP/PS1~Sleep_APP/PS1	24-hours after sleep deprivation_APP/PS1	Sleep_APP/PS1	8.11527	1.44307	3.68631	1.4923	21.5402	4.42896	2.9794	0.00177384	2.75108	Unpaired t-test	0.000349754	permutation FDR (250 perm)	0.5
Babam1~Q3UI43	24-hours after sleep deprivation_APP/PS1~24-hours after sleep deprivation_WT	24-hours after sleep deprivation_APP/PS1	24-hours after sleep deprivation_WT	8.11527	1.44307	4.72011	1.50523	10.5207	3.39516	2.44058	0.00299484	2.52363	Unpaired t-test	0.0016686	permutation FDR (250 perm)	0.5
Babam2~Q8K3W0	24-hours after sleep deprivation_APP/PS1~Sleep_APP/PS1	24-hours after sleep deprivation_APP/PS1	Sleep_APP/PS1	6.59289	1.71878	3.57853	0.91207	8.08003	3.01436	2.16275	0.00990294	2.00424	Unpaired t-test	0.00513324	permutation FDR (250 perm)	0.5
Babam2~Q8K3W0	24-hours after sleep deprivation_APP/PS1~24-hours after sleep deprivation_WT	24-hours after sleep deprivation_APP/PS1	24-hours after sleep deprivation_WT	6.59289	1.71878	3.58803	1.74515	8.02698	3.00486	1.94104	0.015718	1.8036	Unpaired t-test	0.00907567	permutation FDR (250 perm)	0.5
Bag1~F6TCF9	24-hours after sleep deprivation_APP/PS1~Sleep_APP/PS1	24-hours after sleep deprivation_APP/PS1	Sleep_APP/PS1	7.47458	1.28851	4.5728	1.0956	7.47351	2.90179	2.24064	0.0053531	2.27139	Unpaired t-test	0.00351102	permutation FDR (250 perm)	0.5
Bag1~F6TCF9	24-hours after sleep deprivation_APP/PS1~24-hours after sleep deprivation_WT	24-hours after sleep deprivation_APP/PS1	24-hours after sleep deprivation_WT	7.47458	1.28851	3.79746	1.07248	12.7916	3.67712	3.0049	0.000518629	3.28514	Unpaired t-test	0.000272212	permutation FDR (250 perm)	0.5
Bag3~Q9JLV1	24-hours after sleep deprivation_WT~Sleep_WT	24-hours after sleep deprivation_WT	Sleep_WT	4.86444	1.01727	4.62484	0.920386	1.18067	0.239601	0.226028	0.67636	0.169822	Unpaired t-test	0.814571	permutation FDR (250 perm)	0.5
Bag3~Q9JLV1	24-hours after sleep deprivation_APP/PS1~Sleep_APP/PS1	24-hours after sleep deprivation_APP/PS1	Sleep_APP/PS1	8.04655	0.586821	5.83384	2.16158	4.63545	2.21271	1.37248	0.110025	0.958507	Unpaired t-test	0.0747081	permutation FDR (250 perm)	0.5
Bag3~Q9JLV1	24-hours after sleep deprivation_APP/PS1~24-hours after sleep deprivation_WT	24-hours after sleep deprivation_APP/PS1	24-hours after sleep deprivation_WT	8.04655	0.586821	4.86444	1.01727	9.07635	3.18211	3.21014	7.56432e-05	4.12123	Unpaired t-test	0.000133472	permutation FDR (250 perm)	0.5
Bag3~Q9JLV1	Sleep_APP/PS1~Sleep_WT	Sleep_APP/PS1	Sleep_WT	5.83384	2.16158	4.62484	0.920386	2.31178	1.209	0.735296	0.339261	0.469467	Unpaired t-test	0.363915	permutation FDR (250 perm)	0.5
Bag5~Q8CI32	24-hours after sleep deprivation_APP/PS1~Sleep_APP/PS1	24-hours after sleep deprivation_APP/PS1	Sleep_APP/PS1	5.40213	1.1308	3.20939	1.37978	4.57172	2.19274	1.61779	0.0345937	1.461	Unpaired t-test	0.0284042	permutation FDR (250 perm)	0.5
Bag5~Q8CI32	24-hours after sleep deprivation_APP/PS1~24-hours after sleep deprivation_WT	24-hours after sleep deprivation_APP/PS1	24-hours after sleep deprivation_WT	5.40213	1.1308	3.21016	0.759117	4.56928	2.19197	2.00525	0.00550762	2.25904	Unpaired t-test	0.00887719	permutation FDR (250 perm)	0.5
Bag6~A0A1B0GX81	24-hours after sleep deprivation_APP/PS1~Sleep_APP/PS1	24-hours after sleep deprivation_APP/PS1	Sleep_APP/PS1	7.34062	2.27641	3.76053	1.01649	11.9596	3.58009	2.18584	0.0155366	1.80865	Unpaired t-test	0.00528773	permutation FDR (250 perm)	0.5
Bag6~A0A1B0GX81	24-hours after sleep deprivation_APP/PS1~24-hours after sleep deprivation_WT	24-hours after sleep deprivation_APP/PS1	24-hours after sleep deprivation_WT	7.34062	2.27641	3.58191	1.14715	13.5358	3.75871	2.31934	0.0119872	1.92128	Unpaired t-test	0.00415385	permutation FDR (250 perm)	0.5
Banf1~O54962	24-hours after sleep deprivation_WT~Sleep_WT	24-hours after sleep deprivation_WT	Sleep_WT	7.27226	0.972474	6.89215	0.782845	1.30143	0.380103	0.376464	0.470153	0.327761	Unpaired t-test	0.664621	permutation FDR (250 perm)	0.5
Banf1~O54962	24-hours after sleep deprivation_APP/PS1~Sleep_APP/PS1	24-hours after sleep deprivation_APP/PS1	Sleep_APP/PS1	9.73414	1.51385	7.17393	1.36541	5.89794	2.56021	1.7518	0.0262408	1.58102	Unpaired t-test	0.0168636	permutation FDR (250 perm)	0.5
Banf1~O54962	24-hours after sleep deprivation_APP/PS1~24-hours after sleep deprivation_WT	24-hours after sleep deprivation_APP/PS1	24-hours after sleep deprivation_WT	9.73414	1.51385	7.27226	0.972474	5.50936	2.46188	1.91611	0.0134078	1.87264	Unpaired t-test	0.0119303	permutation FDR (250 perm)	0.5
Banf1~O54962	Sleep_APP/PS1~Sleep_WT	Sleep_APP/PS1	Sleep_WT	7.17393	1.36541	6.89215	0.782845	1.21569	0.281775	0.224735	0.721921	0.141511	Unpaired t-test	0.809735	permutation FDR (250 perm)	0.5
Banf1~O54962	0-hours after sleep deprivation_APP/PS1~0-hours after sleep deprivation_WT	0-hours after sleep deprivation_APP/PS1	0-hours after sleep deprivation_WT	7.32392	1.02331	8.52392	0.979508	0.435275	-1.2	-1.15093	0.0461305	1.33601	Unpaired t-test	0.108539	permutation FDR (250 perm)	0.5
Basp1~Q91XV3	24-hours after sleep deprivation_WT~Sleep_WT	24-hours after sleep deprivation_WT	Sleep_WT	9.77352	0.542108	9.15158	0.831816	1.53895	0.621942	0.686971	0.150871	0.821393	Unpaired t-test	0.390683	permutation FDR (250 perm)	0.5
Basp1~Q91XV3	24-hours after sleep deprivation_APP/PS1~Sleep_APP/PS1	24-hours after sleep deprivation_APP/PS1	Sleep_APP/PS1	9.62185	1.07841	9.43417	0.51429	1.13893	0.18768	0.179331	0.740744	0.130332	Unpaired t-test	0.792733	permutation FDR (250 perm)	0.5
Basp1~Q91XV3	24-hours after sleep deprivation_APP/PS1~24-hours after sleep deprivation_WT	24-hours after sleep deprivation_APP/PS1	24-hours after sleep deprivation_WT	9.62185	1.07841	9.77352	0.542108	0.900206	-0.151673	-0.147165	0.783204	0.106125	Unpaired t-test	0.822737	permutation FDR (250 perm)	0.5
Basp1~Q91XV3	Sleep_APP/PS1~Sleep_WT	Sleep_APP/PS1	Sleep_WT	9.43417	0.51429	9.15158	0.831816	1.21638	0.282589	0.305185	0.522141	0.282212	Unpaired t-test	0.734906	permutation FDR (250 perm)	0.5
Basp1~Q91XV3	0-hours after sleep deprivation_APP/PS1~0-hours after sleep deprivation_WT	0-hours after sleep deprivation_APP/PS1	0-hours after sleep deprivation_WT	9.5667	0.954581	9.75297	0.82243	0.878875	-0.18627	-0.188871	0.708466	0.149681	Unpaired t-test	0.799146	permutation FDR (250 perm)	0.5
Bax~A0A1B0GT81	24-hours after sleep deprivation_APP/PS1~Sleep_APP/PS1	24-hours after sleep deprivation_APP/PS1	Sleep_APP/PS1	7.47115	1.53931	4.36627	1.01647	8.60322	3.10488	2.29026	0.00581349	2.23556	Unpaired t-test	0.00315468	permutation FDR (250 perm)	0.5
Bax~A0A1B0GT81	24-hours after sleep deprivation_APP/PS1~24-hours after sleep deprivation_WT	24-hours after sleep deprivation_APP/PS1	24-hours after sleep deprivation_WT	7.47115	1.53931	4.79203	0.931634	6.40465	2.67912	2.08252	0.00943917	2.02507	Unpaired t-test	0.00758497	permutation FDR (250 perm)	0.5
Bcam~Q9R069	24-hours after sleep deprivation_WT~Sleep_WT	24-hours after sleep deprivation_WT	Sleep_WT	6.36388	0.435408	6.35247	0.870722	1.00794	0.01141	0.0127139	0.977569	0.0098527	Unpaired t-test	0.987954	permutation FDR (250 perm)	0.5
Bcam~Q9R069	24-hours after sleep deprivation_APP/PS1~Sleep_APP/PS1	24-hours after sleep deprivation_APP/PS1	Sleep_APP/PS1	6.44503	0.438098	6.63859	0.46144	0.874446	-0.193559	-0.24114	0.539623	0.26791	Unpaired t-test	0.722482	permutation FDR (250 perm)	0.5
Bcam~Q9R069	24-hours after sleep deprivation_APP/PS1~24-hours after sleep deprivation_WT	24-hours after sleep deprivation_APP/PS1	24-hours after sleep deprivation_WT	6.44503	0.438098	6.36388	0.435408	1.05786	0.0811547	0.106148	0.764945	0.11637	Unpaired t-test	0.870904	permutation FDR (250 perm)	0.5
Bcam~Q9R069	Sleep_APP/PS1~Sleep_WT	Sleep_APP/PS1	Sleep_WT	6.63859	0.46144	6.35247	0.870722	1.21936	0.286124	0.309731	0.515547	0.287732	Unpaired t-test	0.729564	permutation FDR (250 perm)	0.5
Bcam~Q9R069	0-hours after sleep deprivation_APP/PS1~0-hours after sleep deprivation_WT	0-hours after sleep deprivation_APP/PS1	0-hours after sleep deprivation_WT	6.66961	0.911065	7.34852	0.595188	0.624639	-0.678905	-0.732098	0.14413	0.841247	Unpaired t-test	0.297043	permutation FDR (250 perm)	0.5
Bcan~Q61361	24-hours after sleep deprivation_WT~Sleep_WT	24-hours after sleep deprivation_WT	Sleep_WT	11.1974	0.526667	10.6977	0.897573	1.41391	0.49969	0.54029	0.262345	0.581128	Unpaired t-test	0.513471	permutation FDR (250 perm)	0.5
Bcan~Q61361	24-hours after sleep deprivation_APP/PS1~Sleep_APP/PS1	24-hours after sleep deprivation_APP/PS1	Sleep_APP/PS1	10.3262	0.33481	10.9288	0.80144	0.658587	-0.602555	-0.649458	0.216749	0.664043	Unpaired t-test	0.355374	permutation FDR (250 perm)	0.5
Bcan~Q61361	24-hours after sleep deprivation_APP/PS1~24-hours after sleep deprivation_WT	24-hours after sleep deprivation_APP/PS1	24-hours after sleep deprivation_WT	10.3262	0.33481	11.1974	0.526667	0.546696	-0.87119	-1.14328	0.00736644	2.13274	Unpaired t-test	0.0996654	permutation FDR (250 perm)	0.5
Bcan~Q61361	Sleep_APP/PS1~Sleep_WT	Sleep_APP/PS1	Sleep_WT	10.9288	0.80144	10.6977	0.897573	1.17369	0.231054	0.221529	0.680244	0.167335	Unpaired t-test	0.809473	permutation FDR (250 perm)	0.5
Bcan~Q61361	0-hours after sleep deprivation_APP/PS1~0-hours after sleep deprivation_WT	0-hours after sleep deprivation_APP/PS1	0-hours after sleep deprivation_WT	10.8809	1.23448	11.1027	0.984018	0.857458	-0.221862	-0.199446	0.723895	0.140325	Unpaired t-test	0.785153	permutation FDR (250 perm)	0.5
Bcat1~B2KFA8	24-hours after sleep deprivation_WT~Sleep_WT	24-hours after sleep deprivation_WT	Sleep_WT	7.2114	1.79852	5.77671	1.03953	2.70324	1.43469	1.06426	0.116481	0.933744	Unpaired t-test	0.162229	permutation FDR (250 perm)	0.5
Bcat1~B2KFA8	24-hours after sleep deprivation_APP/PS1~Sleep_APP/PS1	24-hours after sleep deprivation_APP/PS1	Sleep_APP/PS1	5.61447	0.493102	5.94514	1.21328	0.795166	-0.330672	-0.288676	0.630034	0.200636	Unpaired t-test	0.676132	permutation FDR (250 perm)	0.5
Bcat1~B2KFA8	24-hours after sleep deprivation_APP/PS1~24-hours after sleep deprivation_WT	24-hours after sleep deprivation_APP/PS1	24-hours after sleep deprivation_WT	5.61447	0.493102	7.2114	1.79852	0.33058	-1.59693	-1.26076	0.0753961	1.12265	Unpaired t-test	0.0797729	permutation FDR (250 perm)	0.5
Bcat1~B2KFA8	Sleep_APP/PS1~Sleep_WT	Sleep_APP/PS1	Sleep_WT	5.94514	1.21328	5.77671	1.03953	1.12384	0.168432	0.135794	0.825993	0.0830237	Unpaired t-test	0.888614	permutation FDR (250 perm)	0.5
Bcat2~A0A1B0GX27	24-hours after sleep deprivation_APP/PS1~Sleep_APP/PS1	24-hours after sleep deprivation_APP/PS1	Sleep_APP/PS1	7.40423	1.03775	5.46246	0.210122	3.84176	1.94177	1.98984	0.00778423	2.10878	Unpaired t-test	0.0121273	permutation FDR (250 perm)	0.5
Bcat2~A0A1B0GX27	24-hours after sleep deprivation_APP/PS1~24-hours after sleep deprivation_WT	24-hours after sleep deprivation_APP/PS1	24-hours after sleep deprivation_WT	7.40423	1.03775	4.06782	2.24018	10.1009	3.33641	2.187	0.0102633	1.98871	Unpaired t-test	0.00481858	permutation FDR (250 perm)	0.5
Bche~Q03311	24-hours after sleep deprivation_WT~Sleep_WT	24-hours after sleep deprivation_WT	Sleep_WT	6.94788	0.876801	7.2549	0.700125	0.80831	-0.30702	-0.320457	0.51539	0.287864	Unpaired t-test	0.715305	permutation FDR (250 perm)	0.5
Bche~Q03311	24-hours after sleep deprivation_APP/PS1~Sleep_APP/PS1	24-hours after sleep deprivation_APP/PS1	Sleep_APP/PS1	7.34163	0.381233	6.92244	0.488211	1.33718	0.419193	0.525469	0.199563	0.699921	Unpaired t-test	0.443629	permutation FDR (250 perm)	0.5
Bche~Q03311	24-hours after sleep deprivation_APP/PS1~24-hours after sleep deprivation_WT	24-hours after sleep deprivation_APP/PS1	24-hours after sleep deprivation_WT	7.34163	0.381233	6.94788	0.876801	1.31381	0.393759	0.439227	0.348055	0.458352	Unpaired t-test	0.500066	permutation FDR (250 perm)	0.5
Bche~Q03311	Sleep_APP/PS1~Sleep_WT	Sleep_APP/PS1	Sleep_WT	6.92244	0.488211	7.2549	0.700125	0.794184	-0.332454	-0.379567	0.397247	0.400939	Unpaired t-test	0.664081	permutation FDR (250 perm)	0.5
Bcl2l13~P59017	24-hours after sleep deprivation_APP/PS1~Sleep_APP/PS1	24-hours after sleep deprivation_APP/PS1	Sleep_APP/PS1	6.92664	1.80622	4.42693	1.2634	5.6557	2.49971	1.63868	0.0379411	1.42089	Unpaired t-test	0.0247396	permutation FDR (250 perm)	0.5
Bcl2l13~P59017	24-hours after sleep deprivation_APP/PS1~24-hours after sleep deprivation_WT	24-hours after sleep deprivation_APP/PS1	24-hours after sleep deprivation_WT	6.92664	1.80622	3.14416	1.01194	13.7607	3.78248	2.6878	0.00357305	2.44696	Unpaired t-test	0.00130606	permutation FDR (250 perm)	0.5
Bdnf~H9H9S8	24-hours after sleep deprivation_APP/PS1~Sleep_APP/PS1	24-hours after sleep deprivation_APP/PS1	Sleep_APP/PS1	6.5995	0.251174	7.39468	0.975744	0.57627	-0.795184	-0.794678	0.180565	0.743365	Unpaired t-test	0.268415	permutation FDR (250 perm)	0.5
Bdnf~H9H9S8	Sleep_APP/PS1~Sleep_WT	Sleep_APP/PS1	Sleep_WT	7.39468	0.975744	6.5044	0.501926	1.85353	0.890279	0.865056	0.148721	0.827628	Unpaired t-test	0.279329	permutation FDR (250 perm)	0.5
Bgn~P28653	24-hours after sleep deprivation_WT~Sleep_WT	24-hours after sleep deprivation_WT	Sleep_WT	6.95728	0.646854	6.08351	0.45709	1.83245	0.873775	1.06124	0.0192304	1.71601	Unpaired t-test	0.16271	permutation FDR (250 perm)	0.5
Bgn~P28653	24-hours after sleep deprivation_APP/PS1~Sleep_APP/PS1	24-hours after sleep deprivation_APP/PS1	Sleep_APP/PS1	7.58729	0.791427	6.98846	0.89499	1.51449	0.598834	0.559372	0.324398	0.488922	Unpaired t-test	0.41404	permutation FDR (250 perm)	0.5
Bgn~P28653	24-hours after sleep deprivation_APP/PS1~24-hours after sleep deprivation_WT	24-hours after sleep deprivation_APP/PS1	24-hours after sleep deprivation_WT	7.58729	0.791427	6.95728	0.646854	1.54757	0.630006	0.669083	0.185288	0.732154	Unpaired t-test	0.308586	permutation FDR (250 perm)	0.5
Bgn~P28653	Sleep_APP/PS1~Sleep_WT	Sleep_APP/PS1	Sleep_WT	6.98846	0.89499	6.08351	0.45709	1.87248	0.904948	0.918874	0.116611	0.933259	Unpaired t-test	0.249982	permutation FDR (250 perm)	0.5
Bgn~P28653	0-hours after sleep deprivation_APP/PS1~0-hours after sleep deprivation_WT	0-hours after sleep deprivation_APP/PS1	0-hours after sleep deprivation_WT	6.3722	1.47114	7.33322	0.791712	0.513692	-0.961025	-0.826606	0.18249	0.738762	Unpaired t-test	0.244011	permutation FDR (250 perm)	0.5
Bid~P70444	24-hours after sleep deprivation_APP/PS1~Sleep_APP/PS1	24-hours after sleep deprivation_APP/PS1	Sleep_APP/PS1	8.07504	2.09466	6.04507	0.357462	4.08398	2.02997	1.39646	0.0828279	1.08182	Unpaired t-test	0.0646101	permutation FDR (250 perm)	0.5
Bid~P70444	24-hours after sleep deprivation_APP/PS1~24-hours after sleep deprivation_WT	24-hours after sleep deprivation_APP/PS1	24-hours after sleep deprivation_WT	8.07504	2.09466	4.01195	1.49068	16.7153	4.0631	2.51261	0.00562735	2.2497	Unpaired t-test	0.00172793	permutation FDR (250 perm)	0.5
Bin1~A0A3Q4EBK4	24-hours after sleep deprivation_WT~Sleep_WT	24-hours after sleep deprivation_WT	Sleep_WT	6.22186	0.697079	6.51285	1.17468	0.817344	-0.290985	-0.275126	0.611298	0.213747	Unpaired t-test	0.76384	permutation FDR (250 perm)	0.5
Bin1~A0A3Q4EBK4	24-hours after sleep deprivation_APP/PS1~Sleep_APP/PS1	24-hours after sleep deprivation_APP/PS1	Sleep_APP/PS1	10.3517	0.732746	8.23201	1.52844	4.34608	2.11971	1.59196	0.0473642	1.32455	Unpaired t-test	0.0381936	permutation FDR (250 perm)	0.5
Bin1~A0A3Q4EBK4	24-hours after sleep deprivation_APP/PS1~24-hours after sleep deprivation_WT	24-hours after sleep deprivation_APP/PS1	24-hours after sleep deprivation_WT	10.3517	0.732746	6.22186	0.697079	17.507	4.12986	4.42162	1.81112e-06	5.74205	Unpaired t-test	8.86918e-06	permutation FDR (250 perm)	0.5
Bin2~A0A5F8MQ05	24-hours after sleep deprivation_APP/PS1~Sleep_APP/PS1	24-hours after sleep deprivation_APP/PS1	Sleep_APP/PS1	9.31709	1.64611	6.13507	0.671156	9.07574	3.18201	2.4308	0.00578355	2.23781	Unpaired t-test	0.00276261	permutation FDR (250 perm)	0.5
Bin2~A0A5F8MQ05	24-hours after sleep deprivation_APP/PS1~24-hours after sleep deprivation_WT	24-hours after sleep deprivation_APP/PS1	24-hours after sleep deprivation_WT	9.31709	1.64611	6.69966	0.723139	6.13657	2.61743	2.02407	0.0142951	1.84481	Unpaired t-test	0.0105186	permutation FDR (250 perm)	0.5
Bin2~A0A5F8MQ05	0-hours after sleep deprivation_APP/PS1~0-hours after sleep deprivation_WT	0-hours after sleep deprivation_APP/PS1	0-hours after sleep deprivation_WT	6.43528	1.412	7.49114	1.01026	0.481009	-1.05586	-0.896215	0.149502	0.825353	Unpaired t-test	0.20126	permutation FDR (250 perm)	0.5
Blmh~Q8R016	24-hours after sleep deprivation_WT~Sleep_WT	24-hours after sleep deprivation_WT	Sleep_WT	8.48963	0.731669	8.43435	0.76231	1.03906	0.0552728	0.059346	0.900165	0.045678	Unpaired t-test	0.944655	permutation FDR (250 perm)	0.5
Blmh~Q8R016	24-hours after sleep deprivation_APP/PS1~Sleep_APP/PS1	24-hours after sleep deprivation_APP/PS1	Sleep_APP/PS1	10.375	0.691617	8.72375	0.822977	3.14113	1.65128	1.62725	0.0128812	1.89004	Unpaired t-test	0.0274468	permutation FDR (250 perm)	0.5
Blmh~Q8R016	24-hours after sleep deprivation_APP/PS1~24-hours after sleep deprivation_WT	24-hours after sleep deprivation_APP/PS1	24-hours after sleep deprivation_WT	10.375	0.691617	8.48963	0.731669	3.69458	1.88541	2.02735	0.00113194	2.94618	Unpaired t-test	0.00686369	permutation FDR (250 perm)	0.5
Blmh~Q8R016	Sleep_APP/PS1~Sleep_WT	Sleep_APP/PS1	Sleep_WT	8.72375	0.822977	8.43435	0.76231	1.22213	0.289401	0.284865	0.589988	0.229157	Unpaired t-test	0.754492	permutation FDR (250 perm)	0.5
Blmh~Q8R016	0-hours after sleep deprivation_APP/PS1~0-hours after sleep deprivation_WT	0-hours after sleep deprivation_APP/PS1	0-hours after sleep deprivation_WT	9.1207	0.664631	10.0724	0.588583	0.517035	-0.951666	-1.13032	0.0165367	1.78155	Unpaired t-test	0.115678	permutation FDR (250 perm)	0.5
Blvra~Q9CY64	24-hours after sleep deprivation_WT~Sleep_WT	24-hours after sleep deprivation_WT	Sleep_WT	6.15226	0.548455	5.95242	0.250504	1.14857	0.199837	0.267822	0.432698	0.363815	Unpaired t-test	0.775437	permutation FDR (250 perm)	0.5
Blvra~Q9CY64	24-hours after sleep deprivation_APP/PS1~Sleep_APP/PS1	24-hours after sleep deprivation_APP/PS1	Sleep_APP/PS1	8.82406	0.845564	6.91818	1.08911	3.74736	1.90588	1.63879	0.022418	1.6494	Unpaired t-test	0.0273055	permutation FDR (250 perm)	0.5
Blvra~Q9CY64	24-hours after sleep deprivation_APP/PS1~24-hours after sleep deprivation_WT	24-hours after sleep deprivation_APP/PS1	24-hours after sleep deprivation_WT	8.82406	0.845564	6.15226	0.548455	6.37223	2.6718	2.84396	0.000258706	3.58719	Unpaired t-test	0.000723013	permutation FDR (250 perm)	0.5
Blvra~Q9CY64	Sleep_APP/PS1~Sleep_WT	Sleep_APP/PS1	Sleep_WT	6.91818	1.08911	5.95242	0.250504	1.95309	0.965757	0.916214	0.151525	0.819515	Unpaired t-test	0.260893	permutation FDR (250 perm)	0.5
Blvra~Q9CY64	0-hours after sleep deprivation_APP/PS1~0-hours after sleep deprivation_WT	0-hours after sleep deprivation_APP/PS1	0-hours after sleep deprivation_WT	7.31666	1.29229	7.89205	1.00536	0.671105	-0.57539	-0.506441	0.385139	0.414383	Unpaired t-test	0.473912	permutation FDR (250 perm)	0.5
Blvrb~Q923D2	24-hours after sleep deprivation_WT~Sleep_WT	24-hours after sleep deprivation_WT	Sleep_WT	7.69451	1.37302	7.19281	1.29786	1.41589	0.501706	0.394633	0.527661	0.277645	Unpaired t-test	0.645257	permutation FDR (250 perm)	0.5
Blvrb~Q923D2	24-hours after sleep deprivation_APP/PS1~Sleep_APP/PS1	24-hours after sleep deprivation_APP/PS1	Sleep_APP/PS1	10.1849	0.871979	9.36953	0.752528	1.75979	0.815399	0.782616	0.166842	0.777693	Unpaired t-test	0.253766	permutation FDR (250 perm)	0.5
Blvrb~Q923D2	24-hours after sleep deprivation_APP/PS1~24-hours after sleep deprivation_WT	24-hours after sleep deprivation_APP/PS1	24-hours after sleep deprivation_WT	10.1849	0.871979	7.69451	1.37302	5.61939	2.49041	2.10545	0.00426195	2.37039	Unpaired t-test	0.00542151	permutation FDR (250 perm)	0.5
Blvrb~Q923D2	Sleep_APP/PS1~Sleep_WT	Sleep_APP/PS1	Sleep_WT	9.36953	0.752528	7.19281	1.29786	4.52124	2.17672	1.89303	0.00754821	2.12216	Unpaired t-test	0.02125	permutation FDR (250 perm)	0.5
Blvrb~Q923D2	0-hours after sleep deprivation_APP/PS1~0-hours after sleep deprivation_WT	0-hours after sleep deprivation_APP/PS1	0-hours after sleep deprivation_WT	9.33621	0.734331	9.86164	1.19945	0.694751	-0.525432	-0.515465	0.329455	0.482204	Unpaired t-test	0.464639	permutation FDR (250 perm)	0.5
Bmp1~A0A2I3BRJ8	24-hours after sleep deprivation_WT~Sleep_WT	24-hours after sleep deprivation_WT	Sleep_WT	6.3599	1.01875	6.28464	1.26121	1.05356	0.0752679	0.0647811	0.911342	0.0403189	Unpaired t-test	0.943393	permutation FDR (250 perm)	0.5
Bmp1~A0A2I3BRJ8	24-hours after sleep deprivation_APP/PS1~Sleep_APP/PS1	24-hours after sleep deprivation_APP/PS1	Sleep_APP/PS1	6.89361	0.773892	7.16816	1.15829	0.826707	-0.274551	-0.233725	0.696767	0.156913	Unpaired t-test	0.73226	permutation FDR (250 perm)	0.5
Bmp1~A0A2I3BRJ8	24-hours after sleep deprivation_APP/PS1~24-hours after sleep deprivation_WT	24-hours after sleep deprivation_APP/PS1	24-hours after sleep deprivation_WT	6.89361	0.773892	6.3599	1.01875	1.44764	0.533705	0.51265	0.345315	0.461785	Unpaired t-test	0.426759	permutation FDR (250 perm)	0.5
Bmp1~A0A2I3BRJ8	Sleep_APP/PS1~Sleep_WT	Sleep_APP/PS1	Sleep_WT	7.16816	1.15829	6.28464	1.26121	1.84488	0.883524	0.692997	0.2835	0.547447	Unpaired t-test	0.378744	permutation FDR (250 perm)	0.5
Bmp1~A0A2I3BRJ8	0-hours after sleep deprivation_APP/PS1~0-hours after sleep deprivation_WT	0-hours after sleep deprivation_APP/PS1	0-hours after sleep deprivation_WT	6.9743	1.02039	7.436	0.361222	0.726129	-0.461702	-0.493425	0.323856	0.489648	Unpaired t-test	0.492107	permutation FDR (250 perm)	0.5
Bola1~Q9D8S9	24-hours after sleep deprivation_APP/PS1~Sleep_APP/PS1	24-hours after sleep deprivation_APP/PS1	Sleep_APP/PS1	7.69988	1.04864	6.8183	0.292664	1.84238	0.881574	0.889343	0.123295	0.909054	Unpaired t-test	0.208678	permutation FDR (250 perm)	0.5
Bola1~Q9D8S9	24-hours after sleep deprivation_APP/PS1~24-hours after sleep deprivation_WT	24-hours after sleep deprivation_APP/PS1	24-hours after sleep deprivation_WT	7.69988	1.04864	5.32774	1.08559	5.17706	2.37213	2.07128	0.00378122	2.42237	Unpaired t-test	0.0059411	permutation FDR (250 perm)	0.5
Bola2~Q8BGS2	24-hours after sleep deprivation_WT~Sleep_WT	24-hours after sleep deprivation_WT	Sleep_WT	5.72523	1.29248	6.2821	0.977147	0.679775	-0.55687	-0.47945	0.416329	0.380563	Unpaired t-test	0.564659	permutation FDR (250 perm)	0.5
Bola2~Q8BGS2	24-hours after sleep deprivation_APP/PS1~Sleep_APP/PS1	24-hours after sleep deprivation_APP/PS1	Sleep_APP/PS1	8.84144	1.08551	6.02294	1.49128	7.0543	2.8185	2.02807	0.0154916	1.8099	Unpaired t-test	0.0084338	permutation FDR (250 perm)	0.5
Bola2~Q8BGS2	24-hours after sleep deprivation_APP/PS1~24-hours after sleep deprivation_WT	24-hours after sleep deprivation_APP/PS1	24-hours after sleep deprivation_WT	8.84144	1.08551	5.72523	1.29248	8.67109	3.11621	2.56058	0.00116285	2.93448	Unpaired t-test	0.00112676	permutation FDR (250 perm)	0.5
Bola2~Q8BGS2	Sleep_APP/PS1~Sleep_WT	Sleep_APP/PS1	Sleep_WT	6.02294	1.49128	6.2821	0.977147	0.835574	-0.25916	-0.192592	0.769167	0.113979	Unpaired t-test	0.839455	permutation FDR (250 perm)	0.5
Bpgm~P15327	24-hours after sleep deprivation_WT~Sleep_WT	24-hours after sleep deprivation_WT	Sleep_WT	7.22219	1.50196	6.56115	1.31181	1.58122	0.661034	0.503024	0.432626	0.363888	Unpaired t-test	0.542647	permutation FDR (250 perm)	0.5
Bpgm~P15327	24-hours after sleep deprivation_APP/PS1~Sleep_APP/PS1	24-hours after sleep deprivation_APP/PS1	Sleep_APP/PS1	10.6516	0.999423	9.40687	1.15021	2.36973	1.24472	1.01332	0.126	0.899629	Unpaired t-test	0.149884	permutation FDR (250 perm)	0.5
Bpgm~P15327	24-hours after sleep deprivation_APP/PS1~24-hours after sleep deprivation_WT	24-hours after sleep deprivation_APP/PS1	24-hours after sleep deprivation_WT	10.6516	0.999423	7.22219	1.50196	10.7735	3.42941	2.72439	0.000978475	3.00945	Unpaired t-test	0.000701518	permutation FDR (250 perm)	0.5
Bpgm~P15327	Sleep_APP/PS1~Sleep_WT	Sleep_APP/PS1	Sleep_WT	9.40687	1.15021	6.56115	1.31181	7.18865	2.84572	2.21311	0.00527917	2.27743	Unpaired t-test	0.00982313	permutation FDR (250 perm)	0.5
Bpgm~P15327	0-hours after sleep deprivation_APP/PS1~0-hours after sleep deprivation_WT	0-hours after sleep deprivation_APP/PS1	0-hours after sleep deprivation_WT	9.80585	1.33865	10.2445	1.39642	0.737848	-0.438605	-0.354719	0.561559	0.250604	Unpaired t-test	0.615587	permutation FDR (250 perm)	0.5
Bphl~Q8R164	24-hours after sleep deprivation_APP/PS1~Sleep_APP/PS1	24-hours after sleep deprivation_APP/PS1	Sleep_APP/PS1	6.82762	1.53977	5.79677	0.0936702	2.04323	1.03085	0.866119	0.19499	0.709988	Unpaired t-test	0.22518	permutation FDR (250 perm)	0.5
Bphl~Q8R164	24-hours after sleep deprivation_APP/PS1~24-hours after sleep deprivation_WT	24-hours after sleep deprivation_APP/PS1	24-hours after sleep deprivation_WT	6.82762	1.53977	4.89019	2.9922	3.83025	1.93744	1.01848	0.199392	0.700292	Unpaired t-test	0.138619	permutation FDR (250 perm)	0.5
Bpnt1~A0A1B0GRV0	24-hours after sleep deprivation_APP/PS1~Sleep_APP/PS1	24-hours after sleep deprivation_APP/PS1	Sleep_APP/PS1	6.36414	0.587119	4.49876	1.48122	3.64364	1.86538	1.45078	0.0635864	1.19664	Unpaired t-test	0.0583484	permutation FDR (250 perm)	0.5
Bpnt1~A0A1B0GRV0	24-hours after sleep deprivation_APP/PS1~24-hours after sleep deprivation_WT	24-hours after sleep deprivation_APP/PS1	24-hours after sleep deprivation_WT	6.36414	0.587119	4.35443	0.628598	4.027	2.00971	2.3176	0.000202875	3.69277	Unpaired t-test	0.00252848	permutation FDR (250 perm)	0.5
Bpnt1~A0A1B0GRV0	Sleep_APP/PS1~Sleep_WT	Sleep_APP/PS1	Sleep_WT	4.49876	1.48122	3.25879	0.781576	2.36193	1.23997	0.949134	0.179519	0.745889	Unpaired t-test	0.233047	permutation FDR (250 perm)	0.5
Bpnt1~A0A1B0GRV0	0-hours after sleep deprivation_APP/PS1~0-hours after sleep deprivation_WT	0-hours after sleep deprivation_APP/PS1	0-hours after sleep deprivation_WT	4.62347	1.73873	5.58025	1.3708	0.515205	-0.95678	-0.703771	0.289178	0.538834	Unpaired t-test	0.316438	permutation FDR (250 perm)	0.5
Bpnt2~Q80V26	24-hours after sleep deprivation_WT~Sleep_WT	24-hours after sleep deprivation_WT	Sleep_WT	5.31718	0.579824	5.20896	0.174412	1.0779	0.108225	0.144842	0.669293	0.174384	Unpaired t-test	0.887969	permutation FDR (250 perm)	0.5
Bpnt2~Q80V26	24-hours after sleep deprivation_APP/PS1~Sleep_APP/PS1	24-hours after sleep deprivation_APP/PS1	Sleep_APP/PS1	6.29838	0.393137	6.11004	0.414185	1.13945	0.188342	0.244074	0.506907	0.295072	Unpaired t-test	0.719685	permutation FDR (250 perm)	0.5
Bpnt2~Q80V26	24-hours after sleep deprivation_APP/PS1~24-hours after sleep deprivation_WT	24-hours after sleep deprivation_APP/PS1	24-hours after sleep deprivation_WT	6.29838	0.393137	5.31718	0.579824	1.97411	0.9812	1.23443	0.00709212	2.14922	Unpaired t-test	0.0775204	permutation FDR (250 perm)	0.5
Bpnt2~Q80V26	Sleep_APP/PS1~Sleep_WT	Sleep_APP/PS1	Sleep_WT	6.11004	0.414185	5.20896	0.174412	1.86747	0.901083	1.25326	0.00939744	2.02699	Unpaired t-test	0.124774	permutation FDR (250 perm)	0.5
Bpnt2~Q80V26	0-hours after sleep deprivation_APP/PS1~0-hours after sleep deprivation_WT	0-hours after sleep deprivation_APP/PS1	0-hours after sleep deprivation_WT	5.92334	0.470683	5.6571	0.434963	1.20266	0.266233	0.356825	0.300042	0.522818	Unpaired t-test	0.613283	permutation FDR (250 perm)	0.5
Brk1~Q91VR8	24-hours after sleep deprivation_APP/PS1~Sleep_APP/PS1	24-hours after sleep deprivation_APP/PS1	Sleep_APP/PS1	6.05353	2.87493	3.41104	1.47444	6.24409	2.64249	1.33319	0.113512	0.944956	Unpaired t-test	0.0660971	permutation FDR (250 perm)	0.5
Brk1~Q91VR8	24-hours after sleep deprivation_APP/PS1~24-hours after sleep deprivation_WT	24-hours after sleep deprivation_APP/PS1	24-hours after sleep deprivation_WT	6.05353	2.87493	3.37112	1.21063	6.41926	2.68241	1.42876	0.0959184	1.0181	Unpaired t-test	0.0530948	permutation FDR (250 perm)	0.5
Bsg~J3QP71	24-hours after sleep deprivation_WT~Sleep_WT	24-hours after sleep deprivation_WT	Sleep_WT	7.13829	0.89294	6.73979	0.803948	1.31814	0.398506	0.402319	0.432378	0.364136	Unpaired t-test	0.635548	permutation FDR (250 perm)	0.5
Bsg~J3QP71	24-hours after sleep deprivation_APP/PS1~Sleep_APP/PS1	24-hours after sleep deprivation_APP/PS1	Sleep_APP/PS1	7.50304	1.18339	6.84374	0.344106	1.57931	0.659296	0.624043	0.280715	0.551734	Unpaired t-test	0.36928	permutation FDR (250 perm)	0.5
Bsg~J3QP71	24-hours after sleep deprivation_APP/PS1~24-hours after sleep deprivation_WT	24-hours after sleep deprivation_APP/PS1	24-hours after sleep deprivation_WT	7.50304	1.18339	7.13829	0.89294	1.28765	0.364744	0.319215	0.58397	0.23361	Unpaired t-test	0.624582	permutation FDR (250 perm)	0.5
Bsg~J3QP71	Sleep_APP/PS1~Sleep_WT	Sleep_APP/PS1	Sleep_WT	6.84374	0.344106	6.73979	0.803948	1.07471	0.103953	0.119408	0.785591	0.104803	Unpaired t-test	0.903235	permutation FDR (250 perm)	0.5
Bsg~J3QP71	0-hours after sleep deprivation_APP/PS1~0-hours after sleep deprivation_WT	0-hours after sleep deprivation_APP/PS1	0-hours after sleep deprivation_WT	6.95412	0.758514	7.75078	0.693565	0.575678	-0.796667	-0.890138	0.0661363	1.17956	Unpaired t-test	0.201272	permutation FDR (250 perm)	0.5
Btd~A0A0R4J131	24-hours after sleep deprivation_WT~Sleep_WT	24-hours after sleep deprivation_WT	Sleep_WT	8.27099	0.309195	8.37387	0.329685	0.931169	-0.102885	-0.150302	0.587387	0.231076	Unpaired t-test	0.883663	permutation FDR (250 perm)	0.5
Btd~A0A0R4J131	24-hours after sleep deprivation_APP/PS1~Sleep_APP/PS1	24-hours after sleep deprivation_APP/PS1	Sleep_APP/PS1	8.0746	0.234412	7.89216	0.341795	1.1348	0.182437	0.260442	0.393928	0.404583	Unpaired t-test	0.702822	permutation FDR (250 perm)	0.5
Btd~A0A0R4J131	24-hours after sleep deprivation_APP/PS1~24-hours after sleep deprivation_WT	24-hours after sleep deprivation_APP/PS1	24-hours after sleep deprivation_WT	8.0746	0.234412	8.27099	0.309195	0.872732	-0.196389	-0.29573	0.256721	0.590539	Unpaired t-test	0.649096	permutation FDR (250 perm)	0.5
Btd~A0A0R4J131	Sleep_APP/PS1~Sleep_WT	Sleep_APP/PS1	Sleep_WT	7.89216	0.341795	8.37387	0.329685	0.716128	-0.481712	-0.671342	0.0562824	1.24963	Unpaired t-test	0.393356	permutation FDR (250 perm)	0.5
Btd~A0A0R4J131	0-hours after sleep deprivation_APP/PS1~0-hours after sleep deprivation_WT	0-hours after sleep deprivation_APP/PS1	0-hours after sleep deprivation_WT	8.33234	0.40109	8.04707	0.403745	1.21864	0.285272	0.397742	0.211867	0.673936	Unpaired t-test	0.57613	permutation FDR (250 perm)	0.5
Btf3~Q64152	24-hours after sleep deprivation_APP/PS1~Sleep_APP/PS1	24-hours after sleep deprivation_APP/PS1	Sleep_APP/PS1	5.68515	2.48253	2.91811	1.06403	6.80707	2.76703	1.59841	0.0589231	1.22971	Unpaired t-test	0.0316078	permutation FDR (250 perm)	0.5
Btf3~Q64152	24-hours after sleep deprivation_APP/PS1~24-hours after sleep deprivation_WT	24-hours after sleep deprivation_APP/PS1	24-hours after sleep deprivation_WT	5.68515	2.48253	3.29731	0.648071	5.23371	2.38784	1.45483	0.0849473	1.07085	Unpaired t-test	0.0531979	permutation FDR (250 perm)	0.5
Btf3l4~Q9CQH7	24-hours after sleep deprivation_APP/PS1~Sleep_APP/PS1	24-hours after sleep deprivation_APP/PS1	Sleep_APP/PS1	6.8647	1.52648	3.44372	1.482	10.7107	3.42098	2.26927	0.00836823	2.07737	Unpaired t-test	0.00335678	permutation FDR (250 perm)	0.5
Btf3l4~Q9CQH7	24-hours after sleep deprivation_APP/PS1~24-hours after sleep deprivation_WT	24-hours after sleep deprivation_APP/PS1	24-hours after sleep deprivation_WT	6.8647	1.52648	3.40753	1.16034	10.9828	3.45717	2.59758	0.00233276	2.63213	Unpaired t-test	0.00124064	permutation FDR (250 perm)	0.5
Bub3~A0A140LHA2	24-hours after sleep deprivation_APP/PS1~Sleep_APP/PS1	24-hours after sleep deprivation_APP/PS1	Sleep_APP/PS1	6.41963	1.70896	3.59752	1.14434	7.07197	2.82211	1.93997	0.0165721	1.78062	Unpaired t-test	0.00918905	permutation FDR (250 perm)	0.5
Bub3~A0A140LHA2	24-hours after sleep deprivation_APP/PS1~24-hours after sleep deprivation_WT	24-hours after sleep deprivation_APP/PS1	24-hours after sleep deprivation_WT	6.41963	1.70896	3.70129	1.00805	6.58117	2.71835	1.98705	0.0144913	1.83889	Unpaired t-test	0.0100242	permutation FDR (250 perm)	0.5
Bzw1~A0A087WPF9	24-hours after sleep deprivation_APP/PS1~Sleep_APP/PS1	24-hours after sleep deprivation_APP/PS1	Sleep_APP/PS1	6.33733	1.34086	3.74852	1.12079	6.01601	2.58881	1.96011	0.011686	1.93233	Unpaired t-test	0.00844388	permutation FDR (250 perm)	0.5
Bzw1~A0A087WPF9	24-hours after sleep deprivation_APP/PS1~24-hours after sleep deprivation_WT	24-hours after sleep deprivation_APP/PS1	24-hours after sleep deprivation_WT	6.33733	1.34086	3.51165	1.43989	7.08949	2.82568	2.10916	0.00641277	2.19295	Unpaired t-test	0.00514214	permutation FDR (250 perm)	0.5
Bzw2~Q91VK1	24-hours after sleep deprivation_APP/PS1~Sleep_APP/PS1	24-hours after sleep deprivation_APP/PS1	Sleep_APP/PS1	7.94091	1.13084	3.69003	1.61743	19.0389	4.25088	2.92393	0.00305792	2.51457	Unpaired t-test	0.000623742	permutation FDR (250 perm)	0.5
Bzw2~Q91VK1	24-hours after sleep deprivation_APP/PS1~24-hours after sleep deprivation_WT	24-hours after sleep deprivation_APP/PS1	24-hours after sleep deprivation_WT	7.94091	1.13084	3.6519	1.55418	19.5488	4.28901	3.27061	0.000273367	3.56325	Unpaired t-test	9.58904e-05	permutation FDR (250 perm)	0.5
C1qa~P98086	24-hours after sleep deprivation_WT~Sleep_WT	24-hours after sleep deprivation_WT	Sleep_WT	8.64454	0.471635	7.78072	0.775065	1.81985	0.863819	0.992442	0.0379228	1.4211	Unpaired t-test	0.192419	permutation FDR (250 perm)	0.5
C1qa~P98086	24-hours after sleep deprivation_APP/PS1~Sleep_APP/PS1	24-hours after sleep deprivation_APP/PS1	Sleep_APP/PS1	8.72301	0.382872	8.43109	0.270602	1.22427	0.291919	0.406441	0.214288	0.669002	Unpaired t-test	0.549434	permutation FDR (250 perm)	0.5
C1qa~P98086	24-hours after sleep deprivation_APP/PS1~24-hours after sleep deprivation_WT	24-hours after sleep deprivation_APP/PS1	24-hours after sleep deprivation_WT	8.72301	0.382872	8.64454	0.471635	1.0559	0.0784717	0.10357	0.766398	0.115546	Unpaired t-test	0.873946	permutation FDR (250 perm)	0.5
C1qa~P98086	Sleep_APP/PS1~Sleep_WT	Sleep_APP/PS1	Sleep_WT	8.43109	0.270602	7.78072	0.775065	1.56957	0.650372	0.770462	0.0954707	1.02013	Unpaired t-test	0.326142	permutation FDR (250 perm)	0.5
C1qa~P98086	0-hours after sleep deprivation_APP/PS1~0-hours after sleep deprivation_WT	0-hours after sleep deprivation_APP/PS1	0-hours after sleep deprivation_WT	8.75515	0.543923	8.21566	0.305914	1.45346	0.539492	0.722217	0.0574067	1.24104	Unpaired t-test	0.307045	permutation FDR (250 perm)	0.5
C1qb~P14106	24-hours after sleep deprivation_WT~Sleep_WT	24-hours after sleep deprivation_WT	Sleep_WT	7.82037	0.479221	7.21397	0.99119	1.52246	0.606404	0.63868	0.202189	0.694242	Unpaired t-test	0.431935	permutation FDR (250 perm)	0.5
C1qb~P14106	24-hours after sleep deprivation_APP/PS1~Sleep_APP/PS1	24-hours after sleep deprivation_APP/PS1	Sleep_APP/PS1	7.87928	0.253013	7.69842	0.233752	1.13356	0.180862	0.272927	0.295621	0.529265	Unpaired t-test	0.685649	permutation FDR (250 perm)	0.5
C1qb~P14106	24-hours after sleep deprivation_APP/PS1~24-hours after sleep deprivation_WT	24-hours after sleep deprivation_APP/PS1	24-hours after sleep deprivation_WT	7.87928	0.253013	7.82037	0.479221	1.04168	0.0589093	0.0811417	0.799968	0.0969276	Unpaired t-test	0.903694	permutation FDR (250 perm)	0.5
C1qb~P14106	Sleep_APP/PS1~Sleep_WT	Sleep_APP/PS1	Sleep_WT	7.69842	0.233752	7.21397	0.99119	1.39905	0.484451	0.525896	0.287994	0.540616	Unpaired t-test	0.522857	permutation FDR (250 perm)	0.5
C1qb~P14106	0-hours after sleep deprivation_APP/PS1~0-hours after sleep deprivation_WT	0-hours after sleep deprivation_APP/PS1	0-hours after sleep deprivation_WT	7.78202	0.536686	7.52376	0.390859	1.19604	0.25826	0.340245	0.341234	0.466947	Unpaired t-test	0.634368	permutation FDR (250 perm)	0.5
C1qbp~Q8R5L1	24-hours after sleep deprivation_WT~Sleep_WT	24-hours after sleep deprivation_WT	Sleep_WT	4.95576	1.6903	4.23755	0.272688	1.64514	0.71821	0.599015	0.324449	0.488853	Unpaired t-test	0.461009	permutation FDR (250 perm)	0.5
C1qbp~Q8R5L1	24-hours after sleep deprivation_APP/PS1~Sleep_APP/PS1	24-hours after sleep deprivation_APP/PS1	Sleep_APP/PS1	8.28667	2.13241	4.08317	1.61893	18.4238	4.2035	2.40081	0.00841461	2.07497	Unpaired t-test	0.00208669	permutation FDR (250 perm)	0.5
C1qbp~Q8R5L1	24-hours after sleep deprivation_APP/PS1~24-hours after sleep deprivation_WT	24-hours after sleep deprivation_APP/PS1	24-hours after sleep deprivation_WT	8.28667	2.13241	4.95576	1.6903	10.0624	3.33091	1.98608	0.0188362	1.72501	Unpaired t-test	0.00865651	permutation FDR (250 perm)	0.5
C1qbp~Q8R5L1	Sleep_APP/PS1~Sleep_WT	Sleep_APP/PS1	Sleep_WT	4.08317	1.61893	4.23755	0.272688	0.898517	-0.154382	-0.117215	0.859017	0.0659982	Unpaired t-test	0.906942	permutation FDR (250 perm)	0.5
C1qc~Q02105	24-hours after sleep deprivation_WT~Sleep_WT	24-hours after sleep deprivation_WT	Sleep_WT	9.62059	0.634511	8.80905	1.07732	1.75509	0.811542	0.803168	0.137836	0.860637	Unpaired t-test	0.305461	permutation FDR (250 perm)	0.5
C1qc~Q02105	24-hours after sleep deprivation_APP/PS1~Sleep_APP/PS1	24-hours after sleep deprivation_APP/PS1	Sleep_APP/PS1	9.55133	0.134421	9.28773	0.340759	1.20047	0.263596	0.387258	0.204433	0.68945	Unpaired t-test	0.576823	permutation FDR (250 perm)	0.5
C1qc~Q02105	24-hours after sleep deprivation_APP/PS1~24-hours after sleep deprivation_WT	24-hours after sleep deprivation_APP/PS1	24-hours after sleep deprivation_WT	9.55133	0.134421	9.62059	0.634511	0.953125	-0.069262	-0.0904295	0.8024	0.0956091	Unpaired t-test	0.892769	permutation FDR (250 perm)	0.5
C1qc~Q02105	Sleep_APP/PS1~Sleep_WT	Sleep_APP/PS1	Sleep_WT	9.28773	0.340759	8.80905	1.07732	1.39347	0.478684	0.492645	0.341073	0.467153	Unpaired t-test	0.54855	permutation FDR (250 perm)	0.5
C1qc~Q02105	0-hours after sleep deprivation_APP/PS1~0-hours after sleep deprivation_WT	0-hours after sleep deprivation_APP/PS1	0-hours after sleep deprivation_WT	9.72964	0.792208	9.03751	0.729401	1.61566	0.692127	0.757545	0.119463	0.922768	Unpaired t-test	0.275801	permutation FDR (250 perm)	0.5
C1qtnf5~A0A0U1RNF8	24-hours after sleep deprivation_WT~Sleep_WT	24-hours after sleep deprivation_WT	Sleep_WT	6.87844	0.676413	6.44221	0.427382	1.35307	0.436237	0.527719	0.206492	0.685097	Unpaired t-test	0.523863	permutation FDR (250 perm)	0.5
C1qtnf5~A0A0U1RNF8	24-hours after sleep deprivation_APP/PS1~24-hours after sleep deprivation_WT	24-hours after sleep deprivation_APP/PS1	24-hours after sleep deprivation_WT	5.29805	1.17038	6.87844	0.676413	0.334391	-1.58039	-1.44752	0.0294029	1.53161	Unpaired t-test	0.0473425	permutation FDR (250 perm)	0.5
C1ra~Q8CG16	24-hours after sleep deprivation_WT~Sleep_WT	24-hours after sleep deprivation_WT	Sleep_WT	7.46989	1.13279	7.14657	0.995512	1.2512	0.323317	0.289798	0.609044	0.215351	Unpaired t-test	0.742863	permutation FDR (250 perm)	0.5
C1ra~Q8CG16	24-hours after sleep deprivation_APP/PS1~Sleep_APP/PS1	24-hours after sleep deprivation_APP/PS1	Sleep_APP/PS1	7.87306	0.300976	7.16016	0.622949	1.63909	0.712893	0.849376	0.0847607	1.07181	Unpaired t-test	0.230653	permutation FDR (250 perm)	0.5
C1ra~Q8CG16	24-hours after sleep deprivation_APP/PS1~24-hours after sleep deprivation_WT	24-hours after sleep deprivation_APP/PS1	24-hours after sleep deprivation_WT	7.87306	0.300976	7.46989	1.13279	1.32241	0.403165	0.410702	0.430212	0.366317	Unpaired t-test	0.531788	permutation FDR (250 perm)	0.5
C1ra~Q8CG16	Sleep_APP/PS1~Sleep_WT	Sleep_APP/PS1	Sleep_WT	7.16016	0.622949	7.14657	0.995512	1.00946	0.0135894	0.0134276	0.979351	0.00906153	Unpaired t-test	0.992719	permutation FDR (250 perm)	0.5
C1ra~Q8CG16	0-hours after sleep deprivation_APP/PS1~0-hours after sleep deprivation_WT	0-hours after sleep deprivation_APP/PS1	0-hours after sleep deprivation_WT	7.26824	0.642191	6.62108	0.429846	1.56609	0.647164	0.805896	0.058811	1.23054	Unpaired t-test	0.251766	permutation FDR (250 perm)	0.5
C1s1~E9Q6C2	24-hours after sleep deprivation_WT~Sleep_WT	24-hours after sleep deprivation_WT	Sleep_WT	8.59725	0.709962	8.47647	0.722655	1.08732	0.12078	0.132205	0.775246	0.11056	Unpaired t-test	0.901603	permutation FDR (250 perm)	0.5
C1s1~E9Q6C2	24-hours after sleep deprivation_APP/PS1~Sleep_APP/PS1	24-hours after sleep deprivation_APP/PS1	Sleep_APP/PS1	8.77439	0.264416	8.33601	0.706387	1.35508	0.438377	0.502459	0.29322	0.532806	Unpaired t-test	0.473336	permutation FDR (250 perm)	0.5
C1s1~E9Q6C2	24-hours after sleep deprivation_APP/PS1~24-hours after sleep deprivation_WT	24-hours after sleep deprivation_APP/PS1	24-hours after sleep deprivation_WT	8.77439	0.264416	8.59725	0.709962	1.13064	0.177141	0.217876	0.587181	0.231228	Unpaired t-test	0.740992	permutation FDR (250 perm)	0.5
C1s1~E9Q6C2	Sleep_APP/PS1~Sleep_WT	Sleep_APP/PS1	Sleep_WT	8.33601	0.706387	8.47647	0.722655	0.907232	-0.140457	-0.146279	0.76738	0.11499	Unpaired t-test	0.879545	permutation FDR (250 perm)	0.5
C1s1~E9Q6C2	0-hours after sleep deprivation_APP/PS1~0-hours after sleep deprivation_WT	0-hours after sleep deprivation_APP/PS1	0-hours after sleep deprivation_WT	8.76051	0.726164	8.1561	0.467961	1.52036	0.604415	0.719972	0.106565	0.972386	Unpaired t-test	0.306761	permutation FDR (250 perm)	0.5
C2~P21180	24-hours after sleep deprivation_WT~Sleep_WT	24-hours after sleep deprivation_WT	Sleep_WT	8.89474	0.297534	8.60382	0.864744	1.22342	0.290922	0.333113	0.450936	0.345885	Unpaired t-test	0.708857	permutation FDR (250 perm)	0.5
C2~P21180	24-hours after sleep deprivation_APP/PS1~Sleep_APP/PS1	24-hours after sleep deprivation_APP/PS1	Sleep_APP/PS1	8.53551	0.316264	8.7225	0.405608	0.878437	-0.186989	-0.250235	0.47278	0.325341	Unpaired t-test	0.713291	permutation FDR (250 perm)	0.5
C2~P21180	24-hours after sleep deprivation_APP/PS1~24-hours after sleep deprivation_WT	24-hours after sleep deprivation_APP/PS1	24-hours after sleep deprivation_WT	8.53551	0.316264	8.89474	0.297534	0.779581	-0.359229	-0.523324	0.0817852	1.08733	Unpaired t-test	0.418509	permutation FDR (250 perm)	0.5
C2~P21180	Sleep_APP/PS1~Sleep_WT	Sleep_APP/PS1	Sleep_WT	8.7225	0.405608	8.60382	0.864744	1.08574	0.118682	0.130832	0.777185	0.109476	Unpaired t-test	0.892873	permutation FDR (250 perm)	0.5
C2~P21180	0-hours after sleep deprivation_APP/PS1~0-hours after sleep deprivation_WT	0-hours after sleep deprivation_APP/PS1	0-hours after sleep deprivation_WT	8.7271	0.372316	8.15866	0.589715	1.48292	0.568437	0.749899	0.0453316	1.3436	Unpaired t-test	0.279882	permutation FDR (250 perm)	0.5
C3~P01027	24-hours after sleep deprivation_WT~Sleep_WT	24-hours after sleep deprivation_WT	Sleep_WT	14.6423	1.12419	14.8985	0.772362	0.837264	-0.256245	-0.242466	0.653609	0.184682	Unpaired t-test	0.797273	permutation FDR (250 perm)	0.5
C3~P01027	24-hours after sleep deprivation_APP/PS1~Sleep_APP/PS1	24-hours after sleep deprivation_APP/PS1	Sleep_APP/PS1	14.5645	0.403876	14.0142	0.802956	1.46432	0.550236	0.58521	0.261047	0.583281	Unpaired t-test	0.401742	permutation FDR (250 perm)	0.5
C3~P01027	24-hours after sleep deprivation_APP/PS1~24-hours after sleep deprivation_WT	24-hours after sleep deprivation_APP/PS1	24-hours after sleep deprivation_WT	14.5645	0.403876	14.6423	1.12419	0.947489	-0.0778191	-0.078351	0.878648	0.0561849	Unpaired t-test	0.907463	permutation FDR (250 perm)	0.5
C3~P01027	Sleep_APP/PS1~Sleep_WT	Sleep_APP/PS1	Sleep_WT	14.0142	0.802956	14.8985	0.772362	0.54175	-0.8843	-0.875113	0.119929	0.921077	Unpaired t-test	0.25955	permutation FDR (250 perm)	0.5
C3~P01027	0-hours after sleep deprivation_APP/PS1~0-hours after sleep deprivation_WT	0-hours after sleep deprivation_APP/PS1	0-hours after sleep deprivation_WT	14.5286	0.966735	13.7451	0.416679	1.72132	0.783513	0.850473	0.101505	0.993513	Unpaired t-test	0.232451	permutation FDR (250 perm)	0.5
C4b~P01029	24-hours after sleep deprivation_WT~Sleep_WT	24-hours after sleep deprivation_WT	Sleep_WT	12.1808	0.167994	11.9697	0.324119	1.15759	0.211124	0.325287	0.182041	0.739831	Unpaired t-test	0.713035	permutation FDR (250 perm)	0.5
C4b~P01029	24-hours after sleep deprivation_APP/PS1~Sleep_APP/PS1	24-hours after sleep deprivation_APP/PS1	Sleep_APP/PS1	11.3141	0.281586	11.7461	0.534081	0.741223	-0.432021	-0.543256	0.195817	0.708151	Unpaired t-test	0.434897	permutation FDR (250 perm)	0.5
C4b~P01029	24-hours after sleep deprivation_APP/PS1~24-hours after sleep deprivation_WT	24-hours after sleep deprivation_APP/PS1	24-hours after sleep deprivation_WT	11.3141	0.281586	12.1808	0.167994	0.548393	-0.866718	-1.3471	0.00033487	3.47512	Unpaired t-test	0.0614675	permutation FDR (250 perm)	0.5
C4b~P01029	Sleep_APP/PS1~Sleep_WT	Sleep_APP/PS1	Sleep_WT	11.7461	0.534081	11.9697	0.324119	0.856441	-0.223573	-0.280158	0.481673	0.317247	Unpaired t-test	0.759395	permutation FDR (250 perm)	0.5
C4b~P01029	0-hours after sleep deprivation_APP/PS1~0-hours after sleep deprivation_WT	0-hours after sleep deprivation_APP/PS1	0-hours after sleep deprivation_WT	12.0535	0.327531	11.5975	0.475362	1.37173	0.455994	0.637961	0.0521777	1.28251	Unpaired t-test	0.360149	permutation FDR (250 perm)	0.5
C4bpa~P08607	24-hours after sleep deprivation_WT~Sleep_WT	24-hours after sleep deprivation_WT	Sleep_WT	6.26833	1.36994	6.53804	1.55192	0.829482	-0.269718	-0.200519	0.755097	0.121998	Unpaired t-test	0.838777	permutation FDR (250 perm)	0.5
C4bpa~P08607	24-hours after sleep deprivation_APP/PS1~Sleep_APP/PS1	24-hours after sleep deprivation_APP/PS1	Sleep_APP/PS1	6.89082	0.580776	6.82083	0.809412	1.04971	0.06999	0.0713542	0.888371	0.0514057	Unpaired t-test	0.918698	permutation FDR (250 perm)	0.5
C4bpa~P08607	24-hours after sleep deprivation_APP/PS1~24-hours after sleep deprivation_WT	24-hours after sleep deprivation_APP/PS1	24-hours after sleep deprivation_WT	6.89082	0.580776	6.26833	1.36994	1.53953	0.622492	0.557467	0.340939	0.467323	Unpaired t-test	0.392533	permutation FDR (250 perm)	0.5
C4bpa~P08607	Sleep_APP/PS1~Sleep_WT	Sleep_APP/PS1	Sleep_WT	6.82083	0.809412	6.53804	1.55192	1.21654	0.282784	0.225903	0.715057	0.14566	Unpaired t-test	0.80663	permutation FDR (250 perm)	0.5
C4bpa~P08607	0-hours after sleep deprivation_APP/PS1~0-hours after sleep deprivation_WT	0-hours after sleep deprivation_APP/PS1	0-hours after sleep deprivation_WT	7.29661	0.60168	6.42645	0.756764	1.82786	0.870154	1.00804	0.0311763	1.50618	Unpaired t-test	0.150899	permutation FDR (250 perm)	0.5
C5~P06684	24-hours after sleep deprivation_WT~Sleep_WT	24-hours after sleep deprivation_WT	Sleep_WT	9.62191	1.04955	9.95825	1.56864	0.792051	-0.336335	-0.264723	0.67022	0.173783	Unpaired t-test	0.77508	permutation FDR (250 perm)	0.5
C5~P06684	24-hours after sleep deprivation_APP/PS1~Sleep_APP/PS1	24-hours after sleep deprivation_APP/PS1	Sleep_APP/PS1	9.26632	0.65114	9.3971	0.737868	0.913343	-0.130772	-0.134815	0.787856	0.103553	Unpaired t-test	0.843797	permutation FDR (250 perm)	0.5
C5~P06684	24-hours after sleep deprivation_APP/PS1~24-hours after sleep deprivation_WT	24-hours after sleep deprivation_APP/PS1	24-hours after sleep deprivation_WT	9.26632	0.65114	9.62191	1.04955	0.781551	-0.355587	-0.349279	0.507762	0.29434	Unpaired t-test	0.590002	permutation FDR (250 perm)	0.5
C5~P06684	Sleep_APP/PS1~Sleep_WT	Sleep_APP/PS1	Sleep_WT	9.3971	0.737868	9.95825	1.56864	0.677761	-0.561151	-0.452883	0.466831	0.33084	Unpaired t-test	0.588318	permutation FDR (250 perm)	0.5
C5~P06684	0-hours after sleep deprivation_APP/PS1~0-hours after sleep deprivation_WT	0-hours after sleep deprivation_APP/PS1	0-hours after sleep deprivation_WT	9.73314	0.580677	8.96716	0.537656	1.70052	0.765978	0.952872	0.0263691	1.5789	Unpaired t-test	0.176256	permutation FDR (250 perm)	0.5
C6~Q91X70	24-hours after sleep deprivation_WT~Sleep_WT	24-hours after sleep deprivation_WT	Sleep_WT	8.63539	1.3045	9.27265	1.50783	0.642932	-0.637262	-0.48499	0.448857	0.347892	Unpaired t-test	0.560634	permutation FDR (250 perm)	0.5
C6~Q91X70	24-hours after sleep deprivation_APP/PS1~Sleep_APP/PS1	24-hours after sleep deprivation_APP/PS1	Sleep_APP/PS1	8.53413	1.27407	9.09234	0.450252	0.679145	-0.558209	-0.501696	0.394822	0.403599	Unpaired t-test	0.46786	permutation FDR (250 perm)	0.5
C6~Q91X70	24-hours after sleep deprivation_APP/PS1~24-hours after sleep deprivation_WT	24-hours after sleep deprivation_APP/PS1	24-hours after sleep deprivation_WT	8.53413	1.27407	8.63539	1.3045	0.932221	-0.101256	-0.0791116	0.899103	0.0461904	Unpaired t-test	0.905844	permutation FDR (250 perm)	0.5
C6~Q91X70	Sleep_APP/PS1~Sleep_WT	Sleep_APP/PS1	Sleep_WT	9.09234	0.450252	9.27265	1.50783	0.882513	-0.18031	-0.156053	0.790657	0.102012	Unpaired t-test	0.872568	permutation FDR (250 perm)	0.5
C6~Q91X70	0-hours after sleep deprivation_APP/PS1~0-hours after sleep deprivation_WT	0-hours after sleep deprivation_APP/PS1	0-hours after sleep deprivation_WT	8.70692	1.11718	8.1866	1.18401	1.43427	0.52032	0.464956	0.415501	0.381428	Unpaired t-test	0.508945	permutation FDR (250 perm)	0.5
C7~D3YXF5	24-hours after sleep deprivation_WT~Sleep_WT	24-hours after sleep deprivation_WT	Sleep_WT	9.94998	1.33241	10.1369	2.40635	0.878489	-0.186903	-0.115164	0.87058	0.0601913	Unpaired t-test	0.913079	permutation FDR (250 perm)	0.5
C7~D3YXF5	24-hours after sleep deprivation_APP/PS1~Sleep_APP/PS1	24-hours after sleep deprivation_APP/PS1	Sleep_APP/PS1	9.45362	1.56658	10.526	0.787343	0.47553	-1.07239	-0.822622	0.220187	0.657209	Unpaired t-test	0.234902	permutation FDR (250 perm)	0.5
C7~D3YXF5	24-hours after sleep deprivation_APP/PS1~24-hours after sleep deprivation_WT	24-hours after sleep deprivation_APP/PS1	24-hours after sleep deprivation_WT	9.45362	1.56658	9.94998	1.33241	0.708892	-0.496363	-0.357875	0.588229	0.230453	Unpaired t-test	0.581022	permutation FDR (250 perm)	0.5
C7~D3YXF5	Sleep_APP/PS1~Sleep_WT	Sleep_APP/PS1	Sleep_WT	10.526	0.787343	10.1369	2.40635	1.3096	0.389125	0.249706	0.722913	0.140914	Unpaired t-test	0.786013	permutation FDR (250 perm)	0.5
C7~D3YXF5	0-hours after sleep deprivation_APP/PS1~0-hours after sleep deprivation_WT	0-hours after sleep deprivation_APP/PS1	0-hours after sleep deprivation_WT	9.94522	1.2113	10.0639	1.26424	0.92104	-0.118665	-0.10172	0.86141	0.0647903	Unpaired t-test	0.903725	permutation FDR (250 perm)	0.5
C8a~A2A997	24-hours after sleep deprivation_WT~Sleep_WT	24-hours after sleep deprivation_WT	Sleep_WT	9.11724	1.05361	9.22007	2.06397	0.931204	-0.10283	-0.0711111	0.915241	0.0384643	Unpaired t-test	0.941122	permutation FDR (250 perm)	0.5
C8a~A2A997	24-hours after sleep deprivation_APP/PS1~Sleep_APP/PS1	24-hours after sleep deprivation_APP/PS1	Sleep_APP/PS1	9.20926	0.800145	9.34869	0.819382	0.907882	-0.139423	-0.133552	0.803819	0.0948419	Unpaired t-test	0.845143	permutation FDR (250 perm)	0.5
C8a~A2A997	24-hours after sleep deprivation_APP/PS1~24-hours after sleep deprivation_WT	24-hours after sleep deprivation_APP/PS1	24-hours after sleep deprivation_WT	9.20926	0.800145	9.11724	1.05361	1.06586	0.0920194	0.0868501	0.872376	0.0592965	Unpaired t-test	0.895921	permutation FDR (250 perm)	0.5
C8a~A2A997	Sleep_APP/PS1~Sleep_WT	Sleep_APP/PS1	Sleep_WT	9.34869	0.819382	9.22007	2.06397	1.09324	0.128612	0.0895046	0.894028	0.0486489	Unpaired t-test	0.932115	permutation FDR (250 perm)	0.5
C8a~A2A997	0-hours after sleep deprivation_APP/PS1~0-hours after sleep deprivation_WT	0-hours after sleep deprivation_APP/PS1	0-hours after sleep deprivation_WT	9.48001	1.10466	8.75733	1.07179	1.65024	0.722674	0.663587	0.242114	0.61598	Unpaired t-test	0.342187	permutation FDR (250 perm)	0.5
C8b~Q8BH35	24-hours after sleep deprivation_WT~Sleep_WT	24-hours after sleep deprivation_WT	Sleep_WT	9.25318	0.894695	9.39378	1.56047	0.907139	-0.140605	-0.113911	0.851358	0.0698877	Unpaired t-test	0.913201	permutation FDR (250 perm)	0.5
C8b~Q8BH35	24-hours after sleep deprivation_APP/PS1~Sleep_APP/PS1	24-hours after sleep deprivation_APP/PS1	Sleep_APP/PS1	9.14321	0.779711	9.24976	0.646348	0.928804	-0.106555	-0.109239	0.827672	0.0821415	Unpaired t-test	0.873768	permutation FDR (250 perm)	0.5
C8b~Q8BH35	24-hours after sleep deprivation_APP/PS1~24-hours after sleep deprivation_WT	24-hours after sleep deprivation_APP/PS1	24-hours after sleep deprivation_WT	9.14321	0.779711	9.25318	0.894695	0.926606	-0.109972	-0.109427	0.831599	0.0800862	Unpaired t-test	0.867086	permutation FDR (250 perm)	0.5
C8b~Q8BH35	Sleep_APP/PS1~Sleep_WT	Sleep_APP/PS1	Sleep_WT	9.24976	0.646348	9.39378	1.56047	0.904992	-0.144023	-0.118601	0.84489	0.0731998	Unpaired t-test	0.903201	permutation FDR (250 perm)	0.5
C8b~Q8BH35	0-hours after sleep deprivation_APP/PS1~0-hours after sleep deprivation_WT	0-hours after sleep deprivation_APP/PS1	0-hours after sleep deprivation_WT	9.37896	0.789646	8.67128	0.947722	1.63319	0.707689	0.73338	0.150512	0.82243	Unpaired t-test	0.291117	permutation FDR (250 perm)	0.5
C8g~Q8VCG4	24-hours after sleep deprivation_WT~Sleep_WT	24-hours after sleep deprivation_WT	Sleep_WT	8.51174	0.845702	8.48977	1.84628	1.01535	0.0219743	0.0165338	0.97929	0.00908872	Unpaired t-test	0.981622	permutation FDR (250 perm)	0.5
C8g~Q8VCG4	24-hours after sleep deprivation_APP/PS1~Sleep_APP/PS1	24-hours after sleep deprivation_APP/PS1	Sleep_APP/PS1	8.17688	0.5846	8.36676	0.57011	0.876681	-0.189875	-0.214115	0.635699	0.196748	Unpaired t-test	0.752093	permutation FDR (250 perm)	0.5
C8g~Q8VCG4	24-hours after sleep deprivation_APP/PS1~24-hours after sleep deprivation_WT	24-hours after sleep deprivation_APP/PS1	24-hours after sleep deprivation_WT	8.17688	0.5846	8.51174	0.845702	0.792863	-0.334856	-0.358874	0.456218	0.340828	Unpaired t-test	0.5792	permutation FDR (250 perm)	0.5
C8g~Q8VCG4	Sleep_APP/PS1~Sleep_WT	Sleep_APP/PS1	Sleep_WT	8.36676	0.57011	8.48977	1.84628	0.918272	-0.123006	-0.0941968	0.882651	0.0542109	Unpaired t-test	0.92785	permutation FDR (250 perm)	0.5
C8g~Q8VCG4	0-hours after sleep deprivation_APP/PS1~0-hours after sleep deprivation_WT	0-hours after sleep deprivation_APP/PS1	0-hours after sleep deprivation_WT	8.48846	0.758527	7.78224	0.783086	1.63153	0.706222	0.771501	0.112648	0.948275	Unpaired t-test	0.266825	permutation FDR (250 perm)	0.5
C9~A0A0R4J032	24-hours after sleep deprivation_WT~Sleep_WT	24-hours after sleep deprivation_WT	Sleep_WT	9.33242	0.848054	9.55202	1.72186	0.858803	-0.219601	-0.171084	0.784056	0.105653	Unpaired t-test	0.86759	permutation FDR (250 perm)	0.5
C9~A0A0R4J032	24-hours after sleep deprivation_APP/PS1~Sleep_APP/PS1	24-hours after sleep deprivation_APP/PS1	Sleep_APP/PS1	9.31428	0.659174	9.71195	0.544097	0.759083	-0.397671	-0.441299	0.347439	0.459121	Unpaired t-test	0.514278	permutation FDR (250 perm)	0.5
C9~A0A0R4J032	24-hours after sleep deprivation_APP/PS1~24-hours after sleep deprivation_WT	24-hours after sleep deprivation_APP/PS1	24-hours after sleep deprivation_WT	9.31428	0.659174	9.33242	0.848054	0.987506	-0.018138	-0.0189983	0.9689	0.013721	Unpaired t-test	0.976962	permutation FDR (250 perm)	0.5
C9~A0A0R4J032	Sleep_APP/PS1~Sleep_WT	Sleep_APP/PS1	Sleep_WT	9.71195	0.544097	9.55202	1.72186	1.11723	0.159933	0.127563	0.837492	0.0770192	Unpaired t-test	0.896546	permutation FDR (250 perm)	0.5
C9~A0A0R4J032	0-hours after sleep deprivation_APP/PS1~0-hours after sleep deprivation_WT	0-hours after sleep deprivation_APP/PS1	0-hours after sleep deprivation_WT	9.83652	0.764005	8.73285	1.04973	2.14899	1.10366	1.1207	0.0390612	1.40825	Unpaired t-test	0.115885	permutation FDR (250 perm)	0.5
Ca1~P13634	24-hours after sleep deprivation_WT~Sleep_WT	24-hours after sleep deprivation_WT	Sleep_WT	8.752	1.86894	7.92673	1.37355	1.77186	0.825267	0.570373	0.400552	0.397341	Unpaired t-test	0.488222	permutation FDR (250 perm)	0.5
Ca1~P13634	24-hours after sleep deprivation_APP/PS1~Sleep_APP/PS1	24-hours after sleep deprivation_APP/PS1	Sleep_APP/PS1	11.235	0.612641	10.8713	0.896108	1.28675	0.363727	0.354792	0.511558	0.291105	Unpaired t-test	0.601825	permutation FDR (250 perm)	0.5
Ca1~P13634	24-hours after sleep deprivation_APP/PS1~24-hours after sleep deprivation_WT	24-hours after sleep deprivation_APP/PS1	24-hours after sleep deprivation_WT	11.235	0.612641	8.752	1.86894	5.59059	2.483	1.89442	0.0167784	1.77525	Unpaired t-test	0.0135991	permutation FDR (250 perm)	0.5
Ca1~P13634	Sleep_APP/PS1~Sleep_WT	Sleep_APP/PS1	Sleep_WT	10.8713	0.896108	7.92673	1.37355	7.69831	2.94454	2.41798	0.00213854	2.66988	Unpaired t-test	0.00526316	permutation FDR (250 perm)	0.5
Ca1~P13634	0-hours after sleep deprivation_APP/PS1~0-hours after sleep deprivation_WT	0-hours after sleep deprivation_APP/PS1	0-hours after sleep deprivation_WT	10.9292	0.956048	11.3515	1.54082	0.746226	-0.422316	-0.360906	0.539055	0.268367	Unpaired t-test	0.60979	permutation FDR (250 perm)	0.5
Ca2~P00920	24-hours after sleep deprivation_WT~Sleep_WT	24-hours after sleep deprivation_WT	Sleep_WT	10.9221	1.55958	10.0673	1.11463	1.80849	0.854786	0.666453	0.296166	0.528465	Unpaired t-test	0.410175	permutation FDR (250 perm)	0.5
Ca2~P00920	24-hours after sleep deprivation_APP/PS1~Sleep_APP/PS1	24-hours after sleep deprivation_APP/PS1	Sleep_APP/PS1	12.3602	0.698442	12.0502	0.997337	1.23975	0.310046	0.28486	0.614751	0.211301	Unpaired t-test	0.675873	permutation FDR (250 perm)	0.5
Ca2~P00920	24-hours after sleep deprivation_APP/PS1~24-hours after sleep deprivation_WT	24-hours after sleep deprivation_APP/PS1	24-hours after sleep deprivation_WT	12.3602	0.698442	10.9221	1.55958	2.70968	1.43812	1.18933	0.0745131	1.12777	Unpaired t-test	0.0909673	permutation FDR (250 perm)	0.5
Ca2~P00920	Sleep_APP/PS1~Sleep_WT	Sleep_APP/PS1	Sleep_WT	12.0502	0.997337	10.0673	1.11463	3.95277	1.98286	1.68742	0.016207	1.7903	Unpaired t-test	0.0355259	permutation FDR (250 perm)	0.5
Ca2~P00920	0-hours after sleep deprivation_APP/PS1~0-hours after sleep deprivation_WT	0-hours after sleep deprivation_APP/PS1	0-hours after sleep deprivation_WT	12.4353	0.828615	12.8923	1.1919	0.728499	-0.457001	-0.439263	0.412018	0.385084	Unpaired t-test	0.531713	permutation FDR (250 perm)	0.5
Ca3~P16015	24-hours after sleep deprivation_WT~Sleep_WT	24-hours after sleep deprivation_WT	Sleep_WT	8.20366	1.39518	8.30127	3.17237	0.934582	-0.0976065	-0.050974	0.946135	0.0240468	Unpaired t-test	0.952028	permutation FDR (250 perm)	0.5
Ca3~P16015	24-hours after sleep deprivation_APP/PS1~Sleep_APP/PS1	24-hours after sleep deprivation_APP/PS1	Sleep_APP/PS1	14.2305	0.846781	9.77435	3.83668	21.9495	4.45611	1.81485	0.0800723	1.09652	Unpaired t-test	0.025639	permutation FDR (250 perm)	0.5
Ca3~P16015	24-hours after sleep deprivation_APP/PS1~24-hours after sleep deprivation_WT	24-hours after sleep deprivation_APP/PS1	24-hours after sleep deprivation_WT	14.2305	0.846781	8.20366	1.39518	65.1999	6.0268	5.09028	4.65211e-06	5.33235	Unpaired t-test	0	permutation FDR (250 perm)	0.5
Ca3~P16015	Sleep_APP/PS1~Sleep_WT	Sleep_APP/PS1	Sleep_WT	9.77435	3.83668	8.30127	3.17237	2.77613	1.47308	0.523371	0.543559	0.264754	Unpaired t-test	0.523164	permutation FDR (250 perm)	0.5
Ca3~P16015	0-hours after sleep deprivation_APP/PS1~0-hours after sleep deprivation_WT	0-hours after sleep deprivation_APP/PS1	0-hours after sleep deprivation_WT	10.866	3.32246	11.9613	3.23703	0.468062	-1.09523	-0.48148	0.548019	0.261204	Unpaired t-test	0.494334	permutation FDR (250 perm)	0.5
Cab39~Q06138	24-hours after sleep deprivation_APP/PS1~Sleep_APP/PS1	24-hours after sleep deprivation_APP/PS1	Sleep_APP/PS1	8.78237	0.740126	5.58771	2.00835	9.15565	3.19466	2.05139	0.0303655	1.51762	Unpaired t-test	0.0118722	permutation FDR (250 perm)	0.5
Cab39~Q06138	24-hours after sleep deprivation_APP/PS1~24-hours after sleep deprivation_WT	24-hours after sleep deprivation_APP/PS1	24-hours after sleep deprivation_WT	8.78237	0.740126	4.83624	1.34904	15.4136	3.94614	3.45379	0.000129466	3.88784	Unpaired t-test	6.64294e-05	permutation FDR (250 perm)	0.5
Cab39~Q06138	Sleep_APP/PS1~Sleep_WT	Sleep_APP/PS1	Sleep_WT	5.58771	2.00835	5.83749	0.489933	0.841023	-0.249783	-0.16391	0.818423	0.0870223	Unpaired t-test	0.867837	permutation FDR (250 perm)	0.5
Cab39l~Q9DB16	24-hours after sleep deprivation_APP/PS1~Sleep_APP/PS1	24-hours after sleep deprivation_APP/PS1	Sleep_APP/PS1	8.71687	0.549804	7.12304	0.933608	3.01849	1.59383	1.55102	0.0226729	1.64449	Unpaired t-test	0.0397208	permutation FDR (250 perm)	0.5
Cab39l~Q9DB16	24-hours after sleep deprivation_APP/PS1~24-hours after sleep deprivation_WT	24-hours after sleep deprivation_APP/PS1	24-hours after sleep deprivation_WT	8.71687	0.549804	5.87017	0.487575	7.19353	2.8467	3.4871	3.89188e-06	5.40984	Unpaired t-test	4.00501e-05	permutation FDR (250 perm)	0.5
Cachd1~Q6PDJ1	24-hours after sleep deprivation_WT~Sleep_WT	24-hours after sleep deprivation_WT	Sleep_WT	6.30913	0.442776	6.39862	0.81795	0.939851	-0.0894964	-0.101734	0.817644	0.0874357	Unpaired t-test	0.922417	permutation FDR (250 perm)	0.5
Cachd1~Q6PDJ1	24-hours after sleep deprivation_APP/PS1~Sleep_APP/PS1	24-hours after sleep deprivation_APP/PS1	Sleep_APP/PS1	5.97812	0.621561	6.71455	0.542839	0.600223	-0.736429	-0.828841	0.0907824	1.042	Unpaired t-test	0.228289	permutation FDR (250 perm)	0.5
Cachd1~Q6PDJ1	24-hours after sleep deprivation_APP/PS1~24-hours after sleep deprivation_WT	24-hours after sleep deprivation_APP/PS1	24-hours after sleep deprivation_WT	5.97812	0.621561	6.30913	0.442776	0.794983	-0.331004	-0.398044	0.344774	0.462466	Unpaired t-test	0.541726	permutation FDR (250 perm)	0.5
Cachd1~Q6PDJ1	Sleep_APP/PS1~Sleep_WT	Sleep_APP/PS1	Sleep_WT	6.71455	0.542839	6.39862	0.81795	1.24481	0.315929	0.339592	0.479705	0.319026	Unpaired t-test	0.702053	permutation FDR (250 perm)	0.5
Cacna2d1~E9Q1X8	24-hours after sleep deprivation_WT~Sleep_WT	24-hours after sleep deprivation_WT	Sleep_WT	8.23872	0.936353	8.2675	1.21502	0.980248	-0.0287816	-0.0255555	0.964099	0.0158786	Unpaired t-test	0.976301	permutation FDR (250 perm)	0.5
Cacna2d1~E9Q1X8	24-hours after sleep deprivation_APP/PS1~Sleep_APP/PS1	24-hours after sleep deprivation_APP/PS1	Sleep_APP/PS1	7.8034	0.432813	8.70071	0.999466	0.536887	-0.89731	-0.866206	0.152693	0.816182	Unpaired t-test	0.224148	permutation FDR (250 perm)	0.5
Cacna2d1~E9Q1X8	24-hours after sleep deprivation_APP/PS1~24-hours after sleep deprivation_WT	24-hours after sleep deprivation_APP/PS1	24-hours after sleep deprivation_WT	7.8034	0.432813	8.23872	0.936353	0.73953	-0.43532	-0.468854	0.336824	0.472597	Unpaired t-test	0.470529	permutation FDR (250 perm)	0.5
Cacna2d1~E9Q1X8	Sleep_APP/PS1~Sleep_WT	Sleep_APP/PS1	Sleep_WT	8.70071	0.999466	8.2675	1.21502	1.35023	0.433209	0.359773	0.552735	0.257483	Unpaired t-test	0.678767	permutation FDR (250 perm)	0.5
Cacna2d1~E9Q1X8	0-hours after sleep deprivation_APP/PS1~0-hours after sleep deprivation_WT	0-hours after sleep deprivation_APP/PS1	0-hours after sleep deprivation_WT	8.61504	1.62531	8.71523	1.13299	0.932913	-0.100185	-0.0785724	0.899676	0.045914	Unpaired t-test	0.932255	permutation FDR (250 perm)	0.5
Cacna2d2~E9Q683	24-hours after sleep deprivation_WT~Sleep_WT	24-hours after sleep deprivation_WT	Sleep_WT	7.135	0.912212	7.08144	1.1024	1.03782	0.0535629	0.0494052	0.928455	0.0322392	Unpaired t-test	0.951676	permutation FDR (250 perm)	0.5
Cacna2d2~E9Q683	24-hours after sleep deprivation_APP/PS1~Sleep_APP/PS1	24-hours after sleep deprivation_APP/PS1	Sleep_APP/PS1	7.05623	0.481519	7.63002	0.728112	0.671847	-0.573796	-0.62168	0.219239	0.659081	Unpaired t-test	0.368524	permutation FDR (250 perm)	0.5
Cacna2d2~E9Q683	24-hours after sleep deprivation_APP/PS1~24-hours after sleep deprivation_WT	24-hours after sleep deprivation_APP/PS1	24-hours after sleep deprivation_WT	7.05623	0.481519	7.135	0.912212	0.946862	-0.0787737	-0.0846859	0.858589	0.0662148	Unpaired t-test	0.899242	permutation FDR (250 perm)	0.5
Cacna2d2~E9Q683	Sleep_APP/PS1~Sleep_WT	Sleep_APP/PS1	Sleep_WT	7.63002	0.728112	7.08144	1.1024	1.46265	0.548585	0.508483	0.365627	0.436962	Unpaired t-test	0.530603	permutation FDR (250 perm)	0.5
Cacna2d2~E9Q683	0-hours after sleep deprivation_APP/PS1~0-hours after sleep deprivation_WT	0-hours after sleep deprivation_APP/PS1	0-hours after sleep deprivation_WT	7.59959	1.23498	7.55361	0.910682	1.03239	0.0459857	0.0418731	0.940161	0.0267977	Unpaired t-test	0.960223	permutation FDR (250 perm)	0.5
Cacna2d3~Q9Z1L5	24-hours after sleep deprivation_WT~Sleep_WT	24-hours after sleep deprivation_WT	Sleep_WT	6.54458	0.750536	6.5641	1.10702	0.986565	-0.019514	-0.0186556	0.972078	0.0122988	Unpaired t-test	0.980978	permutation FDR (250 perm)	0.5
Cacna2d3~Q9Z1L5	24-hours after sleep deprivation_APP/PS1~Sleep_APP/PS1	24-hours after sleep deprivation_APP/PS1	Sleep_APP/PS1	6.23343	0.372995	6.80494	0.879836	0.672911	-0.571512	-0.588895	0.277229	0.557162	Unpaired t-test	0.401266	permutation FDR (250 perm)	0.5
Cacna2d3~Q9Z1L5	24-hours after sleep deprivation_APP/PS1~24-hours after sleep deprivation_WT	24-hours after sleep deprivation_APP/PS1	24-hours after sleep deprivation_WT	6.23343	0.372995	6.54458	0.750536	0.805997	-0.311154	-0.366551	0.395367	0.403	Unpaired t-test	0.572952	permutation FDR (250 perm)	0.5
Cacna2d3~Q9Z1L5	Sleep_APP/PS1~Sleep_WT	Sleep_APP/PS1	Sleep_WT	6.80494	0.879836	6.5641	1.10702	1.18168	0.240844	0.213005	0.710792	0.148258	Unpaired t-test	0.819475	permutation FDR (250 perm)	0.5
Cacna2d3~Q9Z1L5	0-hours after sleep deprivation_APP/PS1~0-hours after sleep deprivation_WT	0-hours after sleep deprivation_APP/PS1	0-hours after sleep deprivation_WT	6.82647	1.29087	6.8013	0.947553	1.0176	0.0251679	0.0223821	0.968605	0.0138534	Unpaired t-test	0.973841	permutation FDR (250 perm)	0.5
Cacybp~Q9CXW3	24-hours after sleep deprivation_APP/PS1~Sleep_APP/PS1	24-hours after sleep deprivation_APP/PS1	Sleep_APP/PS1	8.89758	1.64155	4.94657	1.82811	15.4659	3.95102	2.36253	0.00957126	2.01903	Unpaired t-test	0.00270431	permutation FDR (250 perm)	0.5
Cacybp~Q9CXW3	24-hours after sleep deprivation_APP/PS1~24-hours after sleep deprivation_WT	24-hours after sleep deprivation_APP/PS1	24-hours after sleep deprivation_WT	8.89758	1.64155	5.73356	0.948341	8.96329	3.16403	2.37904	0.00556226	2.25475	Unpaired t-test	0.00314039	permutation FDR (250 perm)	0.5
Cacybp~Q9CXW3	Sleep_APP/PS1~Sleep_WT	Sleep_APP/PS1	Sleep_WT	4.94657	1.82811	4.39955	0.949429	1.46106	0.547015	0.366426	0.60349	0.21933	Unpaired t-test	0.680979	permutation FDR (250 perm)	0.5
Cad~B2RQC6	24-hours after sleep deprivation_WT~Sleep_WT	24-hours after sleep deprivation_WT	Sleep_WT	6.96701	0.448002	7.07508	0.397077	0.927828	-0.108071	-0.145179	0.666213	0.176387	Unpaired t-test	0.887382	permutation FDR (250 perm)	0.5
Cad~B2RQC6	24-hours after sleep deprivation_APP/PS1~Sleep_APP/PS1	24-hours after sleep deprivation_APP/PS1	Sleep_APP/PS1	7.46753	0.770476	7.13596	0.194321	1.25838	0.331568	0.386441	0.391389	0.407391	Unpaired t-test	0.574679	permutation FDR (250 perm)	0.5
Cad~B2RQC6	24-hours after sleep deprivation_APP/PS1~24-hours after sleep deprivation_WT	24-hours after sleep deprivation_APP/PS1	24-hours after sleep deprivation_WT	7.46753	0.770476	6.96701	0.448002	1.41472	0.50052	0.56232	0.236718	0.625769	Unpaired t-test	0.390093	permutation FDR (250 perm)	0.5
Cad~B2RQC6	Sleep_APP/PS1~Sleep_WT	Sleep_APP/PS1	Sleep_WT	7.13596	0.194321	7.07508	0.397077	1.0431	0.0608824	0.0883642	0.75448	0.122352	Unpaired t-test	0.933432	permutation FDR (250 perm)	0.5
Cad~B2RQC6	0-hours after sleep deprivation_APP/PS1~0-hours after sleep deprivation_WT	0-hours after sleep deprivation_APP/PS1	0-hours after sleep deprivation_WT	7.17703	0.660924	7.09665	0.484756	1.0573	0.0803808	0.098067	0.806294	0.0935065	Unpaired t-test	0.907715	permutation FDR (250 perm)	0.5
Cadm1~A0A668KLV1	24-hours after sleep deprivation_WT~Sleep_WT	24-hours after sleep deprivation_WT	Sleep_WT	9.48162	1.05875	9.38632	1.45072	1.06828	0.0952931	0.0772726	0.898745	0.0463634	Unpaired t-test	0.940615	permutation FDR (250 perm)	0.5
Cadm1~A0A668KLV1	24-hours after sleep deprivation_APP/PS1~Sleep_APP/PS1	24-hours after sleep deprivation_APP/PS1	Sleep_APP/PS1	8.59473	0.332826	9.41336	1.038	0.566982	-0.818626	-0.7872	0.194083	0.712012	Unpaired t-test	0.270319	permutation FDR (250 perm)	0.5
Cadm1~A0A668KLV1	24-hours after sleep deprivation_APP/PS1~24-hours after sleep deprivation_WT	24-hours after sleep deprivation_APP/PS1	24-hours after sleep deprivation_WT	8.59473	0.332826	9.48162	1.05875	0.54078	-0.886885	-0.926595	0.0913756	1.03917	Unpaired t-test	0.177552	permutation FDR (250 perm)	0.5
Cadm1~A0A668KLV1	Sleep_APP/PS1~Sleep_WT	Sleep_APP/PS1	Sleep_WT	9.41336	1.038	9.38632	1.45072	1.01891	0.0270335	0.0209972	0.973294	0.0117561	Unpaired t-test	0.985424	permutation FDR (250 perm)	0.5
Cadm1~A0A668KLV1	0-hours after sleep deprivation_APP/PS1~0-hours after sleep deprivation_WT	0-hours after sleep deprivation_APP/PS1	0-hours after sleep deprivation_WT	9.40412	1.50895	9.87511	1.36315	0.721471	-0.470987	-0.367341	0.558112	0.253278	Unpaired t-test	0.602911	permutation FDR (250 perm)	0.5
Cadm2~G3UZM4	24-hours after sleep deprivation_WT~Sleep_WT	24-hours after sleep deprivation_WT	Sleep_WT	8.43738	1.04032	8.12425	1.10122	1.2424	0.313131	0.279967	0.621813	0.206341	Unpaired t-test	0.758038	permutation FDR (250 perm)	0.5
Cadm2~G3UZM4	24-hours after sleep deprivation_APP/PS1~Sleep_APP/PS1	24-hours after sleep deprivation_APP/PS1	Sleep_APP/PS1	7.37671	0.47171	8.08856	1.02081	0.610534	-0.711857	-0.676489	0.250261	0.601606	Unpaired t-test	0.334662	permutation FDR (250 perm)	0.5
Cadm2~G3UZM4	24-hours after sleep deprivation_APP/PS1~24-hours after sleep deprivation_WT	24-hours after sleep deprivation_APP/PS1	24-hours after sleep deprivation_WT	7.37671	0.47171	8.43738	1.04032	0.47941	-1.06067	-1.08874	0.0531411	1.27457	Unpaired t-test	0.117736	permutation FDR (250 perm)	0.5
Cadm2~G3UZM4	Sleep_APP/PS1~Sleep_WT	Sleep_APP/PS1	Sleep_WT	8.08856	1.02081	8.12425	1.10122	0.975571	-0.0356816	-0.0302344	0.959308	0.018042	Unpaired t-test	0.979752	permutation FDR (250 perm)	0.5
Cadm2~G3UZM4	0-hours after sleep deprivation_APP/PS1~0-hours after sleep deprivation_WT	0-hours after sleep deprivation_APP/PS1	0-hours after sleep deprivation_WT	8.15317	1.53563	8.94171	0.95607	0.578926	-0.788548	-0.650488	0.295761	0.529059	Unpaired t-test	0.35605	permutation FDR (250 perm)	0.5
Cadm3~K4DI58	24-hours after sleep deprivation_WT~Sleep_WT	24-hours after sleep deprivation_WT	Sleep_WT	7.14225	0.480805	7.11007	0.63992	1.02256	0.0321885	0.0389329	0.923157	0.0347242	Unpaired t-test	0.964742	permutation FDR (250 perm)	0.5
Cadm3~K4DI58	24-hours after sleep deprivation_APP/PS1~Sleep_APP/PS1	24-hours after sleep deprivation_APP/PS1	Sleep_APP/PS1	6.8168	0.432154	7.20918	0.460128	0.761876	-0.392371	-0.490177	0.226538	0.64486	Unpaired t-test	0.472753	permutation FDR (250 perm)	0.5
Cadm3~K4DI58	24-hours after sleep deprivation_APP/PS1~24-hours after sleep deprivation_WT	24-hours after sleep deprivation_APP/PS1	24-hours after sleep deprivation_WT	6.8168	0.432154	7.14225	0.480805	0.798049	-0.32545	-0.419685	0.262471	0.580919	Unpaired t-test	0.51611	permutation FDR (250 perm)	0.5
Cadm3~K4DI58	Sleep_APP/PS1~Sleep_WT	Sleep_APP/PS1	Sleep_WT	7.20918	0.460128	7.11007	0.63992	1.07111	0.0991093	0.116859	0.781708	0.106955	Unpaired t-test	0.905148	permutation FDR (250 perm)	0.5
Cadm3~K4DI58	0-hours after sleep deprivation_APP/PS1~0-hours after sleep deprivation_WT	0-hours after sleep deprivation_APP/PS1	0-hours after sleep deprivation_WT	7.22721	0.690559	7.64928	0.706901	0.746354	-0.422069	-0.4814	0.282745	0.548605	Unpaired t-test	0.494033	permutation FDR (250 perm)	0.5
Cadm4~Q8R464	24-hours after sleep deprivation_WT~Sleep_WT	24-hours after sleep deprivation_WT	Sleep_WT	7.55786	0.979407	7.31662	1.20343	1.18201	0.241244	0.212842	0.709974	0.148758	Unpaired t-test	0.825545	permutation FDR (250 perm)	0.5
Cadm4~Q8R464	24-hours after sleep deprivation_APP/PS1~Sleep_APP/PS1	24-hours after sleep deprivation_APP/PS1	Sleep_APP/PS1	6.5723	0.385531	7.29144	0.583838	0.607463	-0.719132	-0.857096	0.0737837	1.13204	Unpaired t-test	0.221229	permutation FDR (250 perm)	0.5
Cadm4~Q8R464	24-hours after sleep deprivation_APP/PS1~24-hours after sleep deprivation_WT	24-hours after sleep deprivation_APP/PS1	24-hours after sleep deprivation_WT	6.5723	0.385531	7.55786	0.979407	0.505031	-0.985557	-1.05359	0.0530323	1.27546	Unpaired t-test	0.129669	permutation FDR (250 perm)	0.5
Cadm4~Q8R464	Sleep_APP/PS1~Sleep_WT	Sleep_APP/PS1	Sleep_WT	7.29144	0.583838	7.31662	1.20343	0.982697	-0.0251816	-0.0235016	0.96579	0.0151174	Unpaired t-test	0.984642	permutation FDR (250 perm)	0.5
Cadm4~Q8R464	0-hours after sleep deprivation_APP/PS1~0-hours after sleep deprivation_WT	0-hours after sleep deprivation_APP/PS1	0-hours after sleep deprivation_WT	7.49968	0.935126	7.7276	1.26393	0.85387	-0.227912	-0.209529	0.704011	0.15242	Unpaired t-test	0.771966	permutation FDR (250 perm)	0.5
Calb1~P12658	24-hours after sleep deprivation_WT~Sleep_WT	24-hours after sleep deprivation_WT	Sleep_WT	7.13425	2.74895	5.88076	1.63263	2.38416	1.25348	0.694351	0.355839	0.448747	Unpaired t-test	0.383154	permutation FDR (250 perm)	0.5
Calb1~P12658	24-hours after sleep deprivation_APP/PS1~Sleep_APP/PS1	24-hours after sleep deprivation_APP/PS1	Sleep_APP/PS1	4.81616	1.66461	5.41999	0.713258	0.658005	-0.603829	-0.455565	0.487928	0.311645	Unpaired t-test	0.505949	permutation FDR (250 perm)	0.5
Calb1~P12658	24-hours after sleep deprivation_APP/PS1~24-hours after sleep deprivation_WT	24-hours after sleep deprivation_APP/PS1	24-hours after sleep deprivation_WT	4.81616	1.66461	7.13425	2.74895	0.200533	-2.31809	-1.25525	0.115641	0.936888	Unpaired t-test	0.074082	permutation FDR (250 perm)	0.5
Calb1~P12658	Sleep_APP/PS1~Sleep_WT	Sleep_APP/PS1	Sleep_WT	5.41999	0.713258	5.88076	1.63263	0.726596	-0.460774	-0.366878	0.557502	0.253753	Unpaired t-test	0.673219	permutation FDR (250 perm)	0.5
Calb2~Q08331	24-hours after sleep deprivation_WT~Sleep_WT	24-hours after sleep deprivation_WT	Sleep_WT	9.71102	2.24698	8.36974	1.38141	2.53376	1.34128	0.850624	0.236685	0.625829	Unpaired t-test	0.277761	permutation FDR (250 perm)	0.5
Calb2~Q08331	24-hours after sleep deprivation_APP/PS1~Sleep_APP/PS1	24-hours after sleep deprivation_APP/PS1	Sleep_APP/PS1	7.6017	0.848321	8.26732	0.631204	0.630418	-0.665619	-0.669979	0.210522	0.676703	Unpaired t-test	0.326239	permutation FDR (250 perm)	0.5
Calb2~Q08331	24-hours after sleep deprivation_APP/PS1~24-hours after sleep deprivation_WT	24-hours after sleep deprivation_APP/PS1	24-hours after sleep deprivation_WT	7.6017	0.848321	9.71102	2.24698	0.231756	-2.10932	-1.41311	0.0665394	1.17692	Unpaired t-test	0.0511672	permutation FDR (250 perm)	0.5
Calb2~Q08331	Sleep_APP/PS1~Sleep_WT	Sleep_APP/PS1	Sleep_WT	8.26732	0.631204	8.36974	1.38141	0.931468	-0.102422	-0.089353	0.877567	0.0567196	Unpaired t-test	0.932083	permutation FDR (250 perm)	0.5
Calb2~Q08331	0-hours after sleep deprivation_APP/PS1~0-hours after sleep deprivation_WT	0-hours after sleep deprivation_APP/PS1	0-hours after sleep deprivation_WT	7.87545	1.71101	8.67256	1.8645	0.575502	-0.797106	-0.545794	0.42107	0.375646	Unpaired t-test	0.437153	permutation FDR (250 perm)	0.5
Calca~A0A0U1RNG0	24-hours after sleep deprivation_WT~Sleep_WT	24-hours after sleep deprivation_WT	Sleep_WT	7.0021	0.599836	7.23249	0.470042	0.852407	-0.230386	-0.284037	0.473223	0.324934	Unpaired t-test	0.752463	permutation FDR (250 perm)	0.5
Calca~A0A0U1RNG0	24-hours after sleep deprivation_APP/PS1~Sleep_APP/PS1	24-hours after sleep deprivation_APP/PS1	Sleep_APP/PS1	7.30296	0.320926	7.80222	0.653009	0.707466	-0.499266	-0.582808	0.215085	0.66739	Unpaired t-test	0.404071	permutation FDR (250 perm)	0.5
Calca~A0A0U1RNG0	24-hours after sleep deprivation_APP/PS1~24-hours after sleep deprivation_WT	24-hours after sleep deprivation_APP/PS1	24-hours after sleep deprivation_WT	7.30296	0.320926	7.0021	0.599836	1.23188	0.300856	0.383822	0.31541	0.501125	Unpaired t-test	0.555407	permutation FDR (250 perm)	0.5
Calca~A0A0U1RNG0	Sleep_APP/PS1~Sleep_WT	Sleep_APP/PS1	Sleep_WT	7.80222	0.653009	7.23249	0.470042	1.48425	0.569737	0.648371	0.178036	0.749491	Unpaired t-test	0.418313	permutation FDR (250 perm)	0.5
Calca~A0A0U1RNG0	0-hours after sleep deprivation_APP/PS1~0-hours after sleep deprivation_WT	0-hours after sleep deprivation_APP/PS1	0-hours after sleep deprivation_WT	7.84217	0.796848	7.76014	0.602213	1.05851	0.0820373	0.0923019	0.836826	0.0773647	Unpaired t-test	0.91405	permutation FDR (250 perm)	0.5
Cald1~E9QA16	24-hours after sleep deprivation_APP/PS1~Sleep_APP/PS1	24-hours after sleep deprivation_APP/PS1	Sleep_APP/PS1	7.01123	0.55293	6.33103	1.23358	1.60236	0.680201	0.584108	0.350608	0.455178	Unpaired t-test	0.404376	permutation FDR (250 perm)	0.5
Cald1~E9QA16	24-hours after sleep deprivation_APP/PS1~24-hours after sleep deprivation_WT	24-hours after sleep deprivation_APP/PS1	24-hours after sleep deprivation_WT	7.01123	0.55293	5.47076	0.906729	2.90888	1.54047	1.62984	0.00600432	2.22154	Unpaired t-test	0.0252061	permutation FDR (250 perm)	0.5
Cald1~E9QA16	Sleep_APP/PS1~Sleep_WT	Sleep_APP/PS1	Sleep_WT	6.33103	1.23358	5.85975	0.758632	1.38633	0.471272	0.395966	0.520131	0.283888	Unpaired t-test	0.655978	permutation FDR (250 perm)	0.5
Cald1~E9QA16	0-hours after sleep deprivation_APP/PS1~0-hours after sleep deprivation_WT	0-hours after sleep deprivation_APP/PS1	0-hours after sleep deprivation_WT	6.1428	0.590854	7.52207	0.60812	0.384411	-1.37928	-1.67565	0.000898051	3.0467	Unpaired t-test	0.0242754	permutation FDR (250 perm)	0.5
Calm1~P0DP26	24-hours after sleep deprivation_WT~Sleep_WT	24-hours after sleep deprivation_WT	Sleep_WT	10.3491	1.5394	9.58375	1.3669	1.69984	0.765398	0.571	0.380384	0.419778	Unpaired t-test	0.487346	permutation FDR (250 perm)	0.5
Calm1~P0DP26	24-hours after sleep deprivation_APP/PS1~Sleep_APP/PS1	24-hours after sleep deprivation_APP/PS1	Sleep_APP/PS1	11.8407	0.743709	10.1071	0.878144	3.32561	1.73362	1.64978	0.0140038	1.85376	Unpaired t-test	0.0255748	permutation FDR (250 perm)	0.5
Calm1~P0DP26	24-hours after sleep deprivation_APP/PS1~24-hours after sleep deprivation_WT	24-hours after sleep deprivation_APP/PS1	24-hours after sleep deprivation_WT	11.8407	0.743709	10.3491	1.5394	2.812	1.4916	1.23167	0.0654026	1.18441	Unpaired t-test	0.0808612	permutation FDR (250 perm)	0.5
Calm1~P0DP26	Sleep_APP/PS1~Sleep_WT	Sleep_APP/PS1	Sleep_WT	10.1071	0.878144	9.58375	1.3669	1.43731	0.523374	0.432519	0.47803	0.320545	Unpaired t-test	0.607618	permutation FDR (250 perm)	0.5
Calm1~P0DP26	0-hours after sleep deprivation_APP/PS1~0-hours after sleep deprivation_WT	0-hours after sleep deprivation_APP/PS1	0-hours after sleep deprivation_WT	10.2527	0.774218	11.5712	0.820702	0.400954	-1.31849	-1.41916	0.00870025	2.06047	Unpaired t-test	0.0526272	permutation FDR (250 perm)	0.5
Calm4~Q9JM83	24-hours after sleep deprivation_APP/PS1~Sleep_APP/PS1	24-hours after sleep deprivation_APP/PS1	Sleep_APP/PS1	5.51906	1.18888	3.69649	1.43553	3.5371	1.82257	1.30815	0.0768489	1.11436	Unpaired t-test	0.0710199	permutation FDR (250 perm)	0.5
Calm4~Q9JM83	24-hours after sleep deprivation_APP/PS1~24-hours after sleep deprivation_WT	24-hours after sleep deprivation_APP/PS1	24-hours after sleep deprivation_WT	5.51906	1.18888	3.44515	0.533868	4.21027	2.07391	1.9299	0.00938772	2.02744	Unpaired t-test	0.0135514	permutation FDR (250 perm)	0.5
Calr~P14211	24-hours after sleep deprivation_WT~Sleep_WT	24-hours after sleep deprivation_WT	Sleep_WT	9.4016	0.462384	9.34609	0.402832	1.03923	0.0555145	0.0739842	0.828244	0.0818418	Unpaired t-test	0.940061	permutation FDR (250 perm)	0.5
Calr~P14211	24-hours after sleep deprivation_APP/PS1~Sleep_APP/PS1	24-hours after sleep deprivation_APP/PS1	Sleep_APP/PS1	10.6133	1.7285	8.99118	0.668275	3.07826	1.62211	1.20861	0.0970059	1.0132	Unpaired t-test	0.0954913	permutation FDR (250 perm)	0.5
Calr~P14211	24-hours after sleep deprivation_APP/PS1~24-hours after sleep deprivation_WT	24-hours after sleep deprivation_APP/PS1	24-hours after sleep deprivation_WT	10.6133	1.7285	9.4016	0.462384	2.31609	1.21169	0.935147	0.182144	0.739584	Unpaired t-test	0.181689	permutation FDR (250 perm)	0.5
Calr~P14211	Sleep_APP/PS1~Sleep_WT	Sleep_APP/PS1	Sleep_WT	8.99118	0.668275	9.34609	0.402832	0.781919	-0.354909	-0.406812	0.377746	0.422801	Unpaired t-test	0.641757	permutation FDR (250 perm)	0.5
Calr~P14211	0-hours after sleep deprivation_APP/PS1~0-hours after sleep deprivation_WT	0-hours after sleep deprivation_APP/PS1	0-hours after sleep deprivation_WT	9.0672	0.397771	9.28725	0.862401	0.858536	-0.220049	-0.260274	0.536189	0.270682	Unpaired t-test	0.720916	permutation FDR (250 perm)	0.5
Calu~O35887	24-hours after sleep deprivation_WT~Sleep_WT	24-hours after sleep deprivation_WT	Sleep_WT	6.48615	0.96603	6.64918	1.14409	0.893148	-0.163029	-0.146701	0.794235	0.100051	Unpaired t-test	0.886231	permutation FDR (250 perm)	0.5
Calu~O35887	24-hours after sleep deprivation_APP/PS1~Sleep_APP/PS1	24-hours after sleep deprivation_APP/PS1	Sleep_APP/PS1	7.61645	0.937539	6.61221	0.306997	2.00589	1.00424	1.06101	0.0635001	1.19723	Unpaired t-test	0.139508	permutation FDR (250 perm)	0.5
Calu~O35887	24-hours after sleep deprivation_APP/PS1~24-hours after sleep deprivation_WT	24-hours after sleep deprivation_APP/PS1	24-hours after sleep deprivation_WT	7.61645	0.937539	6.48615	0.96603	2.18904	1.1303	1.05084	0.0759551	1.11944	Unpaired t-test	0.125546	permutation FDR (250 perm)	0.5
Calu~O35887	Sleep_APP/PS1~Sleep_WT	Sleep_APP/PS1	Sleep_WT	6.61221	0.306997	6.64918	1.14409	0.974698	-0.0369731	-0.0372844	0.94209	0.0259076	Unpaired t-test	0.973247	permutation FDR (250 perm)	0.5
Calu~O35887	0-hours after sleep deprivation_APP/PS1~0-hours after sleep deprivation_WT	0-hours after sleep deprivation_APP/PS1	0-hours after sleep deprivation_WT	6.4111	0.535425	7.37007	0.635426	0.514426	-0.958964	-1.17889	0.00860247	2.06538	Unpaired t-test	0.100203	permutation FDR (250 perm)	0.5
Caly~Q9DCA7	24-hours after sleep deprivation_WT~Sleep_WT	24-hours after sleep deprivation_WT	Sleep_WT	5.87037	0.557683	6.21964	0.710383	0.784978	-0.349275	-0.402065	0.36217	0.441088	Unpaired t-test	0.635267	permutation FDR (250 perm)	0.5
Caly~Q9DCA7	Sleep_APP/PS1~Sleep_WT	Sleep_APP/PS1	Sleep_WT	6.22095	0.577768	6.21964	0.710383	1.00091	0.0013052	0.00143532	0.997521	0.00107791	Unpaired t-test	0.99865	permutation FDR (250 perm)	0.5
Camk1~Q91YS8	24-hours after sleep deprivation_APP/PS1~Sleep_APP/PS1	24-hours after sleep deprivation_APP/PS1	Sleep_APP/PS1	6.37679	0.650515	3.71352	1.22535	6.33467	2.66327	2.26039	0.00835964	2.07781	Unpaired t-test	0.00572987	permutation FDR (250 perm)	0.5
Camk1~Q91YS8	24-hours after sleep deprivation_APP/PS1~24-hours after sleep deprivation_WT	24-hours after sleep deprivation_APP/PS1	24-hours after sleep deprivation_WT	6.37679	0.650515	3.9913	1.09915	5.22523	2.38549	2.30532	0.0012188	2.91407	Unpaired t-test	0.00288485	permutation FDR (250 perm)	0.5
Camk2b~Q5SVJ0	24-hours after sleep deprivation_WT~Sleep_WT	24-hours after sleep deprivation_WT	Sleep_WT	6.26549	0.676441	5.69019	0.831892	1.48999	0.575306	0.613512	0.21331	0.670989	Unpaired t-test	0.450811	permutation FDR (250 perm)	0.5
Camk2b~Q5SVJ0	24-hours after sleep deprivation_APP/PS1~Sleep_APP/PS1	24-hours after sleep deprivation_APP/PS1	Sleep_APP/PS1	7.12833	0.654309	6.49295	0.597498	1.55335	0.635383	0.692002	0.163569	0.786298	Unpaired t-test	0.311429	permutation FDR (250 perm)	0.5
Camk2b~Q5SVJ0	24-hours after sleep deprivation_APP/PS1~24-hours after sleep deprivation_WT	24-hours after sleep deprivation_APP/PS1	24-hours after sleep deprivation_WT	7.12833	0.654309	6.26549	0.676441	1.81861	0.862836	0.956209	0.055713	1.25404	Unpaired t-test	0.158918	permutation FDR (250 perm)	0.5
Camk2b~Q5SVJ0	Sleep_APP/PS1~Sleep_WT	Sleep_APP/PS1	Sleep_WT	6.49295	0.597498	5.69019	0.831892	1.74443	0.802759	0.842952	0.106492	0.972682	Unpaired t-test	0.274064	permutation FDR (250 perm)	0.5
Camk2b~Q5SVJ0	0-hours after sleep deprivation_APP/PS1~0-hours after sleep deprivation_WT	0-hours after sleep deprivation_APP/PS1	0-hours after sleep deprivation_WT	6.71555	0.880101	6.75978	0.852821	0.969813	-0.0442211	-0.0456334	0.92636	0.0332204	Unpaired t-test	0.956858	permutation FDR (250 perm)	0.5
Camk2g~A0A2I3BQP6	24-hours after sleep deprivation_APP/PS1~Sleep_APP/PS1	24-hours after sleep deprivation_APP/PS1	Sleep_APP/PS1	6.855	1.90341	4.32092	1.70084	5.79205	2.53407	1.48779	0.0648579	1.18804	Unpaired t-test	0.0401333	permutation FDR (250 perm)	0.5
Camk2g~A0A2I3BQP6	24-hours after sleep deprivation_APP/PS1~24-hours after sleep deprivation_WT	24-hours after sleep deprivation_APP/PS1	24-hours after sleep deprivation_WT	6.855	1.90341	5.07803	0.679014	3.42705	1.77697	1.2736	0.0939051	1.02731	Unpaired t-test	0.0809556	permutation FDR (250 perm)	0.5
Camk2g~A0A2I3BQP6	Sleep_APP/PS1~Sleep_WT	Sleep_APP/PS1	Sleep_WT	4.32092	1.70084	4.6863	1.25448	0.776268	-0.365373	-0.24477	0.723978	0.140275	Unpaired t-test	0.791735	permutation FDR (250 perm)	0.5
Camp~P51437	24-hours after sleep deprivation_APP/PS1~Sleep_APP/PS1	24-hours after sleep deprivation_APP/PS1	Sleep_APP/PS1	12.693	2.18407	7.53918	1.56915	35.601	5.15385	2.9403	0.00268442	2.57115	Unpaired t-test	0.000353374	permutation FDR (250 perm)	0.5
Camp~P51437	24-hours after sleep deprivation_APP/PS1~24-hours after sleep deprivation_WT	24-hours after sleep deprivation_APP/PS1	24-hours after sleep deprivation_WT	12.693	2.18407	10.5955	2.55796	4.27974	2.09752	1.08687	0.170412	0.768499	Unpaired t-test	0.114346	permutation FDR (250 perm)	0.5
Cand1~Q6ZQ38	24-hours after sleep deprivation_WT~Sleep_WT	24-hours after sleep deprivation_WT	Sleep_WT	6.07319	0.787314	5.94831	0.463625	1.09042	0.12488	0.143046	0.743561	0.128683	Unpaired t-test	0.890605	permutation FDR (250 perm)	0.5
Cand1~Q6ZQ38	24-hours after sleep deprivation_APP/PS1~Sleep_APP/PS1	24-hours after sleep deprivation_APP/PS1	Sleep_APP/PS1	7.97502	1.06806	6.34726	0.84022	3.09032	1.62776	1.43274	0.030749	1.51217	Unpaired t-test	0.0476089	permutation FDR (250 perm)	0.5
Cand1~Q6ZQ38	24-hours after sleep deprivation_APP/PS1~24-hours after sleep deprivation_WT	24-hours after sleep deprivation_APP/PS1	24-hours after sleep deprivation_WT	7.97502	1.06806	6.07319	0.787314	3.73687	1.90183	1.76795	0.00916227	2.038	Unpaired t-test	0.017597	permutation FDR (250 perm)	0.5
Cand1~Q6ZQ38	Sleep_APP/PS1~Sleep_WT	Sleep_APP/PS1	Sleep_WT	6.34726	0.84022	5.94831	0.463625	1.31855	0.398951	0.415237	0.421922	0.374767	Unpaired t-test	0.632439	permutation FDR (250 perm)	0.5
Cand1~Q6ZQ38	0-hours after sleep deprivation_APP/PS1~0-hours after sleep deprivation_WT	0-hours after sleep deprivation_APP/PS1	0-hours after sleep deprivation_WT	6.74886	0.890671	7.28838	1.0067	0.688003	-0.539512	-0.534797	0.307432	0.512251	Unpaired t-test	0.449081	permutation FDR (250 perm)	0.5
Cand2~Q6ZQ73	24-hours after sleep deprivation_APP/PS1~Sleep_APP/PS1	24-hours after sleep deprivation_APP/PS1	Sleep_APP/PS1	6.95713	0.604564	4.43382	1.71204	5.74902	2.52332	1.80533	0.0392639	1.40601	Unpaired t-test	0.0236494	permutation FDR (250 perm)	0.5
Cand2~Q6ZQ73	24-hours after sleep deprivation_APP/PS1~24-hours after sleep deprivation_WT	24-hours after sleep deprivation_APP/PS1	24-hours after sleep deprivation_WT	6.95713	0.604564	3.64736	1.05145	9.9161	3.30977	3.28578	7.18608e-05	4.14351	Unpaired t-test	0.000118812	permutation FDR (250 perm)	0.5
Cant1~Q8VCF1	24-hours after sleep deprivation_WT~Sleep_WT	24-hours after sleep deprivation_WT	Sleep_WT	7.08837	0.596664	6.77319	0.416112	1.24417	0.315178	0.395469	0.309445	0.509416	Unpaired t-test	0.643771	permutation FDR (250 perm)	0.5
Cant1~Q8VCF1	24-hours after sleep deprivation_APP/PS1~Sleep_APP/PS1	24-hours after sleep deprivation_APP/PS1	Sleep_APP/PS1	7.1448	0.367514	7.14093	0.600211	1.00269	0.00387397	0.00460002	0.991316	0.00378773	Unpaired t-test	0.993928	permutation FDR (250 perm)	0.5
Cant1~Q8VCF1	24-hours after sleep deprivation_APP/PS1~24-hours after sleep deprivation_WT	24-hours after sleep deprivation_APP/PS1	24-hours after sleep deprivation_WT	7.1448	0.367514	7.08837	0.596664	1.03989	0.0564343	0.0710894	0.85148	0.0698253	Unpaired t-test	0.915194	permutation FDR (250 perm)	0.5
Cant1~Q8VCF1	Sleep_APP/PS1~Sleep_WT	Sleep_APP/PS1	Sleep_WT	7.14093	0.600211	6.77319	0.416112	1.29033	0.367738	0.435271	0.324102	0.489319	Unpaired t-test	0.608781	permutation FDR (250 perm)	0.5
Cant1~Q8VCF1	0-hours after sleep deprivation_APP/PS1~0-hours after sleep deprivation_WT	0-hours after sleep deprivation_APP/PS1	0-hours after sleep deprivation_WT	7.35558	0.292748	6.94662	0.529872	1.32773	0.408961	0.56626	0.088695	1.0521	Unpaired t-test	0.418809	permutation FDR (250 perm)	0.5
Canx~P35564	24-hours after sleep deprivation_APP/PS1~Sleep_APP/PS1	24-hours after sleep deprivation_APP/PS1	Sleep_APP/PS1	8.1173	2.68558	5.87042	0.492442	4.74654	2.24688	1.30178	0.121827	0.914257	Unpaired t-test	0.0814143	permutation FDR (250 perm)	0.5
Canx~P35564	24-hours after sleep deprivation_APP/PS1~24-hours after sleep deprivation_WT	24-hours after sleep deprivation_APP/PS1	24-hours after sleep deprivation_WT	8.1173	2.68558	5.90069	1.22727	4.64801	2.21661	1.23053	0.134058	0.872706	Unpaired t-test	0.0869181	permutation FDR (250 perm)	0.5
Canx~P35564	0-hours after sleep deprivation_APP/PS1~0-hours after sleep deprivation_WT	0-hours after sleep deprivation_APP/PS1	0-hours after sleep deprivation_WT	5.76418	0.947801	6.82887	0.874791	0.478074	-1.06469	-1.06966	0.052102	1.28315	Unpaired t-test	0.131814	permutation FDR (250 perm)	0.5
Cap1~P40124	24-hours after sleep deprivation_WT~Sleep_WT	24-hours after sleep deprivation_WT	Sleep_WT	6.48042	1.31905	6.64801	1.06157	0.89033	-0.167587	-0.140684	0.812529	0.0901613	Unpaired t-test	0.892643	permutation FDR (250 perm)	0.5
Cap1~P40124	24-hours after sleep deprivation_APP/PS1~Sleep_APP/PS1	24-hours after sleep deprivation_APP/PS1	Sleep_APP/PS1	8.79995	2.45046	5.80909	0.837374	7.94943	2.99085	1.78757	0.041169	1.38543	Unpaired t-test	0.019167	permutation FDR (250 perm)	0.5
Cap1~P40124	24-hours after sleep deprivation_APP/PS1~24-hours after sleep deprivation_WT	24-hours after sleep deprivation_APP/PS1	24-hours after sleep deprivation_WT	8.79995	2.45046	6.48042	1.31905	4.99167	2.31952	1.34775	0.0972702	1.01202	Unpaired t-test	0.062634	permutation FDR (250 perm)	0.5
Cap1~P40124	Sleep_APP/PS1~Sleep_WT	Sleep_APP/PS1	Sleep_WT	5.80909	0.837374	6.64801	1.06157	0.559063	-0.838916	-0.760855	0.194892	0.710207	Unpaired t-test	0.327309	permutation FDR (250 perm)	0.5
Cap1~P40124	0-hours after sleep deprivation_APP/PS1~0-hours after sleep deprivation_WT	0-hours after sleep deprivation_APP/PS1	0-hours after sleep deprivation_WT	6.87966	1.65542	6.13108	0.8272	1.68014	0.748583	0.605459	0.338277	0.470727	Unpaired t-test	0.394412	permutation FDR (250 perm)	0.5
Cap2~Q9CYT6	24-hours after sleep deprivation_APP/PS1~Sleep_APP/PS1	24-hours after sleep deprivation_APP/PS1	Sleep_APP/PS1	7.43117	0.418911	4.12216	1.68945	9.91091	3.30902	2.42375	0.0157031	1.80401	Unpaired t-test	0.00579603	permutation FDR (250 perm)	0.5
Cap2~Q9CYT6	24-hours after sleep deprivation_APP/PS1~24-hours after sleep deprivation_WT	24-hours after sleep deprivation_APP/PS1	24-hours after sleep deprivation_WT	7.43117	0.418911	5.00353	1.65029	5.38016	2.42765	2.02424	0.0105883	1.97517	Unpaired t-test	0.0100035	permutation FDR (250 perm)	0.5
Capg~Q99LB4	24-hours after sleep deprivation_WT~Sleep_WT	24-hours after sleep deprivation_WT	Sleep_WT	7.63786	1.54239	8.25688	0.811919	0.651114	-0.619017	-0.510912	0.401419	0.396402	Unpaired t-test	0.538118	permutation FDR (250 perm)	0.5
Capg~Q99LB4	24-hours after sleep deprivation_APP/PS1~Sleep_APP/PS1	24-hours after sleep deprivation_APP/PS1	Sleep_APP/PS1	11.2032	2.08301	7.19464	1.57733	16.0949	4.00853	2.32978	0.00950359	2.02211	Unpaired t-test	0.00264974	permutation FDR (250 perm)	0.5
Capg~Q99LB4	24-hours after sleep deprivation_APP/PS1~24-hours after sleep deprivation_WT	24-hours after sleep deprivation_APP/PS1	24-hours after sleep deprivation_WT	11.2032	2.08301	7.63786	1.54239	11.8377	3.56531	2.19484	0.0112876	1.9474	Unpaired t-test	0.00457433	permutation FDR (250 perm)	0.5
Capg~Q99LB4	Sleep_APP/PS1~Sleep_WT	Sleep_APP/PS1	Sleep_WT	7.19464	1.57733	8.25688	0.811919	0.478888	-1.06224	-0.783658	0.265341	0.576195	Unpaired t-test	0.329385	permutation FDR (250 perm)	0.5
Capg~Q99LB4	0-hours after sleep deprivation_APP/PS1~0-hours after sleep deprivation_WT	0-hours after sleep deprivation_APP/PS1	0-hours after sleep deprivation_WT	8.00259	2.30045	8.66847	1.05336	0.630306	-0.665876	-0.440889	0.528605	0.276869	Unpaired t-test	0.537703	permutation FDR (250 perm)	0.5
Capn2~O08529	24-hours after sleep deprivation_APP/PS1~Sleep_APP/PS1	24-hours after sleep deprivation_APP/PS1	Sleep_APP/PS1	10.0218	1.01759	4.00228	2.56935	64.87	6.01948	3.23125	0.00690098	2.16109	Unpaired t-test	0.000675172	permutation FDR (250 perm)	0.5
Capn2~O08529	24-hours after sleep deprivation_APP/PS1~24-hours after sleep deprivation_WT	24-hours after sleep deprivation_APP/PS1	24-hours after sleep deprivation_WT	10.0218	1.01759	4.60032	2.61525	42.8565	5.42144	3.26472	0.0015689	2.8044	Unpaired t-test	0.000177866	permutation FDR (250 perm)	0.5
[truncated: 7,968 more rows]

## Sheet: D.AD biomarkers
Higginbotham et al. 2020	Common in Higginbotham et al. 2020 and RS24h_APP/PS1~Sleep_APP/PS1 up	Common in Higginbotham et al. 2020 and RS24h_APP/PS1~RS24h_WT up	Common in Higginbotham et al. 2020 and Sleep_APP/PS1~Sleep_WT up	Guo et al. 2024: biologically/clinically defined AD list	Common in Guo et al. 2024 and RS24h_APP/PS1~RS24h_WT up
[truncated: 279 more rows]

[truncated: 3 more sheets: E.Enrichments, F. PPI map, G. App PEP sequence]
