# Supplementary material for: Sleep deprivation leads to non-adaptive alterations in sleep microarchitecture and amyloid-β accumulation in a murine Alzheimer model
Source: Cell Rep. Author manuscript; Available in PMC 2025 Aug 26. (PMC12379227; doi:10.1016/j.celrep.2024.114977)
Supplement: 4 [file NIHMS2038914-supplement-4.xlsx]

## Sheet: Description
Tab	Name	Description
A	Biofluid overlap	List of overlaping or unique proteins between CSF and extracellular fluid.
B	CSF IPA	IPA annotated CSF proteins according to cellular location and type.
C	Extracellular fluid IPA	IPA annotated extracellular fluid proteins according to cellular location and type.

## Sheet: A.Biofluid overlap
Common	Extracellular fluid unique	CSF Unique
Actb~P60710	Aldoa~A6ZI44	1110004F10Rik~A0A0U1RPJ7
Actg1~P63260	Arhgdib~D3YWL7	2210016F16Rik~G3X8U3
Actr3~Q99JY9	Arpc1b~F6THG2	A2m~Q6GQT1
Ahcy~P50247	Asxl2~D6REV1	AI182371~A0A2I3BRQ1
Alb~P07724	Atp5a1~D3Z6F5	Aacs~Q9D2R0
Arhgdia~Q99PT1	Chil4~Q91Z98	Aak1~Q3UHJ0
Arsb~A0A0R4J138	Clpx~F7BB92	Aamdc~D3YZD8
Atp5f1b~P56480	Cst3~A2APX3	Aars1~Q8BGQ7
B2m~P01887	Diras2~Q5PR73	Abcc3~A0A0R4J015
C3~P01027	Dsp~E9PZW0	Abce1~P61222
C4b~P01029	Git2~Q9JLQ2	Abcf1~Q6P542
Calm1~P0DP26	Gm5478~A0A2R8VHP3	Abcf2~Q99LE6
Camp~P51437	Gm8797~A0A0A6YW67	Abhd14b~A0A087WPF8
Cap1~P40124	Gsn~A0A0J9YUQ8	Abi3bp~A0A338P6S8
Cd177~Q8R2S8	Hba~P01942	Abracl~E9QMV2
Ces1b~D3Z5G7	Ighg2b~P01867	Abraxas2~D3Z4D8
Ces1c~P23953	Krt13~P08730	Acaa1a~H3BKL5
Cfl1~P18760	Krt16~Q9Z2K1	Acaa2~Q8BWT1
Chi3l1~Q61362	Krt42~Q6IFX2	Acaca~Q5SWU9
Chil3~O35744	Krt75~Q8BGZ7	Acadl~A0A0R4J083
Coro1a~O89053	Krt8~P11679	Acadm~P45952
Cotl1~Q9CQI6	Ldha~A0A1B0GSR9	Acads~Q07417
Ctsb~P10605	Mdh1~A0A5F8MPN8	Acadvl~B1AR28
Ctsz~Q9WUU7	Mup7~Q58EV3	Acan~Q61282
Dstn~Q9R0P5	Prdx5~A0A494BAZ4	Acat1~Q8QZT1
Eef1a1~P10126	Prdx6~D3Z0Y2	Acat2~Q8CAY6
Elane~Q3UP87	Ptma~A0A087WP98	Ace~P09470
Eno1~P17182	Sh3bgrl3~I7HPY0	Ache~P21836
F2~P19221	Terf1~P70371	Acly~Q3V117
Fetub~Q9QXC1	Thbs1~P35441	Aco1~P28271
Fga~E9PV24		Aco2~A0A2R8VJW0
Flna~B7FAU9		Aco2~Q99KI0
Gapdh~A0A0A0MQF6		Acot1~O55137
Gc~P21614		Acot7~E9PYH2
Gm20547~B8JJN0		Acp1~Q561M1
Gpi~P06745		Acsl1~D3Z041
H1-2~P15864		Acss2~A2AQN4
H1-3~P43277		Acta1~P68134
H1-4~P43274		Actbl2~Q8BFZ3
H1-5~P43276		Actc1~P68033
Hbb-b1~P02088		Actl6a~A0A0A6YWG8
Hbb-bs~A8DUK4		Actn1~Q7TPR4
Hist1h4m~P62806		Actn2~Q9JI91
Hpx~Q91X72		Actn3~O88990
Hp~Q61646		Actn4~A0A1L1SV25
Hspa8~P63017		Actr1a~A0A494BB86
Hspa9~P38647		Actr1b~Q8R5C5
Idh1~O88844		Actr2~P61161
Idh2~P54071		Acy1~A0A0R4J050
Itgb2~P11835		Acyp1~P56376
Itih4~A0A2K6EDJ7		Acyp2~P56375
Kng1~A0A0R4J038		Adam10~O35598
Krt10~A2A513		Adam23~Q9R1V7
Krt14~Q61781		Adamts1~P97857
Krt1~P04104		Adamts2~A0A5F8MPY1
Krt2~Q3TTY5		Adamts3~E9Q287
Krt5~Q922U2		Adamts4~Q3TNX8
Krt6a~P50446		Ada~P03958
Krt76~Q3UV17		Add1~Q9QYC0
Krt78~E9Q0F0		Add2~Q9QYB8
Lcn2~P11672		Add3~A0A494B9K4
Lcp1~Q61233		Adgrb2~H7BWZ2
Ltf~P08071		Adgre5~A0A0D9SEG8
Lyz1~P17897		Adgrl1~E9Q3V9
Lyz2~P08905		Adgrl3~D3YTW7
Mmp8~O70138		Adh1~P00329
Mmp9~P41245		Adh5~P28474
Mpo~P11247		Adipoq~Q60994
Mup14~B8JI96		Adk~P55264
Mup20~Q5FW60		Adpgk~A0A1L1SSF2
Ngp~O08692		Adprhl1~A0A0N4SVK8
Obp1a~Q9D3H2		Adprh~P54923
Orm2~P07361		Adprs~Q8CG72
Pfn1~P62962		Adrm1b~A0A0A6YVU8
Pgd~Q9DCD0		Adsl~P54822
Pgk1~P09411		Adss1~P28650
Pglyrp1~O88593		Adss2~P46664
Ppbp~Q9EQI5		Aebp1~Q640N1
Ppia~P17742		Afm~O89020
Prss3b~Q9CPN9		Aga~Q64191
Prtn3~A0A0R4IZY6		Agfg1~A0A087WNV1
Ptgds~O09114		Agl~F8VPN4
Pzp~Q61838		Ago2~Q8CJG0
Retnlg~Q8K426		Agrn~M0QWP1
S100a9~P31725		Agt~A0A5F8MPW1
Serpina1a~A0A0A0MQA3		Ahcyl2~F8WGT1
Serpina1b~P22599		Ahnak~E9Q616
Serpina1d~Q00897		Ahsa1~Q8BK64
Serpina1e~Q00898		Ahsg~P29699
Serpina3k~A0A0R4J0I1		Aimp1~P31230
Serpinb1a~Q9D154		Aip~O08915
Serpinc1~P32261		Ak1~Q9R0Y5
Sod1~P08228		Ak2~Q9WTP6
Tagln2~Q9WVA4		Ak3~Q9WTP7
Tf~Q921I1		Akap12~A0A668KLD3
Tpi1~P17751		Akr1a1~Q9JII6
Try10~Q792Z1		Akr1b10~D3Z494
Ttr~P07309		Akr1b1~P45376
Txn~P10639		Akr1b7~P21300
Vcl~Q64727		Akr1e2~Q9DCT1
Wdr1~O88342		Akr7a2~Q8CG76
Ywhae~P62259		Akt1s1~F6R8S6
Ywhag~P61982		Alad~P10518
Ywhaz~P63101		Albfm1~F8VQ07
		Alcam~E9Q3Q6
		Aldh1a1~P24549
		Aldh1a2~Q62148
		Aldh1b1~Q9CZS1
		Aldh1l1~Q8R0Y6
		Aldh2~P47738
		Aldh4a1~Q8CHT0
		Aldh6a1~Q9EQ20
		Aldh7a1~Q9DBF1
		Aldh9a1~Q9JLJ2
		Aldoart1~A6ZI46
		Aldoart2~A6ZI47
		Aldoa~P05064
		Aldoc~P05063
		Alyref~O08583
		Ambp~Q07456
		Ampd1~Q3V1D3
		Amph~A0A0G2JEG8
		Amy1~P00687
		Amy2a5~P00688
		Ang~P21570
		Ank1~A0A0R4J1N7
		Ankfy1~Q810B6
		Ankrd13a~Q80UP5
		Ankrd2~A0A494B9J0
		Anp32a~D3YYE1
		Anp32b~Q9EST5
		Anp32e~E9PZF5
		Anpep~P97449
		Antxr2~A0A0G2JE26
		Anxa11~P97384
		Anxa1~P10107
		Anxa2~P07356
		Anxa3~O35639
		Anxa4~P97429
		Anxa5~P48036
		Anxa6~F8WIT2
		Anxa7~A0A2C9F2D2
		Ap1b1~O35643
		Ap1g1~P22892
		Ap1m1~P35585
		Ap2a1~P17426
		Ap2a2~P17427
		Ap2b1~H3BIY9
		Ap2m1~P84091
		Apaf1~O88879
		Apbb1ip~Q8R5A3
		Apcs~P12246
		Apeh~A0A0R4J107
		Apex1~D3Z124
		Api5~O35841
		Apip~Q9WVQ5
		Aplp1~A0A0R4IZZ1
		Aplp2~Q06335
		Aplp2~Q60709
		Apoa1~Q00623
		Apoa2~P09813
		Apoa4~P06728
		Apobec2~Q9WV35
		Apobr~Q8VBT6
		Apob~E9Q1Y3
		Apoc1~P34928
		Apoc2~Q05020
		Apoc3~A0A0R4J1N3
		Apoc4~Q61268
		Apod~P51910
		Apoe~P08226
		Apof~A0A0R4J0M4
		Apoh~Q01339
		Apom~Q9Z1R3
		Apon~G3X9D6
		Appl1~Q8K3H0
		App~A0A2I3BQZ9
		Aprt~P08030
		Arcn1~Q5XJY5
		Arf3~P61205
		Arf4~P61750
		Arf5~P84084
		Arfip1~G5E8V9
		Arg1~Q61176
		Arhgap17~E9QAJ9
		Arhgap1~A2AH25
		Arhgap45~G3X9Q3
		Arhgdib~Q61599
		Arhgef1~E9PUF7
		Arhgef6~F6WMJ3
		Arih2~Q9Z1K6
		Arl3~A0A494BAJ6
		Arl6ip5~Q8R5J9
		Armh4~D3Z566
		Armt1~A6H630
		Arpc1a~Q9R0Q6
		Arpc1b~Q91Z25
		Arpc2~Q9CVB6
		Arpc3~Q9JM76
		Arpc4~P59999
		Arpc5l~Q9D898
		Arpc5~Q9CPW4
		Arpp19~E9Q4B9
		Arsa~P50428
		Arsg~Q3TYD4
		Art3~E9Q7Q8
		Art3~Q8R2G4
		As3mt~Q91WU5
		Asah1~Q9WV54
		Asah2~B7ZN55
		Asl~Q91YI0
		Aspa~Q8R3P0
		Aspn~Q99MQ4
		Asprv1~Q09PK2
		Aspscr1~Q8VBT9
		Asrgl1~Q8C0M9
		Ass1~P16460
		Ate1~A0A1L1SQ41
		Atf6b~A0A0A0MQ69
		Atg3~Q9CPX6
		Atg4a-ps~A0A0G2JFS9
		Atg7~A0A0A0MQN4
		Atic~Q9CWJ9
		Atl3~E9PYT3
		Atox1~O08997
		Atp1a1~Q8VDN2
		Atp1a2~D3YYN7
		Atp1b1~P14094
		Atp1b3~P97370
		Atp2a1~Q8R429
		Atp2a2~O55143
		Atp5c1~A2AKU9
		Atp5f1a~Q03265
		Atp5f1d~Q9D3D9
		Atp5j2~F8WHP8
		Atp5me~Q06185
		Atp5pd~Q9DCX2
		Atp5pf~P97450
		Atp5po~Q9DB20
		Atp6ap1~Q3TKX1
		Atp6v1a~P50516
		Atp6v1b2~P62814
		Atp6v1c1~Q9Z1G3
		Atp6v1e1~P50518
		Atp6v1f~Q9D1K2
		Atp6v1g1~Q9CR51
		Atp6v1h~A0A0A6YX18
		Atpif1~E9PV44
		Atxn10~P28658
		Axl~Q00993
		Azgp1~Q64726
		B3GNT2~Q9Z222
		B4galnt1~Q09200
		B4galt1~P15535
		B4gat1~Q8BWP8
		Babam1~Q3UI43
		Babam2~Q8K3W0
		Bag1~F6TCF9
		Bag3~Q9JLV1
		Bag5~Q8CI32
		Bag6~A0A1B0GX81
		Banf1~O54962
		Basp1~Q91XV3
		Bax~A0A1B0GT81
		Bcam~Q9R069
		Bcan~Q61361
		Bcat1~B2KFA8
		Bcat2~A0A1B0GX27
		Bche~Q03311
		Bcl2l13~P59017
		Bdnf~H9H9S8
		Bgn~P28653
		Bid~P70444
		Bin1~A0A3Q4EBK4
		Bin2~A0A5F8MQ05
		Blmh~Q8R016
		Blvra~Q9CY64
		Blvrb~Q923D2
		Bmp1~A0A2I3BRJ8
		Bola1~Q9D8S9
		Bola2~Q8BGS2
		Bpgm~P15327
		Bphl~Q8R164
		Bpnt1~A0A1B0GRV0
		Bpnt2~Q80V26
		Brk1~Q91VR8
		Bsg~J3QP71
		Btd~A0A0R4J131
		Btf3l4~Q9CQH7
		Btf3~Q64152
		Bub3~A0A140LHA2
		Bzw1~A0A087WPF9
		Bzw2~Q91VK1
		C1qa~P98086
		C1qbp~Q8R5L1
		C1qb~P14106
		C1qc~Q02105
		C1qtnf5~A0A0U1RNF8
		C1ra~Q8CG16
		C1s1~E9Q6C2
		C2~P21180
		C4bpa~P08607
		C5~P06684
		C6~Q91X70
		C7~D3YXF5
		C8a~A2A997
		C8b~Q8BH35
		C8g~Q8VCG4
		C9~A0A0R4J032
		Ca1~P13634
		Ca2~P00920
		Ca3~P16015
		Cab39l~Q9DB16
		Cab39~Q06138
		Cachd1~Q6PDJ1
		Cacna2d1~E9Q1X8
		Cacna2d2~E9Q683
		Cacna2d3~Q9Z1L5
		Cacybp~Q9CXW3
		Cadm1~A0A668KLV1
		Cadm2~G3UZM4
		Cadm3~K4DI58
		Cadm4~Q8R464
		Cad~B2RQC6
		Calb1~P12658
		Calb2~Q08331
		Calca~A0A0U1RNG0
		Cald1~E9QA16
		Calm4~Q9JM83
		Calr~P14211
		Calu~O35887
		Caly~Q9DCA7
		Camk1~Q91YS8
		Camk2b~Q5SVJ0
		Camk2g~A0A2I3BQP6
		Cand1~Q6ZQ38
		Cand2~Q6ZQ73
		Cant1~Q8VCF1
		Canx~P35564
		Cap2~Q9CYT6
		Capg~Q99LB4
		Capn2~O08529
		Capn3~Q64691
		Capns1~A0A0R4IZW8
		Caprin1~Q60865
		Capza1~Q5RKN9
		Capza2~P47754
		Capzb~A2AMW0
		Capzb~P47757
		Carhsp1~Q9CR86
		Carnmt1~Q80UY1
		Cars1~Q9ER72
		Cartpt~P56388
		Casp3~P70677
		Casp8~A0A087WQT6
		Casq1~O09165
		Cast~P51125
		Cat~P24270
		Cavin1~O54724
		Cavin2~Q63918
		Cbfb~Q08024
		Cbln1~Q9R171
		Cbln3~Q9JHG0
		Cbln4~Q8BME9
		Cbr1~P48758
		Cbr2~P08074
		Cbr3~Q8K354
		Cbx1~P83917
		Cbx3~P23198
		Cbx5~Q61686
		Ccar1~Q8CH18
		Ccdc124~Q9D8X2
		Ccdc25~Q78PG9
		Ccdc43~E9Q2S9
		Ccdc6~D3YZP9
		Ccl6~P27784
		Ccl8~Q9Z121
		Ccn2~H3BJW0
		Ccn3~Q64299
		Cct2~P80314
		Cct3~P80318
		Cct4~P80315
		Cct5~P80316
		Cct6a~P80317
		Cct7~P80313
		Cct8~P42932
		Cd109~Q8R422
		Cd14~P10810
		Cd200~E9PZI9
		Cd248~Q91V98
		Cd2ap~A0A3B2W812
		Cd34~Q64314
		Cd44~A2APM1
		Cd47~A0A2R8W6P0
		Cd48~P18181
		Cd55~Q61475
		Cd59a~O55186
		Cd5l~Q9QWK4
		Cd63~A0A1W2P8C6
		Cd74~P04441
		Cd83~O88324
		Cd93~O89103
		Cd99l2~A2AP74
		Cd99~Q8VCN6
		Cdc37~Q61081
		Cdc42~P60766
		Cdh13~Q9WTR5
		Cdh15~P33146
		Cdh1~A0A0R4IZW5
		Cdh2~P15116
		Cdh4~P39038
		Cdh5~P55284
		Cdk5~P49615
		Cdkn1b~P46414
		Cdkn2c~Q60772
		Cdv3~A0A087WNP6
		Ceacam1~P31809
		Cela1~A0A2R8VK43
		Celsr2~Q9R0M0
		Cend1~Q9JKC6
		Ces1a~E9PYP1
		Ces1d~Q8VCT4
		Ces2e~Q8BK48
		Cfap68~H3BL73
		Cfd~P03953
		Cfhr1~Q61406
		Cfhr2~Q4LDF6
		Cfhr4~E9Q8B5
		Cfh~E9Q8I0
		Cfi~Q61129
		Cfl2~P45591
		Cfp~P11680
		Cgref1~E9QPK1
		Chga~P26339
		Chgb~P16014
		Chia~Q91XA9
		Chit1~Q9D7Q1
		Chl1~P70232
		Chmp1a~Q921W0
		Chmp4b~Q9D8B3
		Chordc1~Q9D1P4
		Chst15~Q91XQ5
		Ciapin1~Q8WTY4
		Ckb~Q04447
		Ckmt1~P30275
		Ckmt2~Q6P8J7
		Ckm~A0A0J9YKD4
		Ckm~P07310
		Clec3b~P43025
		Clic1~Q9Z1Q5
		Clic4~Q9QYB1
		Clip1~D3Z2Z1
		Clns1a~Q923F1
		Clstn1~Q9EPL2
		Clstn3~D3Z601
		Clta~B1AWE0
		Cltb~Q6IRU5
		Cltc~Q5SXR6
		Cluh~A0A0R4J140
		Clu~Q06890
		Clybl~Q8R4N0
		Cmas~A0A0R4J0B4
		Cmbl~Q8R1G2
		Cmpk1~A0A0R4J093
		Cmpk2~Q3U5Q7
		Cnbp~A0A0N4SVS6
		Cnbp~P53996
		Cndp2~Q9D1A2
		Cnpy2~A0A1W2P729
		Cnrip1~F7C0H6
		Cntfr~O88507
		Cntn1~P12960
		Cntn2~Q61330
		Cntn4~Q69Z26
		Cntn6~E0CXE3
		Cntnap2~E9QNF7
		Cntnap4~D3YWB9
		Coasy~Q9DBL7
		Coch~Q62507
		Col15a1~A2AJY2
		Col18a1~E9QPX1
		Col1a1~P11087
		Col1a2~Q01149
		Col3a1~P08121
		Col4a2~P08122
		Col6a1~Q04857
		Col6a3~A0A087WS16
		Colec12~Q8K4Q8
		Commd3~Q63829
		Commd6~Q3V4B5
		Comp~Q9R0G6
		Comt~O88587
		Copa~F8WHL2
		Copb1~Q9JIF7
		Copb2~O55029
		Copg1~Q9QZE5
		Cops2~P61202
		Cops3~O88543
		Cops4~O88544
		Cops5~O35864
		Cops7a~D3Z440
		Cops8~Q8VBV7
		Copz1~P61924
		Coq8a~Q60936
		Coq9~F6SFF5
		Coro1b~Q9WUM3
		Coro1c~Q9WUM4
		Coro7~Q9D2V7
		Cox17~P56394
		Cox4i1~P19783
		Cox5a~P12787
		Cox5b~P19536
		Cox6b1~P56391
		Cox7a1~A0A140LIU4
		Cpb2~Q9JHH6
		Cpe~Q00493
		Cplx2~P84086
		Cpn1~Q9JJN5
		Cpn2~Q9DBB9
		Cpne1~B7ZCP4
		Cpne2~A0A0R4J1D0
		Cpne3~Q8BT60
		Cpox~P36552
		Cpped1~Q8BFS6
		Cpq~Q9WVJ3
		Cpsf6~H3BJ30
		Cp~E9PZD8
		Crabp2~P22935
		Crat~H7BX88
		Crebbp~A0A0U1RQB6
		Creg1~O88668
		Crip1~A0A0G2JEK2
		Crip2~Q9DCT8
		Crkl~P47941
		Crk~Q64010
		Crlf3~Q9Z2L7
		Crot~Q9DC50
		Crp~P14847
		Crtac1~A0A571BE99
		Cryab~P23927
		Cryl1~Q99KP3
		Crym~O54983
		Cryz~P47199
		Csad~A0A2R8VHX0
		Csde1~Q8JZN2
		Cse1l~Q9ERK4
		Csf1r~P09581
		Csf1~P07141
		Csk~P41241
		Csnk2a1~Q60737
		Csnk2b~G3UWU5
		Cspg4~Q8VHY0
		Cspg5~Q71M36
		Csrp1~P97315
		Csrp3~P50462
		Cst3~P21460
		Cst6~Q9D1B1
		Cstb~Q62426
		Cstf2~A2AEK1
		Cstf3~Q99LI7
		Cs~Q9CZU6
		Ctbp1~A0A0J9YU62
		Ctbs~Q8R242
		Ctla2a~P12399
		Ctsa~G3X8T3
		Ctsc~P97821
		Ctsd~P18242
		Ctsf~Q9R013
		Ctsg~P28293
		Ctsh~P49935
		Ctsl~P06797
		Ctso~Q8BM88
		Ctss~F6WR04
		Cul1~Q3TPM3
		Cul3~Q9JLV5
		Cul5~E9PV12
		Cuta~D5MCW4
		Cutc~D3YY50
		Cxcl16~I7HIQ2
		Cyb5a~G5E850
		Cyb5r3~F2Z456
		Cycs~P62897
		Cyfip1~Q7TMB8
		Cygb~Q9CX80
		Cyrib~Q921M7
		Cyth1~A2A517
		Cytl1~A1E5L0
		Czib~Q8BHG2
		D130043K22Rik~F2Z497
		D1Pas1~P16381
		D430041D05Rik~A0A2R8VKG2
		Dab2~A0A0R4J104
		Dag1~Q62165
		Dars1~Q922B2
		Dazap1~Q3UGB5
		Dbi~P31786
		Dbnl~Q62418
		Dbt~P53395
		Dcc~P70211
		Dcn~P28654
		Dcps~Q9DAR7
		Dctn1~E9Q3M3
		Dctn2~Q99KJ8
		Dctn4~Q8CBY8
		Dcun1d1~Q9QZ73
		Dcun1d2~A0A0N4SW97
		Ddah1~Q9CWS0
		Ddah2~Q99LD8
		Ddb1~Q3U1J4
		Ddi2~A2ADY9
		Ddost~O54734
		Ddt~O35215
		Ddx17~Q3U741
		Ddx19a~Q61655
		Ddx1~Q91VR5
		Ddx39b~Q9Z1N5
		Ddx5~Q61656
		Ddx6~P54823
		Decr1~Q9CQ62
		Denr~Q9CQJ6
		Dera~Q91YP3
		Des~P31001
		Dffa~O54786
		Dgcr2~A0A0R4J1M6
		Dglucy~E9QMK9
		Dhdh~Q9DBB8
		Dhfr~P00375
		Dhrs11~Q3U0B3
		Dhx15~O35286
		Dhx29~Q6PGC1
		Diaph1~E9PV41
		Dkk3~Q9QUN9
		Dlat~Q8BMF4
		Dld~O08749
		Dlg1~D3Z3B8
		Dlk1~B4YB46
		Dlst~Q9D2G2
		Dmtn~Q9WV69
		Dnaja2~Q9QYJ0
		Dnajb11~Q99KV1
		Dnajb4~Q9D832
		Dnajc8~F6TQL3
		Dnajc9~Q91WN1
		Dnase2a~D3Z512
		Dner~Q8JZM4
		Dnm1l~E9PUD2
		Dnm1~A0A0J9YUE9
		Dnm2~F8WIV5
		Dnpep~Q3TVK3
		Dock11~A2AF47
		Dock2~Q8C3J5
		Dock8~Q8C147
		Dok2~O70469
		Dpp3~Q99KK7
		Dpp4~P28843
		Dpp7~Q9ET22
		Dpt~Q9QZZ6
		Dpysl2~O08553
		Dpysl3~E9PWE8
		Dpysl4~A0A0R4J1N0
		Drg1~P32233
		Dsc3~P55850
		Dsg2~O55111
		Dsp~E9Q557
		Dtd1~Q9DD18
		Dtd2~Q8BHA3
		Dtna~A0A1Y7VJN9
		Dusp23~Q6NT99
		Dusp29~Q8BK84
		Dusp3~B1AQF4
		Dync1h1~Q9JHU4
		Dync1i2~A2BFF9
		Dync1li1~Q8R1Q8
		Dynll2~Q9D0M5
		Dynlrb1~P62627
		Ear2~P97425
		Ech1~O35459
		Echdc1~Q9D9V3
		Echs1~Q8BH95
		Eci1~P42125
		Ecm1~Q61508
		Ecm2~Q5FW85
		Ecpas~Q6PDI5
		Ecrg4~Q99LS0
		Edc4~A0A0R4J1Q0
		Edf1~Q9JMG1
		Edn3~P48299
		Eea1~Q8BL66
		Eef1a2~P62631
		Eef1b~O70251
		Eef1d~A0A0R4J1L2
		Eef1d~Q80T06
		Eef1g~Q9D8N0
		Eef2~P58252
		Efcab14~A2A8T9
		Efemp1~Q8BPB5
		Efemp2~A0A494BBF0
		Efhd2~Q8C845
		Efna3~O08545
		Efnb2~P52800
		Efnb3~O35393
		Egfr~Q01279
		Ehbp1l1~E9QP49
		Ehd1~Q9WVK4
		Ehd2~Q8BH64
		Ehd4~Q9EQP2
		Eif1ax~Q8BMJ3
		Eif1~P48024
		Eif2a~Q8BJW6
		Eif2s1~Q6ZWX6
		Eif2s2~Q99L45
		Eif2s3x~Q9Z0N1
		Eif2s3y~Q9Z0N2
		Eif3a~P23116
		Eif3b~Q8JZQ9
		Eif3c~Q8R1B4
		Eif3d~O70194
		Eif3e~P60229
		Eif3f~Q9DCH4
		Eif3g~Q9Z1D1
		Eif3h~Q91WK2
		Eif3i~Q9QZD9
		Eif3j1~Q3UGC7
		Eif3l~Q8QZY1
		Eif3m~Q99JX4
		Eif4a1~P60843
		Eif4a2~P10630
		Eif4a3~Q91VC3
		Eif4b~Q8BGD9
		Eif4ebp1~Q60876
		Eif4ebp2~P70445
		Eif4e~P63073
		Eif4g1~E9PVC5
		Eif4h~Q9WUK2
		Eif5a~P63242
		Eif5b~Q05D44
		Eif5~P59325
		Eif6~O55135
		Elavl1~P70372
		Elob~P62869
		Eloc~A0A087WNT1
		Emilin1~Q99K41
		Emilin2~A0A3B2W4E4
		Eml2~Q7TNG5
		Endog~O08600
		Eno1~B0QZL1
		Eno2~P17183
		Eno3~P21550
		Enoph1~Q8BGB7
		Enpp2~Q9R1E6
		Enpp5~Q9EQG7
		Ensa~P60840
		Epb41l2~O70318
		Epb41~A2A838
		Epb42~P49222
		Epdr1~Q99M71
		Epha4~Q03137
		Ephb4~E9PWK7
		Ephx2~P34914
		Eprs1~Q8CGC7
		Eps15l1~Q60902
		Eps15~H3BK65
		Epx~P49290
		Erap1~Q9EQH2
		Erh~P84089
		Ern1~Q9EQY0
		Erp29~P57759
		Erp44~Q9D1Q6
		Esd~H3BKH6
		Esm1~Q9QYY7
		Esyt1~Q3U7R1
		Etf1~Q8BWY3
		Etfa~Q99LC5
		Etfb~Q9DCW4
		Etfdh~Q6PF96
		Ethe1~Q9DCM0
		Ewsr1~Q5SUS9
		Exosc4~A0A2R8VHM9
		Ext2~P70428
		Extl2~Q3TSR0
		Ezr~P26040
		F10~O88947
		F12~Q80YC5
		F13a1~Q8BH61
		F13b~Q07968
		F5~O88783
		F9~P16294
		FAM120A~Q6A0A9
		Fabp3~P11404
		Fabp4~P04117
		Fabp5~Q05816
		Faf1~P54731
		Fahd1~Q8R0F8
		Fah~P35505
		Fam107b~Q3TGF2
		Fam20c~Q5MJS3
		Fam3c~G3X9I1
		Fam98b~Q80VD1
		Farsa~E9PWY9
		Farsb~Q9WUA2
		Fasn~P19096
		Fat2~Q5F226
		Fau~A0A494B9Z0
		Fbln1~Q08879
		Fbln2~P37889
		Fbln5~A0A1Y7VJW9
		Fbn1~Q61554
		Fbp2~P70695
		Fbxo6~Q9QZN4
		Fcgr2b~A0A0B4J1E6
		Fcgrt~A0A1B0GSK0
		Fcn1~O70165
		Fdps~Q920E5
		Fermt3~Q8K1B8
		Fgb~Q8K0E8
		Fgfr1~J3QN85
		Fgfr2~E9Q7T0
		Fgfr3~E9QNJ9
		Fgg~Q3UER8
		Fgl2~P12804
		Fhl1~A2AEX6
		Fhl3~F2Z455
		Fhod1~Q6P9Q4
		Fh~P97807
		Fis1~Q9CQ92
		Fkbp1a~P26883
		Fkbp2~P45878
		Fkbp3~Q62446
		Fkbp4~P30416
		Fkbp5~Q64378
		Flg2~E9QPZ3
		Flii~Q9JJ28
		Flnb~Q80X90
		Flnc~Q8VHX6
		Flot1~O08917
		Fmnl1~A0A1W2P6X3
		Fmod~P50608
		Fn1~A0A087WR50
		Fn1~B9EHT6
		Fn3krp~Q8K274
		Fn3k~Q9ER35
		Fnbp1~A2AQ41
		Fnta~Q61239
		Fntb~D3YWJ4
		Frg1~P97376
		Frrs1l~B1AXV0
		Fscn1~Q61553
		Fstl1~Q62356
		Fth1~P09528
		Ftl1~Q9CPX4
		Fubp1~A0A0G2JFY5
		Fuca1~Q99LJ1
		Fuom~A0A1B0GTA0
		Fus~P56959
		Fxr1~Q61584
		Fxyd2~Q04646
		Fxyd6~Q9D164
		G3bp1~P97855
		G6pdx~Q00612
		Gaa~P70699
		Galk1~Q9R0N0
		Galm~Q8K157
		Galns~Q571E4
		Galnt16~Q9JJ61
		Galnt1~O08912
		Galnt2~Q6PB93
		Galt~A2AMS3
		Gamt~O35969
		Ganab~Q8BHN3
		Ganc~A2AQJ8
		Gap43~P06837
		Gapvd1~Q6PAR5
		Gars1~Q9CZD3
		Gart~Q64737
		Gas6~Q61592
		Gatd1~Q8BFQ8
		Gatd3~Q9D172
		Gbe1~F6ZHD8
		Gbp2~Q9Z0E6
		Gclc~P97494
		Gclm~O09172
		Gcnt2~Q7TPQ8
		Gda~Q9R111
		Gdi1~P50396
		Gdi2~Q61598
		Get3~O54984
		Gfap~P03995
		Gfra1~P97785
		Gfra2~O08842
		Gfus~P23591
		Ggact~E0CX39
		Ggct~Q9D7X8
		Ggh~Q9Z0L8
		Ghr~P16882
		Gimap4~Q99JY3
		Glb1~P23780
		Glo1~Q9CPU0
		Glod4~Q9CPV4
		Glrx3~Q9CQM9
		Glrx5~A0A1Y7VN70
		Glrx~Q9QUH0
		Gltp~D3Z1H9
		Glud1~P26443
		Glul~P15105
		Gm10881~P01642
		Gm14744~B1AVU4
		Gm1673~Q3UR78
		Gm20489~A2AGH5
		Gm21983~D6RFS9
		Gm2a~Q60648
		Gm3839~S4R1W1
		Gm44502~A0A2R8VJW3
		Gm45713~A0A1B0GS68
		Gm45717~A0A1B0GT68
		Gm49804~A0A3B2W864
		Gm49948~D3YXH0
		Gm5938~A2AEN9
		Gm7298~A0A0N4SVU1
		Gm7324~A0A2I3BRL8
		Gmfb~Q9CQI3
		Gmfg~Q9ERL7
		Gmppb~Q8BTZ7
		Gmpr~Q9DCZ1
		Gmps~Q3THK7
		Gnai2~P08752
		Gnb1~P62874
		Gnb2~E9QKR0
		Gnpda1~O88958
		Gns~Q8BFR4
		Golm1~Q91XA2
		Gorasp2~A2ATI9
		Got1~P05201
		Got2~P05202
		Gp1ba~O35930
		Gpc1~Q9QZF2
		Gpcpd1~B0R058
		Gpd1l~Q3ULJ0
		Gpd1~P13707
		Gphn~A0JNY3
		Gpld1~Q8VCU2
		Gpr158~Q8C419
		Gpr37l1~Q99JG2
		Gpr37~Q9QY42
		Gps1~G3UXW9
		Gpt~Q8QZR5
		Gpx1~P11352
		Gpx3~P46412
		Gpx4~O70325
		Grb2~B1AT92
		Grhpr~Q91Z53
		Gria4~E9PX01
		Grn~P28798
		Grpel1~Q99LP6
		Grp~Q8R1I2
		Gsdmd~Q9D8T2
		Gsk3a~D3Z7E5
		Gsn~A6PWS5
		Gsn~P13020
		Gspt1~Q8R050
		Gspt2~Q149F3
		Gsr~P47791
		Gss~P51855
		Gsta4~P24472
		Gstk1~Q9DCM2
		Gstm1~P10649
		Gstm2~P15626
		Gstm4~Q8R5I6
		Gstm5~P48774
		Gsto1~O09131
		Gstp1~P19157
		Gstp2~P46425
		Gstt2~A0A1W2P7J9
		Gstt3~Q99L20
		Gstz1~A0A1Y7VJZ2
		Gtf2f1~Q3THK3
		Gusb~P12265
		Gyg1~Q9R062
		Gys1~A0A1B0GT92
		H1-0~P10922
		H1-1~P43275
		H2-D1~G3UZP7
		H2-D1~P14426
		H2-Q10~P01898
		H2ac20~Q64523
		H2bc7~P10853
		H6pd~A2A7A7
		Habp2~E9Q092
		Hadha~Q8BMS1
		Hadhb~Q99JY0
		Hadh~Q61425
		Hagh~A0A0R4J052
		Hamp~Q9EQ21
		Hars1~Q61035
		Hba-a1~Q91VB8
		Hbb-b2~P02089
		Hbb-bh1~P04444
		Hbb-y~P02104
		Hbegf~Q06186
		Hbq1b~Q3U0A6
		Hcfc1~B1AUX2
		Hcls1~P49710
		Hcrt~O55241
		Hddc2~Q3SXD3
		Hddc3~A0A0U1RNF0
		Hdgfl2~Q3UMU9
		Hdgf~P51859
		Hdhd2~Q3UGR5
		Hdlbp~Q8VDJ3
		Hebp1~A0A140T8J4
		Heg1~A0A338P6D4
		Heph~A2AI62
		Hexa~P29416
		Hexb~P20060
		Hgfac~Q9R098
		Hibadh~Q99L13
		Hibch~Q8QZS1
		Hikeshi~Q9DD02
		Hint1~P70349
		Hk1~G3UVV4
		Hk2~O08528
		Hk3~E9Q8S8
		Hmbs~P22907
		Hmgb1~A0A0J9YUD8
		Hmgb2~P30681
		Hmgn5~Q9JL35
		Hnrnpa0~Q9CX86
		Hnrnpa1~P49312
		Hnrnpa2b1~O88569
		Hnrnpa3~A2AL12
		Hnrnpab~Q20BD0
		Hnrnpc~Q9Z204
		Hnrnpdl~Q9Z130
		Hnrnpd~Q60668
		Hnrnpf~Q9Z2X1
		Hnrnph1~O35737
		Hnrnph2~P70333
		Hnrnpk~B2M1R6
		Hnrnpll~Q921F4
		Hnrnpl~G5E924
		Hnrnpm~Q9D0E1
		Hnrnpr~Q8VHM5
		Hnrnpul1~Q8VDM6
		Hnrnpul2~Q00PI9
		Hnrnpu~Q8VEK3
		Homer1~Q9Z2Y3
		Hook3~Q8BUK6
		Hopx~Q8R1H0
		Hp1bp3~Q3TEA8
		Hpcal1~P62748
		Hprt1~P00493
		Hrg~A0A0R4J039
		Hs1bp3~A0A1W2P6R8
		Hsbp1~Q9CQZ1
		Hsd17b10~A2AFQ2
		Hsp90aa1~P07901
		Hsp90ab1~P11499
		Hsp90b1~P08113
		Hspa12a~Q8K0U4
		Hspa13~Q8BM72
		Hspa1a~Q61696
		Hspa1l~P16627
		Hspa2~P17156
		Hspa4l~P48722
		Hspa4~Q3U2G2
		Hspa5~P20029
		Hspb1~P14602
		Hspb2~Q99PR8
		Hspb3~Q9QZ57
		Hspb6~Q5EBG6
		Hspd1~P63038
		Hspe1~Q64433
		Hspg2~B1B0C7
		Hsph1~E9Q0U7
		Htra1~Q9R118
		Hyal1~D3YXU8
		Hyou1~Q9JKR6
		Hypk~Q9CR41
		Iah1~Q9DB29
		Iars1~Q8BU30
		Icam1~P13597
		Ica~Q9DBD0
		Icosl~A0A1W2P6Q2
		Ide~F6RPJ9
		Idh3a~A0A1L1STE6
		Idh3b~Q91VA7
		Idh3g~P70404
		Ids~Q08890
		Ifi204~P0DOV2
		Ifi205a~Q8CGE8
		Ifi207~D3Z2E7
		Ifi30~Q9ESY9
		Ifi35~Q9D8C4
		Ifi47~Q61635
		Ifit3~Q64345
		Ifitm3~Q9CQW9
		Ifnar2~O35664
		Igbp1~Q61249
		Igf1~D3Z7M4
		Igf2~P09535
		Igfals~A0A0R4J0S2
		Igfbp2~P47877
		Igfbp3~P47878
		Igfbp4~P47879
		Igfbp5~Q07079
		Igfbp6~P47880
		Igfbp7~F8WH23
		Igha~A0A075B6A3
		Ighg1~A0A075B5P4
		Ighg2b~A0A075B5P3
		Ighg2c~A0A0A6YY53
		Ighg3~A0A075B5P5
		Ighm~A0A075B5P6
		Ighv1-11~A0A0A6YWI9
		Ighv1-15~A0A0A6YXA5
		Ighv1-18~A0A0A6YXN4
		Ighv1-20~A0A075B5U6
		Ighv1-39~A0A075B5V5
		Ighv1-43~A0A075B5V7
		Ighv1-47~A0A075B5V8
		Ighv1-58~A0A075B5W9
		Ighv1-5~A0A075B5T5
		Ighv1-62-2~A0A075B680
		Ighv1-74~A0A075B5Y1
		Ighv1-76~A0A0B4J1N0
		Ighv1-77~A0A0B4J1M0
		Ighv1-78~A0A075B674
		Ighv1-80~A0A075B5Y3
		Ighv1-81~A0A075B5Y4
		Ighv1-82~A0A0B4J1J7
		Ighv1-85~A0A075B5Y6
		Ighv1-9~A0A075B5T9
		Ighv10-1~A0A0B4J1J6
		Ighv10-3~A0A075B5T6
		Ighv14-2~A0A075B5R7
		Ighv14-3~A0A075B5R9
		Ighv2-5~A0A075B5Q3
		Ighv2-9-1~A0A075B697
		Ighv3-5~A0A0A0MQC1
		Ighv3-6~P18531
		Ighv4-1~A0A075B5R5
		Ighv5-16~A0A075B5R0
		Ighv5-17~A0A075B5R1
		Ighv5-9-1~A0A075B5Q6
		Ighv6-3~A0A075B5T2
		Ighv6-6~A0A075B5T3
		Ighv7-1~A0A075B5S2
		Ighv7-3~A0A075B5R2
		Ighv7-4~A0A075B5S5
		Ighv8-12~A0A0G2JDE1
		Ighv8-8~A0A0A6YXQ0
		Ighv9-3~A0A0B4J1J5
		Igkc~A0A5H1ZRK8
		Igkv1-110~A0A0B4J1I0
		Igkv1-133~A0A0B4J1H8
		Igkv1-135~A0A0B4J1H7
		Igkv12-38~A0A075B5M8
		Igkv12-41~P01635
		Igkv12-44~A0A140T8M2
		Igkv12-46~A0A140T8P6
		Igkv13-84~A0A140T8N3
		Igkv13-85~A0A075B666
		Igkv14-100~A0A075B5K7
		Igkv14-111~A0A140T8P9
		Igkv14-126~A0A075B5K0
		Igkv15-103~A0A140T8P3
		Igkv16-104~A0A0B4J1I1
		Igkv19-93~A0A075B6D5
		Igkv2-109~A0A075B5K6
		Igkv2-137~A0A0B4J1H6
		Igkv3-7~A0A075B5N9
		Igkv4-50~A0A0B4J1J0
		Igkv4-51~A0N8I8
		Igkv4-53~A0A075B677
		Igkv4-55~A0A0B4J1I9
		Igkv4-57-1~A0A075B5M4
		Igkv4-57~A0A0A6YYE7
		Igkv4-58~A0A075B5M3
		Igkv4-59~A0A0B4J1I8
		Igkv4-61~A0A075B5M2
		Igkv4-63~A0A075B5M1
		Igkv4-68~A0A0B4J1I7
		Igkv4-72~A0A0B4J1I4
		Igkv4-80~A0A075B5L7
		Igkv4-81~A0A075B5L6
		Igkv5-39~A0A075B5M7
		Igkv5-43~A0A0B4J1J2
		Igkv6-13~A0A075B5N7
		Igkv6-14~A0A140T8P1
		Igkv6-15~A0A140T8M5
		Igkv6-17~A0A140T8Q3
		Igkv6-23~A0A140T8N5
		Igkv6-32~A0A140T8N9
		Igkv7-33~P01632
		Igkv8-19~A0A140T8M4
		Igkv8-24~A0A140T8P5
		Igkv8-27~A0A075B5N4
		Igkv8-28~A0A075B5N3
		Igkv8-30~A0A140T8M3
		Igkv9-120~A0A140T8N0
		Igkv9-124~A0A075B5K2
		Iglc1~A0A0G2JE99
		Iglc2~P01844
		Iglc3~A0A0G2JGQ8
		Iglon5~Q8HW98
		Iglv2~A0A075B664
		Igsf1~Q7TQA1
		Igsf8~A0A0R4J117
		Il16~O54824
		Il18bp~A0A1B0GT50
		Il1r2~P27931
		Il1rap~E9Q6I2
		Il1rn~Q3TBV5
		Il6st~Q00560
		Ilf2~Q9CXY6
		Ilf3~A0A1L1STE4
		Ilk~O55222
		Impa1~Q924B0
		Impa2~Q91UZ5
		Impdh2~P24547
		Inmt~P40936
		Inpp1~P49442
		Inpp5d~Q9ES52
		Ipo4~Q8VI75
		Ipo5~Q8BKC5
		Ipo7~Q9EPL8
		Ipo9~E9QKZ2
		Iqgap1~Q9JKF1
		Irf3~A0A140LHE6
		Isg15~Q64339
		Islr~Q6GU68
		Isoc1~Q91V64
		Ist1~Q9CX00
		Isyna1~Q9JHU9
		Itga5~P11688
		Itgam~E9Q5K8
		Itgb1~P09055
		Itgb2l~D3YXH8
		Itgbl1~B1B1E3
		Itih1~Q61702
		Itih2~G3X977
		Itih3~Q61704
		Itih4~A6X935
		Itih5~Q8BJD1
		Itm2b~O89051
		Itpa~Q9D892
		Ivd~Q9JHI5
		Jchain~P01592
		Jpt1~P97825
		Kars~Q8R2P8
		Kctd12~A0A0R4J2B2
		Khdrbs1~Q60749
		Khsrp~A0A3B2WCD8
		Kif5a~P33175
		Kif5b~Q61768
		Klc1~A0A5F8MPZ2
		Klhl40~A0A0R4J166
		Klhl41~A2AUC9
		Klk6~Q91Y82
		Klkb1~P26262
		Kng2~Q6S9I0
		Kpna1~Q60960
		Kpna3~O35344
		Kpna4~A0A0B4J1E7
		Kpnb1~P70168
		Krt79~Q8VED5
		Kyat1~Q8BTY1
		Kyat3~Q71RI9
		L1cam~A2AFG7
		Lactb2~Q99KR3
		Lag3~Q61790
		Lama2~Q60675
		Lama4~P97927
		Lamb1~E9QN70
		Lamb2~Q61292
		Lamc1~F8VQJ3
		Lamp1~P11438
		Lamp2~P17047
		Lamtor1~A0A0A6YX02
		Lamtor5~Q9D1L9
		Lancl1~O89112
		Lancl2~F6RJV6
		Lap3~Q9CPY7
		Lars1~Q8BMJ2
		Lasp1~Q61792
		Lbp~Q61805
		Lcat~P16301
		Lcmt1~A0A0U1RNF2
		Ldb3~E9PYJ9
		Ldha~P06151
		Ldhb~A0A6I8MX27
		Ldlr~A0A1L1SRE8
		Lfng~O09010
		Lgals1~P16045
		Lgals3bp~Q07797
		Lgals3~P16110
		Lgmn~O89017
		Lifr~P42703
		Limd2~Q8BGB5
		Lims1~A0A0R4J005
		Lin7c~O88952
		Lingo1~A9DA50
		Lipe~E9Q4M2
		Lman1~Q9D0F3
		Lman2~Q9DBH5
		Lmcd1~Q8VEE1
		Lmna~P48678
		Lmnb1~P14733
		Lmnb2~A0A0R4J0Q5
		Lpp~Q8BFW7
		Lrg1~Q91XL1
		Lrp1~A0A0R4J0I9
		Lrpap1~P55302
		Lrrc20~Q8CI70
		Lrrc47~E9PV22
		Lrrc4b~P0C192
		Lrrc59~Q922Q8
		Lrrn1~Q61809
		Lrtm2~Q8BGX3
		Lsamp~A0A087WP80
		Lsm2~O35900
		Lsm3~P62311
		Lsm4~D3YTP8
		Lsm5~A0A0N4SVK3
		Lsm8~Q6ZWM4
		Lsp1~P19973
		Lta4h~P24527
		Ltbp4~D3Z598
		Luc7l2~Q7TNC4
		Lum~P51885
		Luzp2~Q8BGY3
		Lxn~P70202
		Ly6c2~P0CW03
		Ly6d~P35459
		Ly6e~A0A087WNS9
		Ly6h~Q8K356
		Ly86~O88188
		Lynx1~P0DP60
		Lyn~P25911
		Lypd1~E0CXP0
		Lypd6b~Q9D7F2
		Lypla1~J3QP56
		Lypla2~Q9WTL7
		Lyve1~Q8BHC0
		Lzic~Q8K3C3
		Macrod1~Q922B1
		Man1a~A0A1W2P788
		Man2a1~P27046
		Man2a2~Q8BRK9
		Man2b1~O09159
		Man2b2~O54782
		Man2c1~E9PZ88
		Manba~A0A0R4J092
		Manf~Q3TMX5
		Map2k1~P31938
		Map2k2~Q63932
		Map2k3~O09110
		Map2k4~P47809
		Map2k6~P70236
		Map2~A0A668KLC6
		Map4~A0A0G2JFH2
		Map4~P27546
		Map7d1~A2AJI0
		Mapk12~O08911
		Mapk14~P47811
		Mapk1ip1l~A0A2I3BRS9
		Mapk1~P63085
		Mapk3~Q63844
		Mapkapk2~P49138
		Mapkapk3~Q3UMW7
		Mapre1~Q61166
		Mapre2~D3YYK8
		Mapre3~D3Z6G3
		Mapt~A0A0A0MQC7
		Marcksl1~P28667
		Marcks~P26645
		Masp1~P98064
		Masp2~Q91WP0
		Mat2a~Q3THS6
		Mat2b~Q99LB6
		Mbl1~P39039
		Mbl2~P41317
		Mbnl1~G3X9Q0
		Mb~P04247
		Mcam~Q8R2Y2
		Mcts1~Q9DB27
		Mdh1~P14152
		Mdh2~P08249
		Mdp1~Q9D967
		Me1~P06801
		Mecp2~D3Z7U4
		Megf10~A0A140T8S0
		Megf9~Q8BH27
		Memo1~Q91VH6
		Mertk~Q60805
		Mesd~D3YVR4
		Metap2~O08663
		Metrn~A0A494B937
		Mettl26~Q9DCS2
		Mfge8~P21956
		Mgam~A0A571BF69
		Mgat5~Q8R4G6
		Mgp~P19788
		Mia3~Q8BI84
		Mif~P34884
		Minpp1~Q9Z2L6
		Mkln1~O89050
		Mlec~Q6ZQI3
		Mmp14~A0A286YED2
		Mmp17~Q9R0S3
		Mmp2~P33434
		Mmp3~P28862
		Mndal~D0QMC3
		Mob1b~Q3UDM0
		Mocs2~F6ZGI7
		Mpi~Q924M7
		Mpp1~P70290
		Mpst~Q99J99
		Mrc1~Q61830
		Mrc2~Q64449
		Mri1~Q9CQT1
		Mroh2b~Q7M6Y6
		Mrps36~Q9CQX8
		Msln~A0A494B9A6
		Msn~P26041
		Msra~Q9D6Y7
		Msrb1~Q9JLC3
		Msrb3~A0A0R4J139
		Mst1~E0CXN0
		Mt1~P02802
		Mt2~P02798
		Mt3~P28184
		Mtap~Q9CQ65
		Mtco2~P00405
		Mthfd1~Q922D8
		Mtpn~P62774
		Mug1~P28665
		Mug2~P28666
		Mup17~B5X0G2
		Mup1~A2CEL1
		Mup2~P11589
		Mup3~Q3KQQ2
		Mup7~L7MUC7
		Mustn1~Q99JI1
		Mvp~E9Q3X0
		Mybpc1~D3YU50
		Mybpc1~Q6P6L5
		Mybpc2~Q5XKE0
		Mybph~P70402
		Mydgf~Q9CPT4
		Myg1~Q9JK81
		Myh13~B1AR69
		Myh1~Q5SX40
		Myh2~G3UW82
		Myh4~Q5SX39
		Myh8~P13542
		Myh9~Q8VDD5
		Myl11~P97457
		Myl12b~Q3THE2
		Myl1~E9PWG4
		Myl1~P05977
		Myl2~E9Q8Y0
		Myl6~A0A1W2P6F6
		Mylk2~Q8VCR8
		Myo18a~A0A1C7ZN10
		Myo1c~Q9WTI7
		Myo1f~Q8CG29
		Myo1g~Q5SUA5
		Myoc~O70624
		Myom1~Q62234
		Myom2~Q14BI5
		Myot~Q9JIF9
		N4bp1~Q6A037
		Naa15~G3X8Y3
		Naa25~Q8BWZ3
		Naa50~Q6PGB6
		Naaa~G3XA18
		Naca~P70670
		Nae1~E0CZE0
		Naga~Q9QWR8
		Nagk~D3YXG2
		Nampt~Q99KQ4
		Nans~Q99J77
		Nap1l1~P28656
		Nap1l4~B7ZNL2
		Napa~Q9DB05
		Napg~D3Z4B2
		Naprt~Q8CC86
		Nars~A0A498WGK2
		Nasp~B1AU75
		Naxd~J3QMM7
		Naxe~Q8K4Z3
		Ncam1~A0A0A6YY91
		Ncam1~E9QB01
		Ncam1~P13595
		Ncam2~O35136
		Ncan~A0A0R4IZX5
		Ncf1~F8WH69
		Ncf2~O70145
		Ncf4~P97369
		Nck1~Q99M51
		Ncl~P09405
		Ndrg1~Q62433
		Ndrg2~Q9QYG0
		Ndrg4~Q8BTG7
		Ndufa12~A0A0R4J275
		Ndufa4~A0A0N4SVQ1
		Ndufab1~F6ZFT1
		Ndufs1~Q91VD9
		Ndufs4~E9QPX3
		Ndufv1~D3YUM1
		Ndufv2~Q9D6J6
		Ndufv3~Q8BK30
		Neb~A0A571BF46
		Necap2~Q9D1J1
		Nectin1~A0A668KLC0
		Nedd4~P46935
		Nedd8~P29595
		Negr1~A0A4W9
		Nek7~Q3TN15
		Nek9~Q8K1R7
		Nell2~Q61220
		Nenf~Q9CQ45
		Neo1~E9QK04
		Neu2~A0A0R4J224
		Nfasc~A0A087WR56
		Nfatc1~B5B2N2
		Nherf1~P70441
		Nhlrc2~Q8BZW8
		Niban1~Q3UW53
		Niban2~Q8R1F1
		Nid1~P10493
		Nid2~O88322
		Nipsnap2~O55126
		Nit1~Q8VDK1
		Nit2~Q9JHW2
		Nle1~Q8VEJ4
		Nlgn2~Q69ZK9
		Nlgn3~A2AGI0
		Nlgn4l~B0F2B4
		Nme1~P15532
		Nme2~Q01768
		Nmral1~D3YU12
		Nmt1~O70310
		Nol3~Q9D1X0
		None~A0A494BBB0
		None~F7DBB3
		None~F8VQD7
		None~P01631
		None~P01643
		None~P01646
		None~P01647
		None~P01654
		None~P01660
		None~P01662
		None~P01665
		None~P01671
		None~P01675
		None~P01741
		None~P01746
		None~P01787
		None~P01803
		None~P01810
		None~P06330
		None~P10404
		None~P18525
		None~P18528
		None~P84750
		None~Q91V76
		None~V9GX06
		Nono~Q99K48
		Notch2~O35516
		Npc2~Q9Z0J0
		Npdc1~A2AJ20
		Npepl1~Q6NSR8
		Npepps~Q11011
		Nploc4~P60670
		Npl~Q9DCJ9
		Npm1~Q5SQB0
		Nppc~Q61839
		Nptn~P97300
		Nptx1~Q62443
		Nptx2~O70340
		Nptxr~E9PZM8
		Npy~P57774
		Nqo1~Q64669
		Nqo2~Q9JI75
		Nrbp1~D3YUV1
		Nrcam~A0A1W2P7Y9
		Nrd1~A2A9Q2
		Nrn1l~Q8C4W3
		Nrn1~A0A286YCW7
		Nrp1~P97333
		Nrxn1~Q9CS84
		Nrxn2~A0A494B8Y4
		Nrxn3~Q6P9K9
		Nsfl1c~Q9CZ44
		Nsf~P46460
		Nsg1~A0A0J9YTZ4
		Nt5c3a~Q9D020
		Nt5c3b~A0A0R4J146
		Nt5c~Q9JM14
		Ntm~D3Z396
		Ntng1~F8WJ48
		Ntrk2~A0A286YCV8
		Nub1~A0A0G2JGQ4
		Nubp1~Q9R060
		Nucb1~Q02819
		Nucb2~P81117
		Nudcd2~Q9CQ48
		Nudc~O35685
		Nudt16~A0A087WRE5
		Nudt2~P56380
		Nudt5~Q9JKX6
		Nudt9~Q8BVU5
		Nup93~Q8BJ71
		Nutf2~P61971
		Nxn~P97346
		Oaf~Q8QZR4
		Oat~P29758
		Obi1~A0A2I3BRT6
		Obp1b~A2AEP0
		Ogdh~Q60597
		Ogfr~Q99PG2
		Ogn~Q62000
		Ogt~Q8CGY8
		Ola1~Q9CZ30
		Olfm1~A3KGE4
		Olfm4~D3YYD0
		Olfml1~A0A5F8MPM3
		Olfml2b~Q3V1G4
		Olfml3~A0A0R4J086
		Omd~O35103
		Omg~G3XA53
		Opcml~G5E8G3
		Opcml~Q6DFY2
		Oplah~Q8K010
		Orm1~Q60590
		Osbp~Q3B7Z2
		Osgep~A0A0R4J1Y3
		Ostf1~A0A494BA97
		Otub1~Q7TQI3
		Otud6b~A0A0A0MQF5
		Oxct1~Q9D0K2
		Oxr1~E9Q0A7
		Oxsr1~Q6P9R2
		Oxt~P35454
		P4hb~P09103
		Pa2g4~P50580
		Pabpc1~P29341
		Pabpc4~A3KFU5
		Pabpn1~D3YUB9
		Pacsin2~Q9WVE8
		Pacsin3~Q99JB8
		Padi2~Q08642
		Padi4~Q9Z183
		Pafah1b1~P63005
		Pafah1b2~A0A1L1SVK0
		Pafah1b3~D3Z2X5
		Paics~Q9DCL9
		Pak1~G5E884
		Pak2~Q8CIN4
		Palmd~A0A0R4J0J0
		Palm~Q9Z0P4
		Pam~P97467
		Pank4~F7B6K4
		Paox~Q8C0L6
		Park7~Q99LX0
		Parp1~Q921K2
		Pbxip1~D3YUE1
		Pcbp1~P60335
		Pcbp2~B2M1R7
		Pcca~Q91ZA3
		Pccb~E9Q1J7
		Pcdh17~E9PXF0
		Pcdh1~Q8CFX3
		Pcdh7~A0A0A6YY83
		Pcdh8~Q7TSK3
		Pcdh9~A0A0A6YWM0
		Pcmt1~E0CYV0
		Pcna~P17918
		Pcnp~F8WI88
		Pcolce~Q61398
		Pcsk1n~Q9QXV0
		Pcsk1~P63239
		Pcsk2~P21661
		Pcx~E9QPD7
		Pcyox1~Q9CQF9
		Pcyt1a~D3Z3T5
		Pcyt2~A2ABY3
		Pdap1~Q3UHX2
		Pdcd4~Q61823
		Pdcd5~P56812
		Pdcd6ip~Q9WU78
		Pdcd6~P12815
		Pdgfa~G5E891
		Pdgfra~A0A0J9YV87
		Pdha1~P35486
		Pdhb~Q9D051
		Pdia3~P27773
		Pdia4~A0A0R4J0Z1
		Pdia6~Q922R8
		Pdlim1~O70400
		Pdlim3~A0A1B0GSX6
		Pdlim5~Q8CI51
		Pdlim7~Q8BVJ7
		Pdxk~Q8K183
		Pdxp~P60487
		Pdyn~O35852
		Pea15~Q62048
		Pebp1~P70296
		Penk~P22005
		Pepd~Q11136
		Pex19~Q8VCI5
		Pf4~Q9Z126
		Pfas~Q5SUR0
		Pfdn1~Q9CQF7
		Pfdn2~O70591
		Pfdn4~E9Q6U4
		Pfdn5~Q9WU28
		Pfdn6~G3UYF9
		Pfkl~P12382
		Pfkm~P47857
		Pfkp~Q8C605
		Pfn2~D3YWS3
		Pgam1~Q9DBJ1
		Pgam2~O70250
		Pgk2~P09041
		Pgls~Q9CQ60
		Pglyrp2~Q8VCS0
		Pgm1~Q9D0F9
		Pgm2~Q7TSV4
		Pgm3~Q8BWW3
		Pgm5~Q8BZF8
		Pgp~Q8CHP8
		Phb1~P67778
		Phb2~O35129
		Phgdh~Q61753
		Phka1~A2AI87
		Phkb~E0CX43
		Phkb~Q7TSH2
		Phospho1~Q8R2H9
		Phpt1~Q9DAK9
		Phyhip~Q8K0S0
		Phykpl~Q8R1K4
		Pi16~Q9ET66
		Pianp~A0A0N4SVY3
		Picalm~Q7M6Y3
		Pigr~O70570
		Pik3cd~B0QZL5
		Pik3ip1~Q7TMJ8
		Pin1~Q9QUR7
		Pin4~Q9CWW6
		Pip4k2b~Q80XI4
		Pip~P02816
		Pir~A2AIH8
		Pithd1~Q8BWR2
		Pitpna~J3QPW1
		Pitpnb~P53811
		Pkia~P63248
		Pklr~E9Q509
		Pkm~P52480
		Pla1a~Q8VI78
		Pla2g15~A0A1D5RLZ5
		Pla2g7~Q60963
		Plaa~P27612
		Plac8~Q9JI48
		Plbd1~A0A0R4J0B2
		Plbd2~Q3TCN2
		Plcb2~A3KGF7
		Plcd1~G5DDB7
		Plcl2~Q8K394
		Pld3~O35405
		Pld4~Q8BG07
		Plec~E9Q3W4
		Plekhd1~B2RPU2
		Plekho2~Q8K124
		Plek~Q9JHK5
		Plg~P20918
		Plin3~Q9DBG5
		Plin4~A0A571BEC9
		Plod1~Q9R0E2
		Plod3~Q9R0E1
		Plpbp~A0A1B0GRP7
		Pls3~A0A1C7CYV0
		Pltp~P55065
		Plxdc2~B1AY85
		Plxnb2~B2RXS4
		Pmch~P56942
		Pmm2~Q9Z2M7
		Pnkp~G5E8N7
		Pnoc~Q64387
		Pnp2~Q9D8C9
		Pnpo~Q91XF0
		Pnp~P23492
		Polr2i~P60898
		Pomgnt1~Q91X88
		Pon1~P52430
		Postn~Q62009
		Ppa1~Q9D819
		Ppa2~D3Z636
		Ppat~Q8CIH9
		Ppib~P24369
		Ppic~P30412
		Ppid~Q9CR16
		Ppih~A2BGI8
		Ppil1~Q9D0W5
		Ppm1a~P49443
		Ppm1b~Q99NF7
		Ppm1f~Q8CGA0
		Ppm1g~A0A0J9YVG0
		Ppme1~Q8BVQ5
		Ppp1ca~P62137
		Ppp1cb~P62141
		Ppp1cc~P63087
		Ppp1r11~A5A4Y9
		Ppp1r12b~Q8BG95
		Ppp1r14c~A0A1L1SRZ2
		Ppp1r1a~Q9ERT9
		Ppp1r2~D3Z3A0
		Ppp1r7~Q3UM45
		Ppp2ca~P63330
		Ppp2cb~P62715
		Ppp2r1a~Q76MZ3
		Ppp2r2a~Q6P1F6
		Ppp2r5a~Q6PD03
		Ppp2r5d~Q7TNL5
		Ppp2r5e~A0A1W2P7D8
		Ppp3ca~P63328
		Ppp3cb~E0CZ78
		Ppp3r1~Q63810
		Ppp5c~F7BX26
		Ppp6r3~G5E8R4
		Ppt1~O88531
		Pram1~Q6BCL1
		Prap1~Q80XD8
		Prcp~Q7TMR0
		Prdx1~P35700
		Prdx2~Q61171
		Prdx3~P20108
		Prdx4~O08807
		Prdx5~P99029
		Prdx6b~Q8BG37
		Prdx6~Q6GT24
		Prelp~Q9JK53
		Prep~Q9QUR6
		Prg4~A0A0R4J207
		Prkaa1~Q3TUQ7
		Prkaca~P05132
		Prkag1~O54950
		Prkar1a~Q9DBC7
		Prkar2a~A0A0A6YX73
		Prkcsh~O08795
		Prmt1~A0A140LHF7
		Prmt1~A0A140LJ70
		Prmt5~A0A0R4J049
		Prnp~P04925
		Procr~Q64695
		Proc~P33587
		Prorsd1~Q9D820
		Pros1~Q08761
		Proz~Q9CQW3
		Prpf8~Q99PV0
		Prps1l3~G3UXL2
		Prr33~A0A571BD03
		Prrc2c~A0A0A0MQ79
		Prrt2~E9PUL5
		Prrt3~A0A0N4SVB5
		Prss1~Q9Z1R9
		Prune1~Q8BIW1
		Prxl2b~Q9DB60
		Psap~E9PZ00
		Psat1~Q99K85
		Psma1~Q9R1P4
		Psma2~P49722
		Psma3~O70435
		Psma4~E9PW69
		Psma5~Q9Z2U1
		Psma6~Q9QUM9
		Psma7~Q9Z2U0
		Psmb10~O35955
		Psmb1~O09061
		Psmb2~Q9R1P3
		Psmb3~Q9R1P1
		Psmb4~P99026
		Psmb5~O55234
		Psmb6~Q60692
		Psmb7~P70195
		Psmb8~P28063
		Psmb9~A0A0R4J256
		Psmc1~P62192
		Psmc2~P46471
		Psmc3~A0A087WPH7
		Psmc3~A2AGN7
		Psmc4~P54775
		Psmc5~P62196
		Psmc6~P62334
		Psmd11~Q8BG32
		Psmd12~Q9D8W5
		Psmd13~Q9WVJ2
		Psmd1~Q3TXS7
		Psmd2~Q8VDM4
		Psmd3~P14685
		Psmd4~O35226
		Psmd5~Q8BJY1
		Psmd6~Q99JI4
		Psmd7~P26516
		Psmd9~Q9CR00
		Psme1~G3UXZ5
		Psme2~G3X9V0
		Psme3~A2A4J1
		Psmg1~A0A3B2W3V4
		Ptbp1~Q8BGJ5
		Ptbp3~G3UXA6
		Pter~A2AUR3
		Ptges3~Q9R0Q7
		Ptgr1~Q91YR9
		Ptgr2~Q8VDQ1
		Ptk2b~E9Q2A6
		Ptma~P26350
		Ptms~Q9D0J8
		Ptn~P63089
		Ptpa~P58389
		Ptpn11~P35235
		Ptpn6~P29351
		Ptprc~P06800
		Ptprd~G3UY75
		Ptprf~A2A8L5
		Ptprk~A0A1W2P7Y1
		Ptprm~A0A286YDL1
		Ptprn2~P80560
		Ptprn~A6MDD2
		Ptprs~B0V2N1
		Ptprz1~A0A0J9YVD2
		Ptrhd1~D3Z4S3
		Pura~P42669
		Purb~O35295
		Pvalb~P32848
		Pxdn~A0A1W2P6L9
		Pxn~A0A1D5RMM8
		Pycard~Q9EPB4
		Pycr3~Q9DCC4
		Pygb~Q8CI94
		Pygl~Q9ET01
		Pygm~Q9WUB3
		Pym1~Q8CHP5
		Qars1~Q8BML9
		Qdpr~D3YWR7
		Qpct~A0A0R4J0G6
		Qsox1~Q8BND5
		RTRAF~Q9CQE8
		Rab10~P61027
		Rab11b~P46638
		Rab11fip5~A0A0N4SW73
		Rab14~Q91V41
		Rab18~A0A3Q4EI12
		Rab1A~P62821
		Rab1b~Q9D1G1
		Rab21~P35282
		Rab2a~P53994
		Rab5a~Q9CQD1
		Rab5b~P61021
		Rab5c~P35278
		Rab7a~P51150
		Rabep2~Q91WG2
		Rabggta~Q9JHK4
		Rabif~Q91X96
		Rac1~P63001
		Rac2~Q05144
		Rack1~P68040
		Rad23a~P54726
		Rad23b~P54728
		Rala~P63321
		Ralgapa2~A0A0A0MQD7
		Ranbp1~P34022
		Ran~P62827
		Rap1a~P62835
		Rap1b~Q99JI6
		Rap1gds1~E9Q912
		Rarres2~A0A0N4SVV4
		Rarres2~Q9DD06
		Rars1~Q9D0I9
		Rbbp4~Q60972
		Rbbp7~A2AFI9
		Rbbp9~O88851
		Rbm39~Q8VH51
		Rbm3~O89086
		Rbm8a2~A0A0N4SUH6
		Rbp1~Q00915
		Rbp4~H7BWY6
		Rbx1~P62878
		Rcc2~Q8BK67
		Rcn1~Q05186
		Rcn3~A0A1B0GR19
		Rcsd1~Q3UZA1
		Rdx~A0A5F8MPB9
		Reep5~G3X8R0
		Reln~Q60841
		Relt~Q8BX43
		Renbp~D6RHA2
[truncated: 585 more rows]

## Sheet: B.CSF IPA 
CSF_gene	CSF_id	CSF_full	CSF_MW_Da	CSF_MW_kDa	Symbol_gene	Entrez Gene Name	Location	Type(s)
Aimp1	P31230	Aimp1~P31230	37604.9	37.6049	AIMP1	aminoacyl tRNA synthetase complex interacting multifunctional protein 1	Extracellular Space	cytokine
C5	P06684	C5~P06684	93337.5	93.3375	C5	complement C5	Extracellular Space	cytokine
Ccl6	P27784	Ccl6~P27784	31507.7	31.5077	Ccl6	chemokine (C-C motif) ligand 6	Extracellular Space	cytokine
Ccl8	Q9Z121	Ccl8~Q9Z121	38927.9	38.9279	Ccl8	chemokine (C-C motif) ligand 8	Extracellular Space	cytokine
Csf1	P07141	Csf1~P07141	45133.5	45.1335	CSF1	colony stimulating factor 1	Extracellular Space	cytokine
Cxcl16	I7HIQ2	Cxcl16~I7HIQ2	34929.3	34.9293	CXCL16	C-X-C motif chemokine ligand 16	Extracellular Space	cytokine
Cytl1	A1E5L0	Cytl1~A1E5L0	84453.8	84.4538	CYTL1	cytokine like 1	Extracellular Space	cytokine
Dkk3	Q9QUN9	Dkk3~Q9QUN9	54272.3	54.2723	DKK3	dickkopf WNT signaling pathway inhibitor 3	Extracellular Space	cytokine
Fam3c	G3X9I1	Fam3c~G3X9I1	57470.7	57.4707	FAM3C	FAM3 metabolism regulating signaling molecule C	Extracellular Space	cytokine
Il16	O54824	Il16~O54824	102451	102.451	IL16	interleukin 16	Extracellular Space	cytokine
Il1rn	Q3TBV5	Il1rn~Q3TBV5	30429.2	30.4292	IL1RN	interleukin 1 receptor antagonist	Extracellular Space	cytokine
Mif	P34884	Mif~P34884	64333.3	64.3333	MIF	macrophage migration inhibitory factor	Extracellular Space	cytokine
Mydgf	Q9CPT4	Mydgf~Q9CPT4	222859	222.859	MYDGF	myeloid derived growth factor	Extracellular Space	cytokine
Nampt	Q99KQ4	Nampt~Q99KQ4	58265.3	58.2653	NAMPT	nicotinamide phosphoribosyltransferase	Extracellular Space	cytokine
Pf4	Q9Z126	Pf4~Q9Z126	37554.6	37.5546	PF4	platelet factor 4	Extracellular Space	cytokine
Ppbp	Q9EQI5	Ppbp~Q9EQI5	34490.2	34.4902	Ppbp	pro-platelet basic protein	Extracellular Space	cytokine
Scg2	Q03517	Scg2~Q03517	48978.9	48.9789	SCG2	secretogranin II	Extracellular Space	cytokine
Scgb1a1	Q06318	Scgb1a1~Q06318	63772.8	63.7728	SCGB1A1	secretoglobin family 1A member 1	Extracellular Space	cytokine
Spp1	F8WIP8	Spp1~F8WIP8	54174.2	54.1742	SPP1	secreted phosphoprotein 1	Extracellular Space	cytokine
Spred2	Q5SRF9	Spred2~Q5SRF9	17274.5	17.2745	SPRED2	sprouty related EVH1 domain containing 2	Extracellular Space	cytokine
Timp1	P12032	Timp1~P12032	139879	139.879	TIMP1	TIMP metallopeptidase inhibitor 1	Extracellular Space	cytokine
Aacs	Q9D2R0	Aacs~Q9D2R0	75200.2	75.2002	AACS	acetoacetyl-CoA synthetase	Cytoplasm	enzyme
Aars1	Q8BGQ7	Aars1~Q8BGQ7	106909	106.909	AARS1	alanyl-tRNA synthetase 1	Cytoplasm	enzyme
Abhd14b	A0A087WPF8	Abhd14b~A0A087WPF8	18398.1	18.3981	ABHD14B	abhydrolase domain containing 14B	Cytoplasm	enzyme
Acaa1a	H3BKL5	Acaa1a~H3BKL5	38361.6	38.3616	ACAA1	acetyl-CoA acyltransferase 1	Cytoplasm	enzyme
Acaa2	Q8BWT1	Acaa2~Q8BWT1	41829.9	41.8299	ACAA2	acetyl-CoA acyltransferase 2	Cytoplasm	enzyme
Acaca	Q5SWU9	Acaca~Q5SWU9	265257	265.257	ACACA	acetyl-CoA carboxylase alpha	Cytoplasm	enzyme
Acadl	A0A0R4J083	Acadl~A0A0R4J083	47896.9	47.8969	ACADL	acyl-CoA dehydrogenase long chain	Cytoplasm	enzyme
Acadm	P45952	Acadm~P45952	46481.2	46.4812	ACADM	acyl-CoA dehydrogenase medium chain	Cytoplasm	enzyme
Acads	Q07417	Acads~Q07417	44889.6	44.8896	ACADS	acyl-CoA dehydrogenase short chain	Cytoplasm	enzyme
Acadvl	B1AR28	Acadvl~B1AR28	68550.9	68.5509	ACADVL	acyl-CoA dehydrogenase very long chain	Cytoplasm	enzyme
Acat1	Q8QZT1	Acat1~Q8QZT1	44816.1	44.8161	ACAT1	acetyl-CoA acetyltransferase 1	Cytoplasm	enzyme
Acat2	Q8CAY6	Acat2~Q8CAY6	41297.7	41.2977	ACAT2	acetyl-CoA acetyltransferase 2	Cytoplasm	enzyme
Ache	P21836	Ache~P21836	68168.5	68.1685	ACHE	acetylcholinesterase (Cartwright blood group)	Plasma Membrane	enzyme
Acly	Q3V117	Acly~Q3V117	120795	120.795	ACLY	ATP citrate lyase	Cytoplasm	enzyme
Aco1	P28271	Aco1~P28271	98125.6	98.1256	ACO1	aconitase 1	Cytoplasm	enzyme
Aco2	A0A2R8VJW0	Aco2~A0A2R8VJW0	7511.59	7.51159	ACO2	aconitase 2	Cytoplasm	enzyme
Aco2	Q99KI0	Aco2~Q99KI0	7511.59	7.51159	ACO2	aconitase 2	Cytoplasm	enzyme
Acot1	O55137	Acot1~O55137	46136	46.136	Acot1	acyl-CoA thioesterase 1	Cytoplasm	enzyme
Acot7	E9PYH2	Acot7~E9PYH2	42826.2	42.8263	ACOT7	acyl-CoA thioesterase 7	Cytoplasm	enzyme
Acsl1	D3Z041	Acsl1~D3Z041	78034.5	78.0345	ACSL1	acyl-CoA synthetase long chain family member 1	Cytoplasm	enzyme
Acss2	A2AQN4	Acss2~A2AQN4	80386.9	80.3869	ACSS2	acyl-CoA synthetase short chain family member 2	Cytoplasm	enzyme
Actc1	P68033	Actc1~P68033	42019	42.019	ACTC1	actin alpha cardiac muscle 1	Cytoplasm	enzyme
Acyp1	P56376	Acyp1~P56376	11240.7	11.2407	ACYP1	acylphosphatase 1	Cytoplasm	enzyme
Acyp2	P56375	Acyp2~P56375	11877.6	11.8776	ACYP2	acylphosphatase 2	Cytoplasm	enzyme
Ada	P03958	Ada~P03958	39991.6	39.9916	ADA	adenosine deaminase	Cytoplasm	enzyme
Adh1	P00329	Adh1~P00329	39771.4	39.7714	ADH1C	alcohol dehydrogenase 1C (class I), gamma polypeptide	Cytoplasm	enzyme
Adh5	P28474	Adh5~P28474	39547.7	39.5477	ADH5	alcohol dehydrogenase 5 (class III), chi polypeptide	Cytoplasm	enzyme
Adprhl1	A0A0N4SVK8	Adprhl1~A0A0N4SVK8	184234	184.234	ADPRHL1	ADP-ribosylhydrolase like 1	Other	enzyme
Adprh	P54923	Adprh~P54923	40068.3	40.0683	ADPRH	ADP-ribosylarginine hydrolase	Other	enzyme
Adprs	Q8CG72	Adprs~Q8CG72	39414.2	39.4142	ADPRS	ADP-ribosylserine hydrolase	Cytoplasm	enzyme
Adsl	P54822	Adsl~P54822	50254.4	50.2544	ADSL	adenylosuccinate lyase	Cytoplasm	enzyme
Adss1	P28650	Adss1~P28650	50021	50.021	ADSS1	adenylosuccinate synthase 1	Cytoplasm	enzyme
Adss2	P46664	Adss2~P46664	128365	128.365	ADSS2	adenylosuccinate synthase 2	Cytoplasm	enzyme
Aga	Q64191	Aga~Q64191	53974.7	53.9747	AGA	aspartylglucosaminidase	Cytoplasm	enzyme
Agl	F8VPN4	Agl~F8VPN4	97304.2	97.3042	AGL	amylo-alpha-1, 6-glucosidase, 4-alpha-glucanotransferase	Cytoplasm	enzyme
Ahcyl2	F8WGT1	Ahcyl2~F8WGT1	47688.2	47.6882	AHCYL2	adenosylhomocysteinase like 2	Other	enzyme
Ahcy	P50247	Ahcy~P50247	604253	604.253	AHCY	adenosylhomocysteinase	Cytoplasm	enzyme
Akr1a1	Q9JII6	Akr1a1~Q9JII6	32745.7	32.7457	AKR1A1	aldo-keto reductase family 1 member A1	Cytoplasm	enzyme
Akr1b10	D3Z494	Akr1b10~D3Z494	35732.2	35.7322	Akr1b10	aldo-keto reductase family 1, member B10 (aldose reductase)	Cytoplasm	enzyme
Akr1b1	P45376	Akr1b1~P45376	35988.4	35.9884	AKR1B1	aldo-keto reductase family 1 member B	Cytoplasm	enzyme
Akr1b7	P21300	Akr1b7~P21300	34460.7	34.4607	Akr1b7	aldo-keto reductase family 1, member B7	Cytoplasm	enzyme
Akr1e2	Q9DCT1	Akr1e2~Q9DCT1	40612.1	40.6121	AKR1E2	aldo-keto reductase family 1 member E2	Cytoplasm	enzyme
Akr7a2	Q8CG76	Akr7a2~Q8CG76	25975.6	25.9756	AKR7A2	aldo-keto reductase family 7 member A2	Cytoplasm	enzyme
Alad	P10518	Alad~P10518	70173.5	70.1735	ALAD	aminolevulinate dehydratase	Cytoplasm	enzyme
Aldh1a1	P24549	Aldh1a1~P24549	56625.9	56.6259	ALDH1A1	aldehyde dehydrogenase 1 family member A1	Cytoplasm	enzyme
Aldh1a2	Q62148	Aldh1a2~Q62148	57552.9	57.5529	ALDH1A2	aldehyde dehydrogenase 1 family member A2	Cytoplasm	enzyme
Aldh1b1	Q9CZS1	Aldh1b1~Q9CZS1	98709.2	98.7092	ALDH1B1	aldehyde dehydrogenase 1 family member B1	Cytoplasm	enzyme
Aldh1l1	Q8R0Y6	Aldh1l1~Q8R0Y6	56537.5	56.5375	ALDH1L1	aldehyde dehydrogenase 1 family member L1	Cytoplasm	enzyme
Aldh2	P47738	Aldh2~P47738	61840.6	61.8406	ALDH2	aldehyde dehydrogenase 2 family member	Cytoplasm	enzyme
Aldh4a1	Q8CHT0	Aldh4a1~Q8CHT0	57915.6	57.9156	ALDH4A1	aldehyde dehydrogenase 4 family member A1	Cytoplasm	enzyme
Aldh6a1	Q9EQ20	Aldh6a1~Q9EQ20	58861.5	58.8615	ALDH6A1	aldehyde dehydrogenase 6 family member A1	Cytoplasm	enzyme
Aldh7a1	Q9DBF1	Aldh7a1~Q9DBF1	53514.7	53.5147	ALDH7A1	aldehyde dehydrogenase 7 family member A1	Cytoplasm	enzyme
Aldh9a1	Q9JLJ2	Aldh9a1~Q9JLJ2	45343.6	45.3436	ALDH9A1	aldehyde dehydrogenase 9 family member A1	Cytoplasm	enzyme
Aldoart1	A6ZI46	Aldoart1~A6ZI46	39370.8	39.3708	Aldoart1	aldolase 1 A, retrogene 1	Extracellular Space	enzyme
Aldoart2	A6ZI47	Aldoart2~A6ZI47	39355.9	39.3559	Aldoart2	aldolase 1 A, retrogene 2	Other	enzyme
Aldoa	P05064	Aldoa~P05064	39394.9	39.3949	ALDOA	aldolase, fructose-bisphosphate A	Cytoplasm	enzyme
Aldoc	P05063	Aldoc~P05063	26940	26.94	ALDOC	aldolase, fructose-bisphosphate C	Cytoplasm	enzyme
Ampd1	Q3V1D3	Ampd1~Q3V1D3	75339.6	75.3396	AMPD1	adenosine monophosphate deaminase 1	Cytoplasm	enzyme
Amy1	P00687	Amy1~P00687	16227.7	16.2277	AMY2A	amylase alpha 2A	Extracellular Space	enzyme
Amy2a5	P00688	Amy2a5~P00688	209518	209.518	AMY2B	amylase alpha 2B	Extracellular Space	enzyme
Ang	P21570	Ang~P21570	128653	128.653	ANG	angiogenin	Extracellular Space	enzyme
Anxa1	P10107	Anxa1~P10107	36384.1	36.3841	ANXA1	annexin A1	Plasma Membrane	enzyme
Anxa3	O35639	Anxa3~O35639	35752.4	35.7524	ANXA3	annexin A3	Cytoplasm	enzyme
Apex1	D3Z124	Apex1~D3Z124	26949.1	26.9491	APEX1	apurinic/apyrimidinic endodeoxyribonuclease 1	Nucleus	enzyme
Apip	Q9WVQ5	Apip~Q9WVQ5	80467.2	80.4672	APIP	APAF1 interacting protein	Cytoplasm	enzyme
Apobec2	Q9WV35	Apobec2~Q9WV35	503905	503.905	APOBEC2	apolipoprotein B mRNA editing enzyme catalytic subunit 2	Other	enzyme
Aprt	P08030	Aprt~P08030	20600.8	20.6008	APRT	adenine phosphoribosyltransferase	Cytoplasm	enzyme
Arf3	P61205	Arf3~P61205	20529.7	20.5297	ARF3	ADP ribosylation factor 3	Cytoplasm	enzyme
Arf4	P61750	Arf4~P61750	41518	41.518	ARF4	ADP ribosylation factor 4	Cytoplasm	enzyme
Arf5	P84084	Arf5~P84084	34807.9	34.8079	ARF5	ADP ribosylation factor 5	Cytoplasm	enzyme
Arg1	Q61176	Arg1~Q61176	54437.3	54.4373	ARG1	arginase 1	Cytoplasm	enzyme
Arhgdib	Q61599	Arhgdib~Q61599	89811.6	89.8116	ARHGDIB	Rho GDP dissociation inhibitor beta	Cytoplasm	enzyme
Arih2	Q9Z1K6	Arih2~Q9Z1K6	21557.7	21.5577	ARIH2	ariadne RBR E3 ubiquitin protein ligase 2	Nucleus	enzyme
Arl3	A0A494BAJ6	Arl3~A0A494BAJ6	83645.7	83.6457	ARL3	ADP ribosylation factor like GTPase 3	Cytoplasm	enzyme
Armt1	A6H630	Armt1~A6H630	41498.4	41.4984	ARMT1	acidic residue methyltransferase 1	Other	enzyme
Arsa	P50428	Arsa~P50428	57434	57.434	ARSA	arylsulfatase A	Cytoplasm	enzyme
Arsb	A0A0R4J138	Arsb~A0A0R4J138	43350.8	43.3508	ARSB	arylsulfatase B	Cytoplasm	enzyme
Arsg	Q3TYD4	Arsg~Q3TYD4	43350.8	43.3508	ARSG	arylsulfatase G	Cytoplasm	enzyme
Art3	E9Q7Q8	Art3~E9Q7Q8	41793.6	41.7936	ART3	ADP-ribosyltransferase 3 (inactive)	Plasma Membrane	enzyme
Art3	Q8R2G4	Art3~Q8R2G4	44669.6	44.6696	ART3	ADP-ribosyltransferase 3 (inactive)	Plasma Membrane	enzyme
As3mt	Q91WU5	As3mt~Q91WU5	83379.9	83.3799	AS3MT	arsenite methyltransferase	Cytoplasm	enzyme
Asah1	Q9WV54	Asah1~Q9WV54	51739.2	51.7392	ASAH1	N-acylsphingosine amidohydrolase 1	Cytoplasm	enzyme
Asah2	B7ZN55	Asah2~B7ZN55	35344.6	35.3446	ASAH2	N-acylsphingosine amidohydrolase 2	Cytoplasm	enzyme
Asl	Q91YI0	Asl~Q91YI0	42572.5	42.5725	ASL	argininosuccinate lyase	Cytoplasm	enzyme
Aspa	Q8R3P0	Aspa~Q8R3P0	37174.1	37.1741	ASPA	aspartoacylase	Cytoplasm	enzyme
Asrgl1	Q8C0M9	Asrgl1~Q8C0M9	64094.8	64.0948	ASRGL1	asparaginase and isoaspartyl peptidase 1	Cytoplasm	enzyme
Ass1	P16460	Ass1~P16460	76594.1	76.5941	ASS1	argininosuccinate synthase 1	Cytoplasm	enzyme
Ate1	A0A1L1SQ41	Ate1~A0A1L1SQ41	35796.3	35.7963	ATE1	arginyltransferase 1	Nucleus	enzyme
Atg3	Q9CPX6	Atg3~Q9CPX6	82276.8	82.2768	ATG3	autophagy related 3	Cytoplasm	enzyme
Atg7	A0A0A0MQN4	Atg7~A0A0A0MQN4	60231.7	60.2317	ATG7	autophagy related 7	Cytoplasm	enzyme
Atic	Q9CWJ9	Atic~Q9CWJ9	7338.42	7.33842	ATIC	5-aminoimidazole-4-carboxamide ribonucleotide formyltransferase/IMP cyclohydrolase	Cytoplasm	enzyme
Atp5me	Q06185	Atp5me~Q06185	12496.4	12.4964	Atp5k	ATP synthase, H+ transporting, mitochondrial F1F0 complex, subunit E	Cytoplasm	enzyme
Atp5pd	Q9DCX2	Atp5pd~Q9DCX2	23363.5	23.3636	ATP5PD	ATP synthase peripheral stalk subunit d	Cytoplasm	enzyme
Atp6v1f	Q9D1K2	Atp6v1f~Q9D1K2	54109.1	54.1091	ATP6V1F	ATPase H+ transporting V1 subunit F	Cytoplasm	enzyme
B3GNT2	Q9Z222	B3GNT2~Q9Z222	44411.1	44.4111	B3GNT2	UDP-GlcNAc:betaGal beta-1,3-N-acetylglucosaminyltransferase 2	Cytoplasm	enzyme
B4galnt1	Q09200	B4galnt1~Q09200	47384.3	47.3843	B4GALNT1	beta-1,4-N-acetyl-galactosaminyltransferase 1	Cytoplasm	enzyme
B4galt1	P15535	B4galt1~P15535	36793.1	36.7931	B4GALT1	beta-1,4-galactosyltransferase 1	Cytoplasm	enzyme
B4gat1	Q8BWP8	B4gat1~Q8BWP8	43544.7	43.5447	B4GAT1	beta-1,4-glucuronyltransferase 1	Cytoplasm	enzyme
Bag6	A0A1B0GX81	Bag6~A0A1B0GX81	22086.6	22.0866	BAG6	BAG cochaperone 6	Nucleus	enzyme
Bcat1	B2KFA8	Bcat1~B2KFA8	68462.3	68.4623	BCAT1	branched chain amino acid transaminase 1	Cytoplasm	enzyme
Bcat2	A0A1B0GX27	Bcat2~A0A1B0GX27	46719.4	46.7194	BCAT2	branched chain amino acid transaminase 2	Cytoplasm	enzyme
Bche	Q03311	Bche~Q03311	32617.5	32.6174	BCHE	butyrylcholinesterase	Plasma Membrane	enzyme
Blvra	Q9CY64	Blvra~Q9CY64	21492.5	21.4925	BLVRA	biliverdin reductase A	Cytoplasm	enzyme
Blvrb	Q923D2	Blvrb~Q923D2	14379.4	14.3794	BLVRB	biliverdin reductase B	Cytoplasm	enzyme
Bphl	Q8R164	Bphl~Q8R164	38616.3	38.6163	BPHL	biphenyl hydrolase like	Cytoplasm	enzyme
Bpnt2	Q80V26	Bpnt2~Q80V26	Nan	Nan	BPNT2	3'(2'), 5'-bisphosphate nucleotidase 2	Cytoplasm	enzyme
Btd	A0A0R4J131	Btd~A0A0R4J131	22030.8	22.0308	BTD	biotinidase	Extracellular Space	enzyme
Ca1	P13634	Ca1~P13634	29366.3	29.3663	CA1	carbonic anhydrase 1	Cytoplasm	enzyme
Ca2	P00920	Ca2~P00920	39105.6	39.1056	CA2	carbonic anhydrase 2	Cytoplasm	enzyme
Ca3	P16015	Ca3~P16015	39842.9	39.8429	CA3	carbonic anhydrase 3	Cytoplasm	enzyme
Cab39	Q06138	Cab39~Q06138	123206	123.206	CAB39	calcium binding protein 39	Cytoplasm	enzyme
Cad	B2RQC6	Cad~B2RQC6	31372.6	31.3726	CAD	carbamoyl-phosphate synthetase 2, aspartate transcarbamylase, and dihydroorotase	Cytoplasm	enzyme
Cant1	Q8VCF1	Cant1~Q8VCF1	51564.8	51.5648	CANT1	calcium activated nucleotidase 1	Extracellular Space	enzyme
Carnmt1	Q80UY1	Carnmt1~Q80UY1	14284.9	14.2849	CARNMT1	carnosine N-methyltransferase 1	Cytoplasm	enzyme
Cars1	Q9ER72	Cars1~Q9ER72	31474.8	31.4748	CARS1	cysteinyl-tRNA synthetase 1	Cytoplasm	enzyme
Cat	P24270	Cat~P24270	46763.9	46.7639	CAT	catalase	Cytoplasm	enzyme
Cbr1	P48758	Cbr1~P48758	30953.4	30.9534	CBR1	carbonyl reductase 1	Cytoplasm	enzyme
Cbr2	P08074	Cbr2~P08074	21417.8	21.4178	Cbr2	carbonyl reductase 2	Cytoplasm	enzyme
Cbr3	Q8K354	Cbr3~Q8K354	20855.4	20.8554	CBR3	carbonyl reductase 3	Cytoplasm	enzyme
Cdc42	P60766	Cdc42~P60766	85643.7	85.6437	Cdc42	cell division cycle 42	Plasma Membrane	enzyme
Ces1a	E9PYP1	Ces1a~E9PYP1	61055.8	61.0558	Ces1a	carboxylesterase 1A	Cytoplasm	enzyme
Ces1b	D3Z5G7	Ces1b~D3Z5G7	61787.8	61.7878	Ces1b/Ces1c	carboxylesterase 1C	Cytoplasm	enzyme
Ces1c	P23953	Ces1c~P23953	62317.7	62.3177	Ces1b/Ces1c	carboxylesterase 1C	Cytoplasm	enzyme
Ces1d	Q8VCT4	Ces1d~Q8VCT4	28056.8	28.0568	CES1	carboxylesterase 1	Cytoplasm	enzyme
Ces2e	Q8BK48	Ces2e~Q8BK48	38442.9	38.4429	Ces2e	carboxylesterase 2E	Other	enzyme
Chi3l1	Q61362	Chi3l1~Q61362	44458.3	44.4583	CHI3L1	chitinase 3 like 1	Extracellular Space	enzyme
Chia	Q91XA9	Chia~Q91XA9	51111.7	51.1116	CHIA	chitinase acidic	Extracellular Space	enzyme
Chil3	O35744	Chil3~O35744	47549.6	47.5496	Chil3/Chil4	chitinase-like 3	Cytoplasm	enzyme
Chit1	Q9D7Q1	Chit1~Q9D7Q1	21607.6	21.6076	CHIT1	chitinase 1	Extracellular Space	enzyme
Chst15	Q91XQ5	Chst15~Q91XQ5	42713.3	42.7133	CHST15	carbohydrate sulfotransferase 15	Plasma Membrane	enzyme
Clybl	Q8R4N0	Clybl~Q8R4N0	27901.8	27.9018	CLYBL	citramalyl-CoA lyase	Cytoplasm	enzyme
Cmas	A0A0R4J0B4	Cmas~A0A0R4J0B4	25714.7	25.7147	CMAS	cytidine monophosphate N-acetylneuraminic acid synthetase	Nucleus	enzyme
Cmbl	Q8R1G2	Cmbl~Q8R1G2	50036.3	50.0363	CMBL	carboxymethylenebutenolidase homolog	Cytoplasm	enzyme
Cntn1	P12960	Cntn1~P12960	113490	113.49	CNTN1	contactin 1	Plasma Membrane	enzyme
Cntn4	Q69Z26	Cntn4~Q69Z26	148250	148.25	CNTN4	contactin 4	Plasma Membrane	enzyme
Cntn6	E0CXE3	Cntn6~E0CXE3	144758	144.758	CNTN6	contactin 6	Plasma Membrane	enzyme
Comt	O88587	Comt~O88587	107066	107.066	COMT	catechol-O-methyltransferase	Cytoplasm	enzyme
Cox17	P56394	Cox17~P56394	16101.5	16.1015	COX17	cytochrome c oxidase copper chaperone COX17	Cytoplasm	enzyme
Cox4i1	P19783	Cox4i1~P19783	13812.9	13.8129	COX4I1	cytochrome c oxidase subunit 4I1	Cytoplasm	enzyme
Cox5a	P12787	Cox5a~P12787	10071.5	10.0715	COX5A	cytochrome c oxidase subunit 5A	Cytoplasm	enzyme
Cox6b1	P56391	Cox6b1~P56391	48870.6	48.8706	COX6B1	cytochrome c oxidase subunit 6B1	Cytoplasm	enzyme
Cox7a1	A0A140LIU4	Cox7a1~A0A140LIU4	53255.9	53.2559	COX7A1	cytochrome c oxidase subunit 7A1	Cytoplasm	enzyme
Cpox	P36552	Cpox~P36552	51813.3	51.8133	CPOX	coproporphyrinogen oxidase	Cytoplasm	enzyme
Cpped1	Q8BFS6	Cpped1~Q8BFS6	59308.9	59.3089	CPPED1	calcineurin like phosphoesterase domain containing 1	Cytoplasm	enzyme
Cp	E9PZD8	Cp~E9PZD8	68644.9	68.6449	CP	ceruloplasmin	Extracellular Space	enzyme
Crat	H7BX88	Crat~H7BX88	24451.9	24.4519	CRAT	carnitine O-acetyltransferase	Cytoplasm	enzyme
Crot	Q9DC50	Crot~Q9DC50	70303.3	70.3033	CROT	carnitine O-octanoyltransferase	Cytoplasm	enzyme
Cryl1	Q99KP3	Cryl1~Q99KP3	35268.6	35.2686	CRYL1	crystallin lambda 1	Cytoplasm	enzyme
Crym	O54983	Crym~O54983	51620.5	51.6205	CRYM	crystallin mu	Cytoplasm	enzyme
Cryz	P47199	Cryz~P47199	85653.1	85.6531	CRYZ	crystallin zeta	Cytoplasm	enzyme
Csad	A0A2R8VHX0	Csad~A0A2R8VHX0	110455	110.455	CSAD	cysteine sulfinic acid decarboxylase	Cytoplasm	enzyme
Csde1	Q8JZN2	Csde1~Q8JZN2	109179	109.179	CSDE1	cold shock domain containing E1	Cytoplasm	enzyme
Cs	Q9CZU6	Cs~Q9CZU6	41295.1	41.2951	CS	citrate synthase	Cytoplasm	enzyme
Ctbp1	A0A0J9YU62	Ctbp1~A0A0J9YU62	15883	15.8829	CTBP1	C-terminal binding protein 1	Nucleus	enzyme
Ctbs	Q8R242	Ctbs~Q8R242	55726.2	55.7262	CTBS	chitobiase	Cytoplasm	enzyme
Cul1	Q3TPM3	Cul1~Q3TPM3	95850.9	95.8509	CUL1	cullin 1	Nucleus	enzyme
Cul3	Q9JLV5	Cul3~Q9JLV5	16453.1	16.4531	CUL3	cullin 3	Nucleus	enzyme
Cyb5a	G5E850	Cyb5a~G5E850	11605.4	11.6054	CYB5A	cytochrome b5 type A	Cytoplasm	enzyme
Cyb5r3	F2Z456	Cyb5r3~F2Z456	145241	145.241	Cyb5r3	cytochrome b5 reductase 3	Cytoplasm	enzyme
Cycs	P62897	Cycs~P62897	21465.7	21.4657	CYCS	cytochrome c, somatic	Cytoplasm	enzyme
D1Pas1	P16381	D1Pas1~P16381	82212.7	82.2127	D1Pas1	DNA segment, Chr 1, Pasteur Institute 1	Cytoplasm	enzyme
Dars1	Q922B2	Dars1~Q922B2	10000.4	10.0004	DARS1	aspartyl-tRNA synthetase 1	Cytoplasm	enzyme
Dbt	P53395	Dbt~P53395	39809	39.809	DBT	dihydrolipoamide branched chain transacylase E2	Cytoplasm	enzyme
Dcps	Q9DAR7	Dcps~Q9DAR7	44116.9	44.1169	DCPS	decapping enzyme, scavenger	Nucleus	enzyme
Ddah1	Q9CWS0	Ddah1~Q9CWS0	126853	126.853	DDAH1	dimethylarginine dimethylaminohydrolase 1	Cytoplasm	enzyme
Ddah2	Q99LD8	Ddah2~Q99LD8	44590.6	44.5906	DDAH2	dimethylarginine dimethylaminohydrolase 2	Cytoplasm	enzyme
Ddost	O54734	Ddost~O54734	72584.7	72.5847	DDOST	dolichyl-diphosphooligosaccharide--protein glycosyltransferase non-catalytic subunit	Cytoplasm	enzyme
Ddt	O35215	Ddt~O35215	53933	53.933	DDT	D-dopachrome tautomerase	Cytoplasm	enzyme
Ddx17	Q3U741	Ddx17~Q3U741	82500.2	82.5002	DDX17	DEAD-box helicase 17	Nucleus	enzyme
Ddx19a	Q61655	Ddx19a~Q61655	49035.4	49.0354	DDX19A	DEAD-box helicase 19A	Nucleus	enzyme
Ddx1	Q91VR5	Ddx1~Q91VR5	69290.2	69.2902	DDX1	DEAD-box helicase 1	Nucleus	enzyme
Ddx39b	Q9Z1N5	Ddx39b~Q9Z1N5	54191.6	54.1916	DDX39B	DExD-box helicase 39B	Nucleus	enzyme
Ddx5	Q61656	Ddx5~Q61656	36213.8	36.2138	DDX5	DEAD-box helicase 5	Nucleus	enzyme
Ddx6	P54823	Ddx6~P54823	22166.1	22.1661	DDX6	DEAD-box helicase 6	Nucleus	enzyme
Decr1	Q9CQ62	Decr1~Q9CQ62	34975.4	34.9754	DECR1	2,4-dienoyl-CoA reductase 1	Cytoplasm	enzyme
Dera	Q91YP3	Dera~Q91YP3	36572.2	36.5722	DERA	deoxyribose-phosphate aldolase	Cytoplasm	enzyme
Dffa	O54786	Dffa~O54786	69921.8	69.9218	DFFA	DNA fragmentation factor subunit alpha	Nucleus	enzyme
Dglucy	E9QMK9	Dglucy~E9QMK9	21606	21.606	DGLUCY	D-glutamate cyclase	Cytoplasm	enzyme
Dhdh	Q9DBB8	Dhdh~Q9DBB8	28274.2	28.2742	DHDH	dihydrodiol dehydrogenase	Other	enzyme
Dhfr	P00375	Dhfr~P00375	91006.9	91.0069	DHFR	dihydrofolate reductase	Nucleus	enzyme
Dhrs11	Q3U0B3	Dhrs11~Q3U0B3	153975	153.975	DHRS11	dehydrogenase/reductase 11	Other	enzyme
Dhx15	O35286	Dhx15~O35286	140402	140.402	DHX15	DEAH-box helicase 15	Nucleus	enzyme
Dhx29	Q6PGC1	Dhx29~Q6PGC1	38387.7	38.3877	DHX29	DExH-box helicase 29	Cytoplasm	enzyme
Dlat	Q8BMF4	Dlat~Q8BMF4	91622.9	91.6229	DLAT	dihydrolipoamide S-acetyltransferase	Cytoplasm	enzyme
Dld	O08749	Dld~O08749	33288.9	33.2889	DLD	dihydrolipoamide dehydrogenase	Cytoplasm	enzyme
Dlst	Q9D2G2	Dlst~Q9D2G2	45745.6	45.7456	DLST	dihydrolipoamide S-succinyltransferase	Cytoplasm	enzyme
Dnaja2	Q9QYJ0	Dnaja2~Q9QYJ0	37781.8	37.7818	DNAJA2	DnaJ heat shock protein family (Hsp40) member A2	Nucleus	enzyme
Dnase2a	D3Z512	Dnase2a~D3Z512	79532.6	79.5326	DNASE2	deoxyribonuclease 2, lysosomal	Cytoplasm	enzyme
Dnm1l	E9PUD2	Dnm1l~E9PUD2	98097.2	98.0972	DNM1L	dynamin 1 like	Cytoplasm	enzyme
Dnm1	A0A0J9YUE9	Dnm1~A0A0J9YUE9	52466.2	52.4662	DNM1	dynamin 1	Cytoplasm	enzyme
Dnm2	F8WIV5	Dnm2~F8WIV5	237771	237.771	DNM2	dynamin 2	Plasma Membrane	enzyme
Dpysl2	O08553	Dpysl2~O08553	64303.4	64.3034	DPYSL2	dihydropyrimidinase like 2	Cytoplasm	enzyme
Dpysl3	E9PWE8	Dpysl3~E9PWE8	40512.1	40.5121	DPYSL3	dihydropyrimidinase like 3	Cytoplasm	enzyme
Dpysl4	A0A0R4J1N0	Dpysl4~A0A0R4J1N0	100203	100.203	DPYSL4	dihydropyrimidinase like 4	Cytoplasm	enzyme
Drg1	P32233	Drg1~P32233	18521.6	18.5216	DRG1	developmentally regulated GTP binding protein 1	Cytoplasm	enzyme
Dtd1	Q9DD18	Dtd1~Q9DD18	64762.3	64.7623	DTD1	D-aminoacyl-tRNA deacylase 1	Cytoplasm	enzyme
Dtd2	Q8BHA3	Dtd2~Q8BHA3	16637.2	16.6372	DTD2	D-aminoacyl-tRNA deacylase 2	Other	enzyme
Dusp29	Q8BK84	Dusp29~Q8BK84	532045	532.045	DUSP29	dual specificity phosphatase 29	Cytoplasm	enzyme
Ear2	P97425	Ear2~P97425	35467	35.467	Ear2 (includes others)	eosinophil-associated, ribonuclease A family, member 2	Cytoplasm	enzyme
Ech1	O35459	Ech1~O35459	31474.4	31.4744	ECH1	enoyl-CoA hydratase 1	Cytoplasm	enzyme
Echdc1	Q9D9V3	Echdc1~Q9D9V3	32250.4	32.2504	ECHDC1	ethylmalonyl-CoA decarboxylase 1	Cytoplasm	enzyme
Echs1	Q8BH95	Echs1~Q8BH95	62832.2	62.8322	ECHS1	enoyl-CoA hydratase, short chain 1	Cytoplasm	enzyme
Eci1	P42125	Eci1~P42125	76675.8	76.6758	ECI1	enoyl-CoA delta isomerase 1	Cytoplasm	enzyme
Efemp1	Q8BPB5	Efemp1~Q8BPB5	26800.2	26.8002	EFEMP1	EGF containing fibulin extracellular matrix protein 1	Extracellular Space	enzyme
Ehd4	Q9EQP2	Ehd4~Q9EQP2	12746.5	12.7465	EHD4	EH domain containing 4	Plasma Membrane	enzyme
Eif3h	Q91WK2	Eif3h~Q91WK2	29343.6	29.3436	EIF3H	eukaryotic translation initiation factor 3 subunit H	Cytoplasm	enzyme
Eif4a3	Q91VC3	Eif4a3~Q91VC3	12324.8	12.3247	EIF4A3	eukaryotic translation initiation factor 4A3	Nucleus	enzyme
Endog	O08600	Endog~O08600	23935.6	23.9356	ENDOG	endonuclease G	Cytoplasm	enzyme
Eno1	B0QZL1	Eno1~B0QZL1	47296.7	47.2966	ENO1	enolase 1	Cytoplasm	enzyme
Eno1	P17182	Eno1~P17182	47024.9	47.0249	ENO1	enolase 1	Cytoplasm	enzyme
Eno2	P17183	Eno2~P17183	28600.3	28.6003	ENO2	enolase 2	Cytoplasm	enzyme
Eno3	P21550	Eno3~P21550	98885.4	98.8854	ENO3	enolase 3	Cytoplasm	enzyme
Enoph1	Q8BGB7	Enoph1~Q8BGB7	54386.9	54.3869	ENOPH1	enolase-phosphatase 1	Cytoplasm	enzyme
Enpp2	Q9R1E6	Enpp2~Q9R1E6	13335	13.335	ENPP2	ectonucleotide pyrophosphatase/phosphodiesterase 2	Plasma Membrane	enzyme
Enpp5	Q9EQG7	Enpp5~Q9EQG7	109940	109.94	ENPP5	ectonucleotide pyrophosphatase/phosphodiesterase family member 5	Extracellular Space	enzyme
Ephx2	P34914	Ephx2~P34914	99308.7	99.3087	EPHX2	epoxide hydrolase 2	Cytoplasm	enzyme
Eprs1	Q8CGC7	Eprs1~Q8CGC7	102229	102.229	EPRS1	glutamyl-prolyl-tRNA synthetase 1	Cytoplasm	enzyme
Epx	P49290	Epx~P49290	12258.9	12.2589	EPX	eosinophil peroxidase	Cytoplasm	enzyme
Erp44	Q9D1Q6	Erp44~Q9D1Q6	20042.7	20.0427	ERP44	endoplasmic reticulum protein 44	Cytoplasm	enzyme
Esd	H3BKH6	Esd~H3BKH6	121554	121.554	ESD	esterase D	Cytoplasm	enzyme
Etfdh	Q6PF96	Etfdh~Q6PF96	69036.8	69.0368	ETFDH	electron transfer flavoprotein dehydrogenase	Cytoplasm	enzyme
Ethe1	Q9DCM0	Ethe1~Q9DCM0	7171.09	7.17109	ETHE1	ETHE1 persulfide dioxygenase	Cytoplasm	enzyme
Exosc4	A0A2R8VHM9	Exosc4~A0A2R8VHM9	35807.6	35.8076	EXOSC4	exosome component 4	Nucleus	enzyme
Ext2	P70428	Ext2~P70428	69406.8	69.4068	EXT2	exostosin glycosyltransferase 2	Cytoplasm	enzyme
Extl2	Q3TSR0	Extl2~Q3TSR0	54018	54.018	EXTL2	exostosin like glycosyltransferase 2	Cytoplasm	enzyme
F13a1	Q8BH61	F13a1~Q8BH61	70268.7	70.2687	F13A1	coagulation factor XIII A chain	Extracellular Space	enzyme
F13b	Q07968	F13b~Q07968	247230	247.23	F13B	coagulation factor XIII B chain	Extracellular Space	enzyme
Fahd1	Q8R0F8	Fahd1~Q8R0F8	15571.7	15.5717	FAHD1	fumarylacetoacetate hydrolase domain containing 1	Cytoplasm	enzyme
Fah	P35505	Fah~P35505	65765.9	65.7659	FAH	fumarylacetoacetate hydrolase	Cytoplasm	enzyme
Fam20c	Q5MJS3	Fam20c~Q5MJS3	45349.1	45.3491	FAM20C	FAM20C golgi associated secretory pathway kinase	Extracellular Space	enzyme
Fam98b	Q80VD1	Fam98b~Q80VD1	65697.2	65.6972	FAM98B	family with sequence similarity 98 member B	Nucleus	enzyme
Farsa	E9PWY9	Farsa~E9PWY9	272428	272.428	FARSA	phenylalanyl-tRNA synthetase subunit alpha	Cytoplasm	enzyme
Farsb	Q9WUA2	Farsb~Q9WUA2	480109	480.109	FARSB	phenylalanyl-tRNA synthetase subunit beta	Cytoplasm	enzyme
Fasn	P19096	Fasn~P19096	7006.31	7.00631	FASN	fatty acid synthase	Cytoplasm	enzyme
Fdps	Q920E5	Fdps~Q920E5	42712.8	42.7128	FDPS	farnesyl diphosphate synthase	Cytoplasm	enzyme
Fermt3	Q8K1B8	Fermt3~Q8K1B8	87429.3	87.4293	FERMT3	FERM domain containing kindlin 3	Cytoplasm	enzyme
Fh	P97807	Fh~P97807	11922.6	11.9226	FH	fumarate hydratase	Cytoplasm	enzyme
Fkbp1a	P26883	Fkbp1a~P26883	25147.8	25.1478	FKBP1A	FKBP prolyl isomerase 1A	Cytoplasm	enzyme
Fkbp2	P45878	Fkbp2~P45878	51572.4	51.5724	FKBP2	FKBP prolyl isomerase 2	Cytoplasm	enzyme
Fkbp3	Q62446	Fkbp3~Q62446	50966.1	50.9661	FKBP3	FKBP prolyl isomerase 3	Nucleus	enzyme
Fkbp4	P30416	Fkbp4~P30416	248592	248.592	FKBP4	FKBP prolyl isomerase 4	Nucleus	enzyme
Fkbp5	Q64378	Fkbp5~Q64378	144803	144.803	FKBP5	FKBP prolyl isomerase 5	Nucleus	enzyme
Fn1	A0A087WR50	Fn1~A0A087WR50	34468.3	34.4683	FN1	fibronectin 1	Extracellular Space	enzyme
Fn1	B9EHT6	Fn1~B9EHT6	35032	35.032	FN1	fibronectin 1	Extracellular Space	enzyme
Fnbp1	A2AQ41	Fnbp1~A2AQ41	52784.4	52.7844	FNBP1	formin binding protein 1	Nucleus	enzyme
Fnta	Q61239	Fnta~Q61239	29127.3	29.1273	FNTA	farnesyltransferase, CAAX box, alpha	Cytoplasm	enzyme
Fntb	D3YWJ4	Fntb~D3YWJ4	32506.7	32.5067	FNTB	farnesyltransferase, CAAX box, beta	Cytoplasm	enzyme
Fth1	P09528	Fth1~P09528	68873.9	68.8739	FTH1	ferritin heavy chain 1	Cytoplasm	enzyme
Ftl1	Q9CPX4	Ftl1~Q9CPX4	52280.6	52.2806	FTL	ferritin light chain	Cytoplasm	enzyme
Fuca1	Q99LJ1	Fuca1~Q99LJ1	52673.1	52.6731	FUCA1	alpha-L-fucosidase 1	Cytoplasm	enzyme
Fuom	A0A1B0GTA0	Fuom~A0A1B0GTA0	76221.9	76.2219	FUOM	fucose mutarotase	Cytoplasm	enzyme
G3bp1	P97855	G3bp1~P97855	106248	106.248	G3BP1	G3BP stress granule assembly factor 1	Nucleus	enzyme
G6pdx	Q00612	G6pdx~Q00612	42295.2	42.2952	G6PD	glucose-6-phosphate dehydrogenase	Cytoplasm	enzyme
Gaa	P70699	Gaa~P70699	37798.6	37.7986	GAA	alpha glucosidase	Cytoplasm	enzyme
Galm	Q8K157	Galm~Q8K157	62875	62.875	GALM	galactose mutarotase	Cytoplasm	enzyme
Galns	Q571E4	Galns~Q571E4	64255	64.255	GALNS	galactosamine (N-acetyl)-6-sulfatase	Cytoplasm	enzyme
Galnt16	Q9JJ61	Galnt16~Q9JJ61	64514.5	64.5145	GALNT16	polypeptide N-acetylgalactosaminyltransferase 16	Cytoplasm	enzyme
Galnt1	O08912	Galnt1~O08912	41235.1	41.2351	GALNT1	polypeptide N-acetylgalactosaminyltransferase 1	Cytoplasm	enzyme
Galnt2	Q6PB93	Galnt2~Q6PB93	26336.1	26.3361	GALNT2	polypeptide N-acetylgalactosaminyltransferase 2	Cytoplasm	enzyme
Galt	A2AMS3	Galt~A2AMS3	106911	106.911	GALT	galactose-1-phosphate uridylyltransferase	Cytoplasm	enzyme
Gamt	O35969	Gamt~O35969	103710	103.71	GAMT	guanidinoacetate N-methyltransferase	Cytoplasm	enzyme
Ganab	Q8BHN3	Ganab~Q8BHN3	23632.4	23.6324	GANAB	glucosidase II alpha subunit	Cytoplasm	enzyme
Ganc	A2AQJ8	Ganc~A2AQJ8	38653.4	38.6534	GANC	glucosidase alpha, neutral C	Extracellular Space	enzyme
Gapdh	A0A0A0MQF6	Gapdh~A0A0A0MQF6	81877.8	81.8778	GAPDH	glyceraldehyde-3-phosphate dehydrogenase	Cytoplasm	enzyme
Gars1	Q9CZD3	Gars1~Q9CZD3	74609.5	74.6095	GARS1	glycyl-tRNA synthetase 1	Cytoplasm	enzyme
Gart	Q64737	Gart~Q64737	23277.5	23.2775	GART	phosphoribosylglycinamide formyltransferase, phosphoribosylglycinamide synthetase, phosphoribosylaminoimidazole synthetase	Cytoplasm	enzyme
Gbe1	F6ZHD8	Gbe1~F6ZHD8	30534.8	30.5348	GBE1	1,4-alpha-glucan branching enzyme 1	Cytoplasm	enzyme
Gbp2	Q9Z0E6	Gbp2~Q9Z0E6	45998.9	45.9989	GBP2	guanylate binding protein 2	Cytoplasm	enzyme
Gclc	P97494	Gclc~P97494	53600.3	53.6003	GCLC	glutamate-cysteine ligase catalytic subunit	Cytoplasm	enzyme
Gclm	O09172	Gclm~O09172	51013.1	51.0131	GCLM	glutamate-cysteine ligase modifier subunit	Cytoplasm	enzyme
Gcnt2	Q7TPQ8	Gcnt2~Q7TPQ8	50521.6	50.5216	GCNT2	glucosaminyl (N-acetyl) transferase 2 (I blood group)	Cytoplasm	enzyme
Gda	Q9R111	Gda~Q9R111	38822.8	38.8228	GDA	guanine deaminase	Cytoplasm	enzyme
Gfus	P23591	Gfus~P23591	35469.5	35.4695	GFUS	GDP-L-fucose synthase	Plasma Membrane	enzyme
Ggact	E0CX39	Ggact~E0CX39	72783.2	72.7832	GGACT	gamma-glutamylamine cyclotransferase	Cytoplasm	enzyme
Ggct	Q9D7X8	Ggct~Q9D7X8	38044.5	38.0445	GGCT	gamma-glutamylcyclotransferase	Cytoplasm	enzyme
Glb1	P23780	Glb1~P23780	37778.4	37.7784	GLB1	galactosidase beta 1	Cytoplasm	enzyme
Glo1	Q9CPU0	Glo1~Q9CPU0	12167.8	12.1678	GLO1	glyoxalase I	Cytoplasm	enzyme
Glod4	Q9CPV4	Glod4~Q9CPV4	11870.9	11.8709	GLOD4	glyoxalase domain containing 4	Cytoplasm	enzyme
Glrx3	Q9CQM9	Glrx3~Q9CQM9	21535	21.535	GLRX3	glutaredoxin 3	Cytoplasm	enzyme
Glrx	Q9QUH0	Glrx~Q9QUH0	42119.6	42.1196	GLRX	glutaredoxin	Cytoplasm	enzyme
Glud1	P26443	Glud1~P26443	19456	19.456	GLUD1	glutamate dehydrogenase 1	Cytoplasm	enzyme
Glul	P15105	Glul~P15105	9805.54	9.80554	GLUL	glutamate-ammonia ligase	Cytoplasm	enzyme
Gm2a	Q60648	Gm2a~Q60648	50867.5	50.8675	GM2A	ganglioside GM2 activator	Cytoplasm	enzyme
Gmppb	Q8BTZ7	Gmppb~Q8BTZ7	40489	40.489	GMPPB	GDP-mannose pyrophosphorylase B	Cytoplasm	enzyme
Gmpr	Q9DCZ1	Gmpr~Q9DCZ1	37377	37.377	GMPR	guanosine monophosphate reductase	Cytoplasm	enzyme
Gmps	Q3THK7	Gmps~Q3THK7	41408.8	41.4088	GMPS	guanine monophosphate synthase	Nucleus	enzyme
Gnai2	P08752	Gnai2~P08752	32549.3	32.5493	GNAI2	G protein subunit alpha i2	Plasma Membrane	enzyme
Gnb1	P62874	Gnb1~P62874	61174.9	61.1749	GNB1	G protein subunit beta 1	Plasma Membrane	enzyme
Gnb2	E9QKR0	Gnb2~E9QKR0	44326.2	44.3263	GNB2	G protein subunit beta 2	Plasma Membrane	enzyme
Gnpda1	O88958	Gnpda1~O88958	45026.2	45.0262	GNPDA1	glucosamine-6-phosphate deaminase 1	Cytoplasm	enzyme
Gns	Q8BFR4	Gns~Q8BFR4	46247.6	46.2476	GNS	glucosamine (N-acetyl)-6-sulfatase	Cytoplasm	enzyme
Got1	P05201	Got1~P05201	61359.7	61.3597	GOT1	glutamic-oxaloacetic transaminase 1	Cytoplasm	enzyme
Got2	P05202	Got2~P05202	50692	50.692	GOT2	glutamic-oxaloacetic transaminase 2	Cytoplasm	enzyme
Gpcpd1	B0R058	Gpcpd1~B0R058	83665.8	83.6658	GPCPD1	glycerophosphocholine phosphodiesterase 1	Cytoplasm	enzyme
Gpd1l	Q3ULJ0	Gpd1l~Q3ULJ0	62766.9	62.7669	GPD1L	glycerol-3-phosphate dehydrogenase 1 like	Cytoplasm	enzyme
Gpd1	P13707	Gpd1~P13707	93623.6	93.6236	GPD1	glycerol-3-phosphate dehydrogenase 1	Cytoplasm	enzyme
Gphn	A0JNY3	Gphn~A0JNY3	134426	134.426	GPHN	gephyrin	Plasma Membrane	enzyme
Gpi	P06745	Gpi~P06745	52728.5	52.7285	GPI	glucose-6-phosphate isomerase	Extracellular Space	enzyme
Gpld1	Q8VCU2	Gpld1~Q8VCU2	66775.2	66.7752	GPLD1	glycosylphosphatidylinositol specific phospholipase D1	Cytoplasm	enzyme
Gpt	Q8QZR5	Gpt~Q8QZR5	22228.7	22.2287	GPT	glutamic--pyruvic transaminase	Cytoplasm	enzyme
Gpx1	P11352	Gpx1~P11352	23587.6	23.5876	GPX1	glutathione peroxidase 1	Cytoplasm	enzyme
Gpx3	P46412	Gpx3~P46412	35328.9	35.3289	GPX3	glutathione peroxidase 3	Extracellular Space	enzyme
Gpx4	O70325	Gpx4~O70325	49122.3	49.1223	GPX4	glutathione peroxidase 4	Cytoplasm	enzyme
Grhpr	Q91Z53	Grhpr~Q91Z53	24307	24.307	GRHPR	glyoxylate and hydroxypyruvate reductase	Cytoplasm	enzyme
Gsr	P47791	Gsr~P47791	25704	25.704	GSR	glutathione-disulfide reductase	Cytoplasm	enzyme
Gss	P51855	Gss~P51855	25970	25.97	GSS	glutathione synthetase	Cytoplasm	enzyme
Gsta4	P24472	Gsta4~P24472	25716.7	25.7167	Gsta4	glutathione S-transferase, alpha 4	Cytoplasm	enzyme
Gstk1	Q9DCM2	Gstk1~Q9DCM2	25519.5	25.5195	GSTK1	glutathione S-transferase kappa 1	Cytoplasm	enzyme
Gstm1	P10649	Gstm1~P10649	26634.9	26.6349	GSTM5	glutathione S-transferase mu 5	Cytoplasm	enzyme
Gstm2	P15626	Gstm2~P15626	27497.6	27.4976	GSTM1	glutathione S-transferase mu 1	Cytoplasm	enzyme
Gstm4	Q8R5I6	Gstm4~Q8R5I6	23609.2	23.6092	GSTM4	glutathione S-transferase mu 4	Cytoplasm	enzyme
Gstm5	P48774	Gstm5~P48774	23537	23.537	GSTM3	glutathione S-transferase mu 3	Cytoplasm	enzyme
Gsto1	O09131	Gsto1~O09131	20733	20.733	GSTO1	glutathione S-transferase omega 1	Cytoplasm	enzyme
Gstp1	P19157	Gstp1~P19157	27403.1	27.4031	GSTP1	glutathione S-transferase pi 1	Cytoplasm	enzyme
Gstp2	P46425	Gstp2~P46425	24205.1	24.2051	GSTP1	glutathione S-transferase pi 1	Cytoplasm	enzyme
Gstt2	A0A1W2P7J9	Gstt2~A0A1W2P7J9	57241.3	57.2413	GSTT2/GSTT2B	glutathione S-transferase theta 2B	Cytoplasm	enzyme
Gstt3	Q99L20	Gstt3~Q99L20	74195.3	74.1953	Gstt3	glutathione S-transferase, theta 3	Other	enzyme
Gstz1	A0A1Y7VJZ2	Gstz1~A0A1Y7VJZ2	37402.1	37.4021	GSTZ1	glutathione S-transferase zeta 1	Cytoplasm	enzyme
Gusb	P12265	Gusb~P12265	20860.9	20.8609	GUSB	glucuronidase beta	Cytoplasm	enzyme
Gyg1	Q9R062	Gyg1~Q9R062	21785.1	21.7851	GYG1	glycogenin 1	Cytoplasm	enzyme
Gys1	A0A1B0GT92	Gys1~A0A1B0GT92	21266.7	21.2666	GYS1	glycogen synthase 1	Cytoplasm	enzyme
H6pd	A2A7A7	H6pd~A2A7A7	51386.3	51.3863	H6PD	hexose-6-phosphate dehydrogenase/glucose 1-dehydrogenase	Cytoplasm	enzyme
Hadha	Q8BMS1	Hadha~Q8BMS1	28920.1	28.9201	HADHA	hydroxyacyl-CoA dehydrogenase trifunctional multienzyme complex subunit alpha	Cytoplasm	enzyme
Hadhb	Q99JY0	Hadhb~Q99JY0	9352.01	9.35201	HADHB	hydroxyacyl-CoA dehydrogenase trifunctional multienzyme complex subunit beta	Cytoplasm	enzyme
Hadh	Q61425	Hadh~Q61425	57432.3	57.4323	HADH	hydroxyacyl-CoA dehydrogenase	Cytoplasm	enzyme
Hagh	A0A0R4J052	Hagh~A0A0R4J052	15112.2	15.1122	HAGH	hydroxyacylglutathione hydrolase	Cytoplasm	enzyme
Hars1	Q61035	Hars1~Q61035	15878.2	15.8782	HARS1	histidyl-tRNA synthetase 1	Cytoplasm	enzyme
Hexa	P29416	Hexa~P29416	35439.9	35.4399	HEXA	hexosaminidase subunit alpha	Cytoplasm	enzyme
Hexb	P20060	Hexb~P20060	43037.6	43.0376	HEXB	hexosaminidase subunit beta	Cytoplasm	enzyme
Hibadh	Q99L13	Hibadh~Q99L13	13776.9	13.7769	HIBADH	3-hydroxyisobutyrate dehydrogenase	Cytoplasm	enzyme
Hibch	Q8QZS1	Hibch~Q8QZS1	101873	101.873	HIBCH	3-hydroxyisobutyryl-CoA hydrolase	Cytoplasm	enzyme
Hint1	P70349	Hint1~P70349	95424.4	95.4244	HINT1	histidine triad nucleotide binding protein 1	Nucleus	enzyme
Hmbs	P22907	Hmbs~P22907	30530.4	30.5304	HMBS	hydroxymethylbilane synthase	Cytoplasm	enzyme
Hnrnpab	Q20BD0	Hnrnpab~Q20BD0	45729.9	45.7299	HNRNPAB	heterogeneous nuclear ribonucleoprotein A/B	Nucleus	enzyme
Hprt1	P00493	Hprt1~P00493	17560.9	17.5609	HPRT1	hypoxanthine phosphoribosyltransferase 1	Cytoplasm	enzyme
Hsd17b10	A2AFQ2	Hsd17b10~A2AFQ2	74871.4	74.8714	HSD17B10	hydroxysteroid 17-beta dehydrogenase 10	Cytoplasm	enzyme
Hsp90aa1	P07901	Hsp90aa1~P07901	51709.3	51.7093	HSP90AA1	heat shock protein 90 alpha family class A member 1	Cytoplasm	enzyme
Hsp90ab1	P11499	Hsp90ab1~P11499	70079.1	70.0791	HSP90AB1	heat shock protein 90 alpha family class B member 1	Cytoplasm	enzyme
Hspa1a	Q61696	Hspa1a~Q61696	94208.7	94.2087	HSPA1A/HSPA1B	heat shock protein family A (Hsp70) member 1A	Cytoplasm	enzyme
Hspa5	P20029	Hspa5~P20029	20374.7	20.3747	HSPA5	heat shock protein family A (Hsp70) member 5	Cytoplasm	enzyme
Hspa8	P63017	Hspa8~P63017	17229.7	17.2297	HSPA8	heat shock protein family A (Hsp70) member 8	Cytoplasm	enzyme
Hspd1	P63038	Hspd1~P63038	51213.9	51.2139	HSPD1	heat shock protein family D (Hsp60) member 1	Cytoplasm	enzyme
Hspe1	Q64433	Hspe1~Q64433	49026	49.026	HSPE1	heat shock protein family E (Hsp10) member 1	Cytoplasm	enzyme
Hspg2	B1B0C7	Hspg2~B1B0C7	111181	111.181	HSPG2	heparan sulfate proteoglycan 2	Extracellular Space	enzyme
Hyal1	D3YXU8	Hyal1~D3YXU8	144271	144.271	HYAL1	hyaluronidase 1	Cytoplasm	enzyme
Iars1	Q8BU30	Iars1~Q8BU30		Nan	IARS1	isoleucyl-tRNA synthetase 1	Cytoplasm	enzyme
Idh1	O88844	Idh1~O88844	42785.4	42.7854	IDH1	isocitrate dehydrogenase (NADP(+)) 1	Cytoplasm	enzyme
Idh2	P54071	Idh2~P54071	62186.1	62.1861	IDH2	isocitrate dehydrogenase (NADP(+)) 2	Cytoplasm	enzyme
Idh3a	A0A1L1STE6	Idh3a~A0A1L1STE6	69438.1	69.4381	IDH3A	isocitrate dehydrogenase (NAD(+)) 3 catalytic subunit alpha	Cytoplasm	enzyme
Idh3b	Q91VA7	Idh3b~Q91VA7	45176.4	45.1764	IDH3B	isocitrate dehydrogenase (NAD(+)) 3 non-catalytic subunit beta	Cytoplasm	enzyme
Idh3g	P70404	Idh3g~P70404	103871	103.871	IDH3G	isocitrate dehydrogenase (NAD(+)) 3 non-catalytic subunit gamma	Cytoplasm	enzyme
Ids	Q08890	Ids~Q08890	27784.4	27.7844	IDS	iduronate 2-sulfatase	Cytoplasm	enzyme
Ifi30	Q9ESY9	Ifi30~Q9ESY9	14954.3	14.9543	IFI30	IFI30 lysosomal thiol reductase	Cytoplasm	enzyme
Impdh2	P24547	Impdh2~P24547	123591	123.591	IMPDH2	inosine monophosphate dehydrogenase 2	Cytoplasm	enzyme
Inmt	P40936	Inmt~P40936	119486	119.486	INMT	indolethylamine N-methyltransferase	Cytoplasm	enzyme
Isoc1	Q91V64	Isoc1~Q91V64	88231.3	88.2313	ISOC1	isochorismatase domain containing 1	Cytoplasm	enzyme
Isyna1	Q9JHU9	Isyna1~Q9JHU9	85025.8	85.0258	ISYNA1	inositol-3-phosphate synthase 1	Cytoplasm	enzyme
Itpa	Q9D892	Itpa~Q9D892	35888	35.888	ITPA	inosine triphosphatase	Cytoplasm	enzyme
Ivd	Q9JHI5	Ivd~Q9JHI5	48370.6	48.3706	IVD	isovaleryl-CoA dehydrogenase	Cytoplasm	enzyme
Kars	Q8R2P8	Kars~Q8R2P8	109551	109.551	KARS1	lysyl-tRNA synthetase 1	Cytoplasm	enzyme
Khsrp	A0A3B2WCD8	Khsrp~A0A3B2WCD8	68190.2	68.1903	KHSRP	KH-type splicing regulatory protein	Nucleus	enzyme
Kyat1	Q8BTY1	Kyat1~Q8BTY1	343815	343.815	KYAT1	kynurenine aminotransferase 1	Cytoplasm	enzyme
Kyat3	Q71RI9	Kyat3~Q71RI9	201819	201.819	KYAT3	kynurenine aminotransferase 3	Cytoplasm	enzyme
Lactb2	Q99KR3	Lactb2~Q99KR3	196579	196.579	LACTB2	lactamase beta 2	Cytoplasm	enzyme
Lama4	P97927	Lama4~P97927	45681.1	45.681	LAMA4	laminin subunit alpha 4	Extracellular Space	enzyme
Lamb2	Q61292	Lamb2~Q61292	9641.93	9.64193	LAMB2	laminin subunit beta 2	Extracellular Space	enzyme
Lamp2	P17047	Lamp2~P17047	56141.3	56.1413	LAMP2	lysosomal associated membrane protein 2	Plasma Membrane	enzyme
Lancl1	O89112	Lancl1~O89112	53055.5	53.0555	LANCL1	LanC like glutathione S-transferase 1	Plasma Membrane	enzyme
Lars1	Q8BMJ2	Lars1~Q8BMJ2	22875	22.875	LARS1	leucyl-tRNA synthetase 1	Cytoplasm	enzyme
Lcat	P16301	Lcat~P16301	36498.5	36.4985	LCAT	lecithin-cholesterol acyltransferase	Extracellular Space	enzyme
Lcmt1	A0A0U1RNF2	Lcmt1~A0A0U1RNF2		Nan	LCMT1	leucine carboxyl methyltransferase 1	Cytoplasm	enzyme
Ldha	P06151	Ldha~P06151	64491.1	64.4911	LDHA	lactate dehydrogenase A	Cytoplasm	enzyme
Ldhb	A0A6I8MX27	Ldhb~A0A6I8MX27	27514.9	27.5149	LDHB	lactate dehydrogenase B	Cytoplasm	enzyme
Lfng	O09010	Lfng~O09010	122574	122.574	LFNG	LFNG O-fucosylpeptide 3-beta-N-acetylglucosaminyltransferase	Cytoplasm	enzyme
Lipe	E9Q4M2	Lipe~E9Q4M2	66785.6	66.7856	LIPE	lipase E, hormone sensitive type	Cytoplasm	enzyme
Lta4h	P24527	Lta4h~P24527	39020.4	39.0204	LTA4H	leukotriene A4 hydrolase	Cytoplasm	enzyme
Lypla1	J3QP56	Lypla1~J3QP56	21536.6	21.5366	LYPLA1	lysophospholipase 1	Cytoplasm	enzyme
Lypla2	Q9WTL7	Lypla2~Q9WTL7	35294.7	35.2947	LYPLA2	lysophospholipase 2	Cytoplasm	enzyme
Lyz1	P17897	Lyz1~P17897	131631	131.631	LYZ	lysozyme	Extracellular Space	enzyme
Lyz2	P08905	Lyz2~P08905	130649	130.649	LYZ	lysozyme	Extracellular Space	enzyme
Macrod1	Q922B1	Macrod1~Q922B1	115610	115.61	MACROD1	mono-ADP ribosylhydrolase 1	Cytoplasm	enzyme
Man1a	A0A1W2P788	Man1a~A0A1W2P788	104681	104.681	MAN1A1	mannosidase alpha class 1A member 1	Cytoplasm	enzyme
Man2a1	P27046	Man2a1~P27046	100848	100.848	MAN2A1	mannosidase alpha class 2A member 1	Cytoplasm	enzyme
Man2a2	Q8BRK9	Man2a2~Q8BRK9	20387.8	20.3878	MAN2A2	mannosidase alpha class 2A member 2	Cytoplasm	enzyme
Man2b1	O09159	Man2b1~O09159	43474	43.474	MAN2B1	mannosidase alpha class 2B member 1	Cytoplasm	enzyme
Man2b2	O54782	Man2b2~O54782	44402	44.402	MAN2B2	mannosidase alpha class 2B member 2	Cytoplasm	enzyme
Man2c1	E9PZ88	Man2c1~E9PZ88	39296.4	39.2964	MAN2C1	mannosidase alpha class 2C member 1	Cytoplasm	enzyme
Manba	A0A0R4J092	Manba~A0A0R4J092	44113.6	44.1136	MANBA	mannosidase beta	Cytoplasm	enzyme
Mapre3	D3Z6G3	Mapre3~D3Z6G3	75516.6	75.5166	MAPRE3	microtubule associated protein RP/EB family member 3	Cytoplasm	enzyme
Mat2a	Q3THS6	Mat2a~Q3THS6	17069.7	17.0697	MAT2A	methionine adenosyltransferase 2A	Cytoplasm	enzyme
Mat2b	Q99LB6	Mat2b~Q99LB6	71545.4	71.5454	MAT2B	methionine adenosyltransferase 2B	Cytoplasm	enzyme
Mdh1	P14152	Mdh1~P14152	113905	113.905	MDH1	malate dehydrogenase 1	Cytoplasm	enzyme
Mdh2	P08249	Mdh2~P08249	62831.2	62.8312	MDH2	malate dehydrogenase 2	Cytoplasm	enzyme
Me1	P06801	Me1~P06801	110157	110.157	ME1	malic enzyme 1	Cytoplasm	enzyme
Mgam	A0A571BF69	Mgam~A0A571BF69	54537.4	54.5374	MGAM	maltase-glucoamylase	Plasma Membrane	enzyme
Mgat5	Q8R4G6	Mgat5~Q8R4G6	84878	84.878	MGAT5	alpha-1,6-mannosylglycoprotein 6-beta-N-acetylglucosaminyltransferase	Cytoplasm	enzyme
Mocs2	F6ZGI7	Mocs2~F6ZGI7	164981	164.981	MOCS2	molybdenum cofactor synthesis 2	Cytoplasm	enzyme
Mpi	Q924M7	Mpi~Q924M7	167074	167.074	MPI	mannose phosphate isomerase	Cytoplasm	enzyme
Mpo	P11247	Mpo~P11247	39410.9	39.4109	MPO	myeloperoxidase	Cytoplasm	enzyme
Mpst	Q99J99	Mpst~Q99J99	11100.8	11.1008	MPST	mercaptopyruvate sulfurtransferase	Cytoplasm	enzyme
Msra	Q9D6Y7	Msra~Q9D6Y7	6115.21	6.11521	MSRA	methionine sulfoxide reductase A	Cytoplasm	enzyme
Msrb1	Q9JLC3	Msrb1~Q9JLC3	7009.2	7.0092	MSRB1	methionine sulfoxide reductase B1	Nucleus	enzyme
Msrb3	A0A0R4J139	Msrb3~A0A0R4J139	31061.9	31.0619	MSRB3	methionine sulfoxide reductase B3	Cytoplasm	enzyme
Mtap	Q9CQ65	Mtap~Q9CQ65	162382	162.382	MTAP	methylthioadenosine phosphorylase	Nucleus	enzyme
Mtco2	P00405	Mtco2~P00405	17365.5	17.3655	MT-CO2	cytochrome c oxidase subunit II	Cytoplasm	enzyme
Mthfd1	Q922D8	Mthfd1~Q922D8	20638.4	20.6384	MTHFD1	methylenetetrahydrofolate dehydrogenase, cyclohydrolase and formyltetrahydrofolate synthetase 1	Cytoplasm	enzyme
Myh1	Q5SX40	Myh1~Q5SX40	19779.2	19.7792	MYH1	myosin heavy chain 1	Plasma Membrane	enzyme
Myh2	G3UW82	Myh2~G3UW82	17688.8	17.6888	MYH2	myosin heavy chain 2	Cytoplasm	enzyme
Myh4	Q5SX39	Myh4~Q5SX39	17688.8	17.6888	MYH4	myosin heavy chain 4	Cytoplasm	enzyme
Myh8	P13542	Myh8~P13542	19808.3	19.8083	MYH8	myosin heavy chain 8	Cytoplasm	enzyme
Myh9	Q8VDD5	Myh9~Q8VDD5	17005	17.005	MYH9	myosin heavy chain 9	Cytoplasm	enzyme
Myl6	A0A1W2P6F6	Myl6~A0A1W2P6F6	55314	55.314	MYL6	myosin light chain 6	Cytoplasm	enzyme
Myo1c	Q9WTI7	Myo1c~Q9WTI7	55316.3	55.3163	MYO1C	myosin IC	Cytoplasm	enzyme
N4bp1	Q6A037	N4bp1~Q6A037	57619.6	57.6196	N4BP1	NEDD4 binding protein 1	Cytoplasm	enzyme
Naa50	Q6PGB6	Naa50~Q6PGB6	55446.9	55.4469	NAA50	N-alpha-acetyltransferase 50, NatE catalytic subunit	Cytoplasm	enzyme
Naaa	G3XA18	Naaa~G3XA18	40024.1	40.0241	NAAA	N-acylethanolamine acid amidase	Cytoplasm	enzyme
Nae1	E0CZE0	Nae1~E0CZE0	43934.7	43.9347	NAE1	NEDD8 activating enzyme E1 subunit 1	Cytoplasm	enzyme
Naga	Q9QWR8	Naga~Q9QWR8	33189.7	33.1897	NAGA	alpha-N-acetylgalactosaminidase	Cytoplasm	enzyme
Nans	Q99J77	Nans~Q99J77	64208.2	64.2082	NANS	N-acetylneuraminate synthase	Cytoplasm	enzyme
Naprt	Q8CC86	Naprt~Q8CC86	93620.2	93.6202	NAPRT	nicotinate phosphoribosyltransferase	Cytoplasm	enzyme
Nars	A0A498WGK2	Nars~A0A498WGK2	93620.2	93.6202	NARS1	asparaginyl-tRNA synthetase 1	Cytoplasm	enzyme
Naxd	J3QMM7	Naxd~J3QMM7	137175	137.175	NAXD	NAD(P)HX dehydratase	Cytoplasm	enzyme
Naxe	Q8K4Z3	Naxe~Q8K4Z3	46015.3	46.0153	NAXE	NAD(P)HX epimerase	Extracellular Space	enzyme
Ncf1	F8WH69	Ncf1~F8WH69	40789.2	40.7892	NCF1	neutrophil cytosolic factor 1	Cytoplasm	enzyme
Ncf2	O70145	Ncf2~O70145	38508.8	38.5088	NCF2	neutrophil cytosolic factor 2	Cytoplasm	enzyme
Ncf4	P97369	Ncf4~P97369	17633.1	17.6331	NCF4	neutrophil cytosolic factor 4	Cytoplasm	enzyme
Ndufa12	A0A0R4J275	Ndufa12~A0A0R4J275	27285.3	27.2853	NDUFA12	NADH:ubiquinone oxidoreductase subunit A12	Cytoplasm	enzyme
Ndufa4	A0A0N4SVQ1	Ndufa4~A0A0N4SVQ1	11813.5	11.8135	NDUFA4	NDUFA4 mitochondrial complex associated	Cytoplasm	enzyme
Ndufab1	F6ZFT1	Ndufab1~F6ZFT1	867094	867.094	NDUFAB1	NADH:ubiquinone oxidoreductase subunit AB1	Cytoplasm	enzyme
Ndufs1	Q91VD9	Ndufs1~Q91VD9	28598	28.598	NDUFS1	NADH:ubiquinone oxidoreductase core subunit S1	Cytoplasm	enzyme
Ndufs4	E9QPX3	Ndufs4~E9QPX3	49459.4	49.4594	NDUFS4	NADH:ubiquinone oxidoreductase subunit S4	Cytoplasm	enzyme
Ndufv1	D3YUM1	Ndufv1~D3YUM1	102706	102.706	NDUFV1	NADH:ubiquinone oxidoreductase core subunit V1	Cytoplasm	enzyme
Ndufv2	Q9D6J6	Ndufv2~Q9D6J6	8972.41	8.97241	NDUFV2	NADH:ubiquinone oxidoreductase core subunit V2	Cytoplasm	enzyme
Ndufv3	Q8BK30	Ndufv3~Q8BK30	36118.3	36.1183	NDUFV3	NADH:ubiquinone oxidoreductase subunit V3	Cytoplasm	enzyme
Nedd4	P46935	Nedd4~P46935	18904.4	18.9044	Nedd4	neural precursor cell expressed, developmentally down-regulated 4	Cytoplasm	enzyme
Nedd8	P29595	Nedd8~P29595	162920	162.92	NEDD8	NEDD8 ubiquitin like modifier	Nucleus	enzyme
Neu2	A0A0R4J224	Neu2~A0A0R4J224	84818.5	84.8185	NEU2	neuraminidase 2	Cytoplasm	enzyme
Nhlrc2	Q8BZW8	Nhlrc2~Q8BZW8	30501.8	30.5018	NHLRC2	NHL repeat containing 2	Cytoplasm	enzyme
Nit1	Q8VDK1	Nit1~Q8VDK1	17363.1	17.3631	NIT1	nitrilase 1	Cytoplasm	enzyme
Nit2	Q9JHW2	Nit2~Q9JHW2	33081.7	33.0817	NIT2	nitrilase family member 2	Cytoplasm	enzyme
Nle1	Q8VEJ4	Nle1~Q8VEJ4	56888.4	56.8884	NLE1	notchless homolog 1	Nucleus	enzyme
Nlgn2	Q69ZK9	Nlgn2~Q69ZK9	24567.5	24.5675	NLGN2	neuroligin 2	Plasma Membrane	enzyme
Nlgn3	A2AGI0	Nlgn3~A2AGI0	54540.9	54.5409	NLGN3	neuroligin 3	Plasma Membrane	enzyme
Nmt1	O70310	Nmt1~O70310	103325	103.325	NMT1	N-myristoyltransferase 1	Cytoplasm	enzyme
None	Q91V76	None~Q91V76	29725.9	29.7259	C11orf54	chromosome 11 open reading frame 54	Nucleus	enzyme
Npl	Q9DCJ9	Npl~Q9DCJ9	17659.9	17.6599	NPL	N-acetylneuraminate pyruvate lyase	Cytoplasm	enzyme
Nqo1	Q64669	Nqo1~Q64669	48344	48.344	NQO1	NAD(P)H quinone dehydrogenase 1	Cytoplasm	enzyme
Nqo2	Q9JI75	Nqo2~Q9JI75	31524.3	31.5243	NQO2	N-ribosyldihydronicotinamide:quinone reductase 2	Cytoplasm	enzyme
Nudt16	A0A087WRE5	Nudt16~A0A087WRE5	31270	31.27	NUDT16	nudix hydrolase 16	Nucleus	enzyme
Nxn	P97346	Nxn~P97346	57058.5	57.0585	NXN	nucleoredoxin	Nucleus	enzyme
Oat	P29758	Oat~P29758	70670.8	70.6708	OAT	ornithine aminotransferase	Cytoplasm	enzyme
Obi1	A0A2I3BRT6	Obi1~A0A2I3BRT6	69430.5	69.4305	OBI1	ORC ubiquitin ligase 1	Nucleus	enzyme
Ogdh	Q60597	Ogdh~Q60597	48584.9	48.5849	OGDH	oxoglutarate dehydrogenase	Cytoplasm	enzyme
Ogt	Q8CGY8	Ogt~Q8CGY8	46670	46.67	OGT	O-linked N-acetylglucosamine (GlcNAc) transferase	Cytoplasm	enzyme
Ola1	Q9CZ30	Ola1~Q9CZ30	22056.2	22.0562	OLA1	Obg like ATPase 1	Cytoplasm	enzyme
Oplah	Q8K010	Oplah~Q8K010	20021.3	20.0213	OPLAH	5-oxoprolinase, ATP-hydrolysing	Cytoplasm	enzyme
Otub1	Q7TQI3	Otub1~Q7TQI3	54613.5	54.6135	Otub1	OTU domain, ubiquitin aldehyde binding 1	Cytoplasm	enzyme
Oxct1	Q9D0K2	Oxct1~Q9D0K2	112411	112.411	OXCT1	3-oxoacid CoA-transferase 1	Cytoplasm	enzyme
Oxr1	E9Q0A7	Oxr1~E9Q0A7	136772	136.772	OXR1	oxidation resistance 1	Cytoplasm	enzyme
P4hb	P09103	P4hb~P09103	30441	30.441	P4HB	prolyl 4-hydroxylase subunit beta	Cytoplasm	enzyme
Pabpn1	D3YUB9	Pabpn1~D3YUB9	27270.2	27.2702	PABPN1	poly(A) binding protein nuclear 1	Nucleus	enzyme
Padi2	Q08642	Padi2~Q08642	129832	129.832	PADI2	peptidyl arginine deiminase 2	Cytoplasm	enzyme
Padi4	Q9Z183	Padi4~Q9Z183	56494.7	56.4947	PADI4	peptidyl arginine deiminase 4	Cytoplasm	enzyme
Pafah1b1	P63005	Pafah1b1~P63005	29761.1	29.7611	PAFAH1B1	platelet activating factor acetylhydrolase 1b regulatory subunit 1	Cytoplasm	enzyme
Pafah1b2	A0A1L1SVK0	Pafah1b2~A0A1L1SVK0	43446.1	43.4461	PAFAH1B2	platelet activating factor acetylhydrolase 1b catalytic subunit 2	Cytoplasm	enzyme
Pafah1b3	D3Z2X5	Pafah1b3~D3Z2X5	20604.9	20.6049	PAFAH1B3	platelet activating factor acetylhydrolase 1b catalytic subunit 3	Cytoplasm	enzyme
Paics	Q9DCL9	Paics~Q9DCL9	51702.2	51.7022	PAICS	phosphoribosylaminoimidazole carboxylase and phosphoribosylaminoimidazolesuccinocarboxamide synthase	Cytoplasm	enzyme
Pam	P97467	Pam~P97467	53928.1	53.9281	PAM	peptidylglycine alpha-amidating monooxygenase	Plasma Membrane	enzyme
Paox	Q8C0L6	Paox~Q8C0L6	38937.1	38.9371	PAOX	polyamine oxidase	Cytoplasm	enzyme
Park7	Q99LX0	Park7~Q99LX0	56678.4	56.6784	PARK7	Parkinsonism associated deglycase	Nucleus	enzyme
Parp1	Q921K2	Parp1~Q921K2	72369.8	72.3698	PARP1	poly(ADP-ribose) polymerase 1	Nucleus	enzyme
Pcca	Q91ZA3	Pcca~Q91ZA3	63299.2	63.2992	PCCA	propionyl-CoA carboxylase subunit alpha	Cytoplasm	enzyme
Pccb	E9Q1J7	Pccb~E9Q1J7	24657.9	24.6579	PCCB	propionyl-CoA carboxylase subunit beta	Cytoplasm	enzyme
Pcmt1	E0CYV0	Pcmt1~E0CYV0	31004.1	31.0041	Pcmt1	protein-L-isoaspartate (D-aspartate) O-methyltransferase 1	Cytoplasm	enzyme
Pcna	P17918	Pcna~P17918	55028.8	55.0288	PCNA	proliferating cell nuclear antigen	Nucleus	enzyme
Pcx	E9QPD7	Pcx~E9QPD7	14731.6	14.7316	PC	pyruvate carboxylase	Cytoplasm	enzyme
Pcyox1	Q9CQF9	Pcyox1~Q9CQF9	17356.2	17.3562	PCYOX1	prenylcysteine oxidase 1	Cytoplasm	enzyme
Pcyt1a	D3Z3T5	Pcyt1a~D3Z3T5	11409	11.409	PCYT1A	phosphate cytidylyltransferase 1A, choline	Cytoplasm	enzyme
Pcyt2	A2ABY3	Pcyt2~A2ABY3	85359.8	85.3598	PCYT2	phosphate cytidylyltransferase 2, ethanolamine	Cytoplasm	enzyme
Pdha1	P35486	Pdha1~P35486	44550.5	44.5505	PDHA1	pyruvate dehydrogenase E1 subunit alpha 1	Cytoplasm	enzyme
Pdhb	Q9D051	Pdhb~Q9D051	44852.9	44.8529	PDHB	pyruvate dehydrogenase E1 subunit beta	Cytoplasm	enzyme
Pdia4	A0A0R4J0Z1	Pdia4~A0A0R4J0Z1	20489.2	20.4892	PDIA4	protein disulfide isomerase family A member 4	Cytoplasm	enzyme
Pdia6	Q922R8	Pdia6~Q922R8	57706.8	57.7068	PDIA6	protein disulfide isomerase family A member 6	Cytoplasm	enzyme
Pfas	Q5SUR0	Pfas~Q5SUR0	51965.8	51.9658	PFAS	phosphoribosylformylglycinamidine synthase	Cytoplasm	enzyme
Pfn2	D3YWS3	Pfn2~D3YWS3	16823.4	16.8234	PFN2	profilin 2	Cytoplasm	enzyme
Pgd	Q9DCD0	Pgd~Q9DCD0	32021.6	32.0216	PGD	phosphogluconate dehydrogenase	Cytoplasm	enzyme
Pgls	Q9CQ60	Pgls~Q9CQ60	58820.6	58.8206	PGLS	6-phosphogluconolactonase	Cytoplasm	enzyme
Pgm1	Q9D0F9	Pgm1~Q9D0F9	26475.5	26.4755	PGM1	phosphoglucomutase 1	Cytoplasm	enzyme
Pgm2	Q7TSV4	Pgm2~Q7TSV4	49258.3	49.2583	PGM2	phosphoglucomutase 2	Cytoplasm	enzyme
Pgm3	Q8BWW3	Pgm3~Q8BWW3	87221.1	87.2211	PGM3	phosphoglucomutase 3	Cytoplasm	enzyme
Pgm5	Q8BZF8	Pgm5~Q8BZF8	12353.5	12.3535	PGM5	phosphoglucomutase 5	Cytoplasm	enzyme
Pgp	Q8CHP8	Pgp~Q8CHP8	63018.4	63.0184	PGP	phosphoglycolate phosphatase	Cytoplasm	enzyme
Phgdh	Q61753	Phgdh~Q61753	88845.6	88.8456	PHGDH	phosphoglycerate dehydrogenase	Cytoplasm	enzyme
Phospho1	Q8R2H9	Phospho1~Q8R2H9	499105	499.105	PHOSPHO1	phosphoethanolamine/phosphocholine phosphatase 1	Extracellular Space	enzyme
Phykpl	Q8R1K4	Phykpl~Q8R1K4	39900.7	39.9007	PHYKPL	5-phosphohydroxy-L-lysine phospho-lyase	Cytoplasm	enzyme
Pin1	Q9QUR7	Pin1~Q9QUR7	70642.8	70.6428	PIN1	peptidylprolyl cis/trans isomerase, NIMA-interacting 1	Nucleus	enzyme
Pin4	Q9CWW6	Pin4~Q9CWW6	54453.1	54.4531	PIN4	peptidylprolyl cis/trans isomerase, NIMA-interacting 4	Nucleus	enzyme
Pla1a	Q8VI78	Pla1a~Q8VI78	14523.2	14.5232	PLA1A	phospholipase A1 member A	Extracellular Space	enzyme
Pla2g15	A0A1D5RLZ5	Pla2g15~A0A1D5RLZ5	75109.7	75.1097	PLA2G15	phospholipase A2 group XV	Cytoplasm	enzyme
Pla2g7	Q60963	Pla2g7~Q60963	39565.2	39.5652	PLA2G7	phospholipase A2 group VII	Extracellular Space	enzyme
Plbd1	A0A0R4J0B2	Plbd1~A0A0R4J0B2	37985.4	37.9854	PLBD1	phospholipase B domain containing 1	Cytoplasm	enzyme
Plcb2	A3KGF7	Plcb2~A3KGF7	12251.6	12.2516	PLCB2	phospholipase C beta 2	Cytoplasm	enzyme
Plcd1	G5DDB7	Plcd1~G5DDB7	17971.3	17.9713	PLCD1	phospholipase C delta 1	Cytoplasm	enzyme
Plcl2	Q8K394	Plcl2~Q8K394	23713.5	23.7135	PLCL2	phospholipase C like 2	Cytoplasm	enzyme
Pld3	O35405	Pld3~O35405	22794.2	22.7942	PLD3	phospholipase D family member 3	Cytoplasm	enzyme
Pld4	Q8BG07	Pld4~Q8BG07	40742.5	40.7425	PLD4	phospholipase D family member 4	Extracellular Space	enzyme
Plod1	Q9R0E2	Plod1~Q9R0E2	37540.1	37.5401	PLOD1	procollagen-lysine,2-oxoglutarate 5-dioxygenase 1	Cytoplasm	enzyme
Plod3	Q9R0E1	Plod3~Q9R0E1	37186.8	37.1868	PLOD3	procollagen-lysine,2-oxoglutarate 5-dioxygenase 3	Cytoplasm	enzyme
Plpbp	A0A1B0GRP7	Plpbp~A0A1B0GRP7	36983.8	36.9838	PLPBP	pyridoxal phosphate binding protein	Cytoplasm	enzyme
Pltp	P55065	Pltp~P55065	109049	109.049	PLTP	phospholipid transfer protein	Extracellular Space	enzyme
Pmm2	Q9Z2M7	Pmm2~Q9Z2M7	41291.9	41.2919	PMM2	phosphomannomutase 2	Cytoplasm	enzyme
Pnp2	Q9D8C9	Pnp2~Q9D8C9	65322.6	65.3226	PNP	purine nucleoside phosphorylase	Nucleus	enzyme
Pnpo	Q91XF0	Pnpo~Q91XF0	51692.1	51.6921	PNPO	pyridoxamine 5'-phosphate oxidase	Cytoplasm	enzyme
Pnp	P23492	Pnp~P23492	56347	56.347	PNP	purine nucleoside phosphorylase	Nucleus	enzyme
Pomgnt1	Q91X88	Pomgnt1~Q91X88	6942.95	6.94295	POMGNT1	protein O-linked mannose N-acetylglucosaminyltransferase 1 (beta 1,2-)	Cytoplasm	enzyme
Ppa1	Q9D819	Ppa1~Q9D819	19299.9	19.2999	PPA1	inorganic pyrophosphatase 1	Cytoplasm	enzyme
Ppa2	D3Z636	Ppa2~D3Z636		Nan	PPA2	inorganic pyrophosphatase 2	Cytoplasm	enzyme
Ppat	Q8CIH9	Ppat~Q8CIH9	97863.2	97.8632	PPAT	phosphoribosyl pyrophosphate amidotransferase	Cytoplasm	enzyme
Ppia	P17742	Ppia~P17742	75508.1	75.5082	PPIA	peptidylprolyl isomerase A	Cytoplasm	enzyme
Ppib	P24369	Ppib~P24369	16797.9	16.7979	PPIB	peptidylprolyl isomerase B	Cytoplasm	enzyme
Ppic	P30412	Ppic~P30412	55027.1	55.0271	PPIC	peptidylprolyl isomerase C	Cytoplasm	enzyme
Ppid	Q9CR16	Ppid~Q9CR16	22176.5	22.1765	PPID	peptidylprolyl isomerase D	Cytoplasm	enzyme
Ppih	A2BGI8	Ppih~A2BGI8	21778.7	21.7787	PPIH	peptidylprolyl isomerase H	Nucleus	enzyme
Ppil1	Q9D0W5	Ppil1~Q9D0W5	28127	28.127	PPIL1	peptidylprolyl isomerase like 1	Plasma Membrane	enzyme
Ppme1	Q8BVQ5	Ppme1~Q8BVQ5	43292.5	43.2925	PPME1	protein phosphatase methylesterase 1	Nucleus	enzyme
Ppp1r11	A5A4Y9	Ppp1r11~A5A4Y9	40570.6	40.5706	PPP1R11	protein phosphatase 1 regulatory inhibitor subunit 11	Cytoplasm	enzyme
Ppt1	O88531	Ppt1~O88531	35923.8	35.9238	PPT1	palmitoyl-protein thioesterase 1	Cytoplasm	enzyme
Prdx1	P35700	Prdx1~P35700	50239.5	50.2395	PRDX1	peroxiredoxin 1	Cytoplasm	enzyme
Prdx2	Q61171	Prdx2~Q61171	21670	21.67	PRDX2	peroxiredoxin 2	Cytoplasm	enzyme
Prdx3	P20108	Prdx3~P20108	60672.3	60.6723	PRDX3	peroxiredoxin 3	Cytoplasm	enzyme
Prdx4	O08807	Prdx4~O08807	40472.6	40.4726	PRDX4	peroxiredoxin 4	Cytoplasm	enzyme
Prdx5	P99029	Prdx5~P99029	29546.5	29.5465	PRDX5	peroxiredoxin 5	Cytoplasm	enzyme
Prdx6b	Q8BG37	Prdx6b~Q8BG37	25926.6	25.9266	Prdx6b	peroxiredoxin 6B	Cytoplasm	enzyme
Prdx6	Q6GT24	Prdx6~Q6GT24	28405.2	28.4052	PRDX6	peroxiredoxin 6	Cytoplasm	enzyme
Prkcsh	O08795	Prkcsh~O08795	29116.1	29.1161	PRKCSH	protein kinase C substrate 80K-H	Cytoplasm	enzyme
Prmt1	A0A140LHF7	Prmt1~A0A140LHF7	28532.4	28.5324	PRMT1	protein arginine methyltransferase 1	Nucleus	enzyme
Prmt1	A0A140LJ70	Prmt1~A0A140LJ70	25378.7	25.3787	PRMT1	protein arginine methyltransferase 1	Nucleus	enzyme
Prmt5	A0A0R4J049	Prmt5~A0A0R4J049	29891.4	29.8914	PRMT5	protein arginine methyltransferase 5	Cytoplasm	enzyme
Prune1	Q8BIW1	Prune1~Q8BIW1	60718.2	60.7182	PRUNE1	prune exopolyphosphatase 1	Nucleus	enzyme
Prxl2b	Q9DB60	Prxl2b~Q9DB60	40703.7	40.7037	PRXL2B	peroxiredoxin like 2B	Cytoplasm	enzyme
Psat1	Q99K85	Psat1~Q99K85	45536.4	45.5364	PSAT1	phosphoserine aminotransferase 1	Cytoplasm	enzyme
Psmc3	A0A087WPH7	Psmc3~A0A087WPH7	67559	67.559	PSMC3	proteasome 26S subunit, ATPase 3	Nucleus	enzyme
Psmc3	A2AGN7	Psmc3~A2AGN7	144837	144.837	PSMC3	proteasome 26S subunit, ATPase 3	Nucleus	enzyme
Psmd6	Q99JI4	Psmd6~Q99JI4	11930.5	11.9305	PSMD6	proteasome 26S subunit, non-ATPase 6	Cytoplasm	enzyme
Ptbp1	Q8BGJ5	Ptbp1~Q8BGJ5	97286.3	97.2863	PTBP1	polypyrimidine tract binding protein 1	Nucleus	enzyme
Pter	A2AUR3	Pter~A2AUR3	165853	165.853	PTER	phosphotriesterase related	Cytoplasm	enzyme
Ptgds	O09114	Ptgds~O09114	87676.6	87.6766	PTGDS	prostaglandin D2 synthase	Cytoplasm	enzyme
Ptges3	Q9R0Q7	Ptges3~Q9R0Q7	20007.9	20.0079	PTGES3	prostaglandin E synthase 3	Cytoplasm	enzyme
Ptgr1	Q91YR9	Ptgr1~Q91YR9	41075.8	41.0758	PTGR1	prostaglandin reductase 1	Cytoplasm	enzyme
Ptgr2	Q8VDQ1	Ptgr2~Q8VDQ1	82785.3	82.7853	PTGR2	prostaglandin reductase 2	Cytoplasm	enzyme
Pxdn	A0A1W2P6L9	Pxdn~A0A1W2P6L9	39706.5	39.7065	PXDN	peroxidasin	Extracellular Space	enzyme
Pycr3	Q9DCC4	Pycr3~Q9DCC4	214064	214.065	PYCR3	pyrroline-5-carboxylate reductase 3	Cytoplasm	enzyme
Pygb	Q8CI94	Pygb~Q8CI94	23596.4	23.5964	PYGB	glycogen phosphorylase B	Cytoplasm	enzyme
Pygl	Q9ET01	Pygl~Q9ET01	24423.1	24.4231	PYGL	glycogen phosphorylase L	Cytoplasm	enzyme
Pygm	Q9WUB3	Pygm~Q9WUB3	20987.2	20.9872	PYGM	glycogen phosphorylase, muscle associated	Cytoplasm	enzyme
Qars1	Q8BML9	Qars1~Q8BML9	18477.6	18.4776	Qars	glutaminyl-tRNA synthetase	Cytoplasm	enzyme
Qdpr	D3YWR7	Qdpr~D3YWR7	18477.6	18.4776	QDPR	quinoid dihydropteridine reductase	Cytoplasm	enzyme
Qpct	A0A0R4J0G6	Qpct~A0A0R4J0G6	75673.5	75.6735	QPCT	glutaminyl-peptide cyclotransferase	Cytoplasm	enzyme
Qsox1	Q8BND5	Qsox1~Q8BND5	47655.7	47.6557	QSOX1	quiescin sulfhydryl oxidase 1	Cytoplasm	enzyme
Rab10	P61027	Rab10~P61027	20911.7	20.9117	RAB10	RAB10, member RAS oncogene family	Cytoplasm	enzyme
Rab11b	P46638	Rab11b~P46638	59406.6	59.4066	RAB11B	RAB11B, member RAS oncogene family	Cytoplasm	enzyme
Rab14	Q91V41	Rab14~Q91V41	19889.1	19.8891	RAB14	RAB14, member RAS oncogene family	Cytoplasm	enzyme
Rab18	A0A3Q4EI12	Rab18~A0A3Q4EI12	15846.1	15.8461	RAB18	RAB18, member RAS oncogene family	Cytoplasm	enzyme
Rab1A	P62821	Rab1A~P62821	28404.9	28.4049	RAB1A	RAB1A, member RAS oncogene family	Cytoplasm	enzyme
Rab21	P35282	Rab21~P35282	55983.3	55.9833	RAB21	RAB21, member RAS oncogene family	Cytoplasm	enzyme
Rab2a	P53994	Rab2a~P53994	38113.1	38.1131	RAB2A	RAB2A, member RAS oncogene family	Cytoplasm	enzyme
Rab5a	Q9CQD1	Rab5a~Q9CQD1	31843	31.8429	RAB5A	RAB5A, member RAS oncogene family	Cytoplasm	enzyme
Rab5b	P61021	Rab5b~P61021	44114.2	44.1142	RAB5B	RAB5B, member RAS oncogene family	Cytoplasm	enzyme
Rab5c	P35278	Rab5c~P35278	71027.8	71.0278	RAB5C	RAB5C, member RAS oncogene family	Cytoplasm	enzyme
Rab7a	P51150	Rab7a~P51150	21447.1	21.4471	RAB7A	RAB7A, member RAS oncogene family	Cytoplasm	enzyme
Rabggta	Q9JHK4	Rabggta~Q9JHK4	46518.2	46.5182	RABGGTA	Rab geranylgeranyltransferase subunit alpha	Extracellular Space	enzyme
Rac1	P63001	Rac1~P63001	12534.6	12.5346	RAC1	Rac family small GTPase 1	Plasma Membrane	enzyme
Rac2	Q05144	Rac2~Q05144	123874	123.874	RAC2	Rac family small GTPase 2	Cytoplasm	enzyme
Rack1	P68040	Rack1~P68040	26738.7	26.7387	RACK1	receptor for activated C kinase 1	Cytoplasm	enzyme
Rala	P63321	Rala~P63321	49675.6	49.6756	RALA	RAS like proto-oncogene A	Cytoplasm	enzyme
Ran	P62827	Ran~P62827	20451.4	20.4514	RAN	RAN, member RAS oncogene family	Nucleus	enzyme
Rap1a	P62835	Rap1a~P62835	21782.2	21.7822	RAP1A	RAP1A, member of RAS oncogene family	Cytoplasm	enzyme
Rap1b	Q99JI6	Rap1b~Q99JI6	21308.5	21.3085	RAP1B	RAP1B, member of RAS oncogene family	Cytoplasm	enzyme
Rars1	Q9D0I9	Rars1~Q9D0I9	18834.6	18.8346	RARS1	arginyl-tRNA synthetase 1	Cytoplasm	enzyme
Rbbp4	Q60972	Rbbp4~Q60972	25745.3	25.7453	RBBP4	RB binding protein 4, chromatin remodeling factor	Nucleus	enzyme
Rbx1	P62878	Rbx1~P62878	166790	166.79	Rbx1	ring-box 1	Cytoplasm	enzyme
Renbp	D6RHA2	Renbp~D6RHA2	24146.1	24.1461	RENBP	renin binding protein	Cytoplasm	enzyme
Rexo2	Q9D8S4	Rexo2~Q9D8S4	18101.4	18.1014	REXO2	RNA exonuclease 2	Cytoplasm	enzyme
Rgs10	Q9CQE5	Rgs10~Q9CQE5	14865.4	14.8654	RGS10	regulator of G protein signaling 10	Cytoplasm	enzyme
Rheb	Q921J2	Rheb~Q921J2	17779	17.7789	RHEB	Ras homolog, mTORC1 binding	Cytoplasm	enzyme
Rhoa	Q9QUI0	Rhoa~Q9QUI0	17030.9	17.0309	RHOA	ras homolog family member A	Cytoplasm	enzyme
Rhog	P84096	Rhog~P84096	10447.2	10.4472	RHOG	ras homolog family member G	Cytoplasm	enzyme
Rida	P52760	Rida~P52760	15733.5	15.7335	RIDA	reactive intermediate imine deaminase A homolog	Cytoplasm	enzyme
Rigi	Q6Q899	Rigi~Q6Q899	17587	17.587	RIGI	RNA sensor RIG-I	Cytoplasm	enzyme
Rnase1	P00683	Rnase1~P00683	10457.2	10.4572	RNASE1	ribonuclease A family member 1, pancreatic	Extracellular Space	enzyme
Rnase4	Q8C7E4	Rnase4~Q8C7E4	14996.6	14.9966	RNASE4	ribonuclease A family member 4	Extracellular Space	enzyme
Rnaset2b	A0A338P711	Rnaset2b~A0A338P711	14552.5	14.5525	RNASET2	ribonuclease T2	Cytoplasm	enzyme
Rnf213	A0A171EBL2	Rnf213~A0A171EBL2	8203.86	8.20386	RNF213	ring finger protein 213	Cytoplasm	enzyme
Rnmt	Q9D0L8	Rnmt~Q9D0L8	34400.6	34.4006	RNMT	RNA guanine-7 methyltransferase	Nucleus	enzyme
Rpe	B2KGF0	Rpe~B2KGF0	21853.4	21.8534	RPE	ribulose-5-phosphate-3-epimerase	Cytoplasm	enzyme
Rpia	P47968	Rpia~P47968	34216.4	34.2164	RPIA	ribose 5-phosphate isomerase A	Cytoplasm	enzyme
Rpl4	Q9D8E6	Rpl4~Q9D8E6	20413.6	20.4136	RPL4	ribosomal protein L4	Cytoplasm	enzyme
Rpn1	Q91YQ5	Rpn1~Q91YQ5	39254.4	39.2544	RPN1	ribophorin I	Cytoplasm	enzyme
Rpn2	A2ACG7	Rpn2~A2ACG7	55249.3	55.2493	RPN2	ribophorin II	Cytoplasm	enzyme
Rps3	P62908	Rps3~P62908	13773.5	13.7735	RPS3	ribosomal protein S3	Cytoplasm	enzyme
RtcA	Q9D7H3	RtcA~Q9D7H3	23865.9	23.8659	RTCA	RNA 3'-terminal phosphate cyclase	Nucleus	enzyme
Rtcb	Q99LF4	Rtcb~Q99LF4	10519.4	10.5194	RTCB	RNA 2',3'-cyclic phosphate and 5'-OH ligase	Cytoplasm	enzyme
Sae1	Q9R1T2	Sae1~Q9R1T2	5076.8	5.0768	SAE1	SUMO1 activating enzyme subunit 1	Cytoplasm	enzyme
Samhd1	F6TVP2	Samhd1~F6TVP2	91392.3	91.3923	SAMHD1	SAM and HD domain containing deoxynucleoside triphosphate triphosphohydrolase 1	Nucleus	enzyme
Samhd1	Q60710	Samhd1~Q60710	116462	116.462	SAMHD1	SAM and HD domain containing deoxynucleoside triphosphate triphosphohydrolase 1	Nucleus	enzyme
Sar1b	Q9CQC9	Sar1b~Q9CQC9	119419	119.419	SAR1B	secretion associated Ras related GTPase 1B	Cytoplasm	enzyme
Sars1	P26638	Sars1~P26638	42906.6	42.9066	SARS1	seryl-tRNA synthetase 1	Cytoplasm	enzyme
Scly	A0A0R4J069	Scly~A0A0R4J069	39644.6	39.6446	SCLY	selenocysteine lyase	Cytoplasm	enzyme
Sdcbp	O08992	Sdcbp~O08992	45891.4	45.8914	SDCBP	syndecan binding protein	Plasma Membrane	enzyme
Sdha	Q8K2B3	Sdha~Q8K2B3	45736.8	45.7368	SDHA	succinate dehydrogenase complex flavoprotein subunit A	Cytoplasm	enzyme
Sdhb	Q9CQA3	Sdhb~Q9CQA3	46672.7	46.6727	SDHB	succinate dehydrogenase complex iron sulfur subunit B	Cytoplasm	enzyme
Selenbp1	P17563	Selenbp1~P17563	45044	45.044	SELENBP1	selenium binding protein 1	Cytoplasm	enzyme
Sephs1	Q8BH69	Sephs1~Q8BH69	97525.2	97.5252	SEPHS1	selenophosphate synthetase 1	Other	enzyme
Sephs2	P97364	Sephs2~P97364	107433	107.433	SEPHS2	selenophosphate synthetase 2	Cytoplasm	enzyme
Septin2	E9Q3V6	Septin2~E9Q3V6	88544.8	88.5448	SEPTIN2	septin 2	Cytoplasm	enzyme
Septin9	A2A6U3	Septin9~A2A6U3	27706	27.706	SEPTIN9	septin 9	Cytoplasm	enzyme
Serpinc1	P32261	Serpinc1~P32261	56413.9	56.4139	SERPINC1	serpin family C member 1	Extracellular Space	enzyme
Setd3	D6RCY6	Setd3~D6RCY6	32931.3	32.9313	SETD3	SET domain containing 3, actin histidine methyltransferase	Nucleus	enzyme
Setd7	Q8VHL1	Setd7~Q8VHL1	19454.7	19.4547	SETD7	SET domain containing 7, histone lysine methyltransferase	Nucleus	enzyme
Sgsh	Q9EQ08	Sgsh~Q9EQ08	51090.1	51.0901	SGSH	N-sulfoglucosamine sulfohydrolase	Cytoplasm	enzyme
Sh3glb1	A0A0G2JEC4	Sh3glb1~A0A0G2JEC4	56495.7	56.4957	SH3GLB1	SH3 domain containing GRB2 like, endophilin B1	Cytoplasm	enzyme
Shmt1	P50431	Shmt1~P50431	102088	102.088	SHMT1	serine hydroxymethyltransferase 1	Cytoplasm	enzyme
Siae	A0A1L1SU77	Siae~A0A1L1SU77	244547	244.547	SIAE	sialic acid acetylesterase	Cytoplasm	enzyme
Sirt5	A0A1Y7VJY8	Sirt5~A0A1Y7VJY8	23655.9	23.6559	SIRT5	sirtuin 5	Cytoplasm	enzyme
Slfn1	Q9Z0I7	Slfn1~Q9Z0I7	60988.8	60.9888	Slfn1	schlafen 1	Nucleus	enzyme
Smpd1	Q04519	Smpd1~Q04519	131526	131.526	SMPD1	sphingomyelin phosphodiesterase 1	Cytoplasm	enzyme
Smpdl3a	P70158	Smpdl3a~P70158	24514.2	24.5142	SMPDL3A	sphingomyelin phosphodiesterase acid like 3A	Extracellular Space	enzyme
Sms	P97355	Sms~P97355	38249.4	38.2494	SMS	spermine synthase	Cytoplasm	enzyme
Snca	O55042	Snca~O55042	27914.1	27.9141	SNCA	synuclein alpha	Cytoplasm	enzyme
Snd1	Q78PY7	Snd1~Q78PY7	49097.7	49.0977	SND1	staphylococcal nuclease and tudor domain containing 1	Nucleus	enzyme
Snf8	A2A6M1	Snf8~A2A6M1	90821.1	90.8211	SNF8	SNF8 subunit of ESCRT-II	Cytoplasm	enzyme
Snrnp200	Q6P4T2	Snrnp200~Q6P4T2	35964.7	35.9646	SNRNP200	small nuclear ribonucleoprotein U5 subunit 200	Nucleus	enzyme
Sod1	P08228	Sod1~P08228	25476.3	25.4764	SOD1	superoxide dismutase 1	Cytoplasm	enzyme
Sod2	P09671	Sod2~P09671	19329.6	19.3296	SOD2	superoxide dismutase 2	Cytoplasm	enzyme
Sod3	O09164	Sod3~O09164	56248.8	56.2488	SOD3	superoxide dismutase 3	Extracellular Space	enzyme
Sord	Q64442	Sord~Q64442	12745.6	12.7456	SORD	sorbitol dehydrogenase	Cytoplasm	enzyme
Spr	Q91XH5	Spr~Q91XH5	38442.2	38.4422	SPR	sepiapterin reductase	Cytoplasm	enzyme
Srm	Q64674	Srm~Q64674	11557	11.557	SRM	spermidine synthase	Cytoplasm	enzyme
Ssb	P32067	Ssb~P32067	62544.1	62.5441	SSB	small RNA binding exonuclease protection factor La	Nucleus	enzyme
St8sia1	Q64687	St8sia1~Q64687	199861	199.861	ST8SIA1	ST8 alpha-N-acetyl-neuraminide alpha-2,8-sialyltransferase 1	Cytoplasm	enzyme
St8sia5	P70126	St8sia5~P70126		Nan	ST8SIA5	ST8 alpha-N-acetyl-neuraminide alpha-2,8-sialyltransferase 5	Cytoplasm	enzyme
Sucla2	Q9Z2I9	Sucla2~Q9Z2I9	43020.5	43.0205	SUCLA2	succinate-CoA ligase ADP-forming subunit beta	Cytoplasm	enzyme
Suclg1	Q9WUM5	Suclg1~Q9WUM5	85731.4	85.7314	SUCLG1	succinate-CoA ligase GDP/ADP-forming subunit alpha	Cytoplasm	enzyme
Suclg2	Q9Z2I8	Suclg2~Q9Z2I8	76723.8	76.7238	SUCLG2	succinate-CoA ligase GDP-forming subunit beta	Cytoplasm	enzyme
Sumo1	P63166	Sumo1~P63166	74597	74.597	SUMO1	small ubiquitin like modifier 1	Nucleus	enzyme
Sumo2	D3Z794	Sumo2~D3Z794	93782.5	93.7825	SUMO2	small ubiquitin like modifier 2	Nucleus	enzyme
Taldo1	A0A1B0GR11	Taldo1~A0A1B0GR11	74772.4	74.7724	TALDO1	transaldolase 1	Cytoplasm	enzyme
Tars1	Q9D0R2	Tars1~Q9D0R2	50372.7	50.3727	TARS1	threonyl-tRNA synthetase 1	Nucleus	enzyme
Tars3	Q8BLY2	Tars3~Q8BLY2	7279.38	7.27938	TARS3	threonyl-tRNA synthetase 3	Other	enzyme
Tecr	Q9CY27	Tecr~Q9CY27	102357	102.357	TECR	trans-2,3-enoyl-CoA reductase	Plasma Membrane	enzyme
Tgm2	P21981	Tgm2~P21981	66781.2	66.7812	TGM2	transglutaminase 2	Cytoplasm	enzyme
Tigar	Q8BZA9	Tigar~Q8BZA9	28467.7	28.4677	TIGAR	TP53 induced glycolysis regulatory phosphatase	Cytoplasm	enzyme
Tkt	P40142	Tkt~P40142	19462.2	19.4622	TKT	transketolase	Cytoplasm	enzyme
Tmx1	F6V084	Tmx1~F6V084	68489.3	68.4893	TMX1	thioredoxin related transmembrane protein 1	Cytoplasm	enzyme
Tnni2	A2A6K0	Tnni2~A2A6K0	11473.9	11.4739	TNNI2	troponin I2, fast skeletal type	Cytoplasm	enzyme
Tpi1	P17751	Tpi1~P17751			TPI1	triosephosphate isomerase 1	Cytoplasm	enzyme
Tppp	Q7TQD2	Tppp~Q7TQD2	77206.7	77.2067	TPPP	tubulin polymerization promoting protein	Cytoplasm	enzyme
Trap1	Q9CQN1	Trap1~Q9CQN1	14014.9	14.0149	TRAP1	TNF receptor associated protein 1	Cytoplasm	enzyme
Trim72	Q1XH17	Trim72~Q1XH17	96208.1	96.2081	TRIM72	tripartite motif containing 72	Cytoplasm	enzyme
Trmt112	Q8VCR4	Trmt112~Q8VCR4	53517	53.517	TRMT112	tRNA methyltransferase activator subunit 11-2	Cytoplasm	enzyme
Trnt1	Q8K1J6	Trnt1~Q8K1J6	56613.8	56.6138	TRNT1	tRNA nucleotidyl transferase 1	Cytoplasm	enzyme
Tst	P52196	Tst~P52196	45530.5	45.5305	TST	thiosulfate sulfurtransferase	Cytoplasm	enzyme
Tuba8	Q9JJZ2	Tuba8~Q9JJZ2		Nan	TUBA8	tubulin alpha 8	Cytoplasm	enzyme
Txn2	G3UZY2	Txn2~G3UZY2	24838.3	24.8383	TXN2	thioredoxin 2	Cytoplasm	enzyme
Txndc12	Q9CQU0	Txndc12~Q9CQU0	26151.7	26.1517	TXNDC12	thioredoxin domain containing 12	Cytoplasm	enzyme
Txndc17	Q9CQM5	Txndc17~Q9CQM5	37616.9	37.6169	TXNDC17	thioredoxin domain containing 17	Cytoplasm	enzyme
Txndc5	E9PXX7	Txndc5~E9PXX7	16579.4	16.5794	TXNDC5	thioredoxin domain containing 5	Cytoplasm	enzyme
Txnl1	A0A494B955	Txnl1~A0A494B955	19481.4	19.4814	TXNL1	thioredoxin like 1	Cytoplasm	enzyme
Txnrd1	Q9JMH6	Txnrd1~Q9JMH6	34481.4	34.4814	TXNRD1	thioredoxin reductase 1	Cytoplasm	enzyme
Txnrd2	A0A0M3HEQ0	Txnrd2~A0A0M3HEQ0	9117.58	9.11758	TXNRD2	thioredoxin reductase 2	Cytoplasm	enzyme
Txn	P10639	Txn~P10639	54832	54.832	TXN	thioredoxin	Cytoplasm	enzyme
Uap1	A0A0R4J085	Uap1~A0A0R4J085	13561.5	13.5615	UAP1	UDP-N-acetylglucosamine pyrophosphorylase 1	Nucleus	enzyme
Uba1	Q02053	Uba1~Q02053	52851.8	52.8518	UBA1	ubiquitin like modifier activating enzyme 1	Cytoplasm	enzyme
Uba2	Q9Z1F9	Uba2~Q9Z1F9	48234.9	48.2349	UBA2	ubiquitin like modifier activating enzyme 2	Cytoplasm	enzyme
Uba3	Q3TL72	Uba3~Q3TL72	10434.6	10.4346	UBA3	ubiquitin like modifier activating enzyme 3	Cytoplasm	enzyme
Uba5	Q8VE47	Uba5~Q8VE47	40691.8	40.6918	UBA5	ubiquitin like modifier activating enzyme 5	Cytoplasm	enzyme
Uba6	D3Z061	Uba6~D3Z061	28503.9	28.5039	UBA6	ubiquitin like modifier activating enzyme 6	Cytoplasm	enzyme
Ube2b	P63147	Ube2b~P63147	112325	112.325	UBE2B	ubiquitin conjugating enzyme E2 B	Cytoplasm	enzyme
Ube2d3	A0A0G2JE32	Ube2d3~A0A0G2JE32	146283	146.283	UBE2D3	ubiquitin conjugating enzyme E2 D3	Cytoplasm	enzyme
Ube2f	A0A087WQR9	Ube2f~A0A087WQR9	294001	294.001	UBE2F	ubiquitin conjugating enzyme E2 F (putative)	Cytoplasm	enzyme
Ube2g1	P62254	Ube2g1~P62254	157155	157.155	UBE2G1	ubiquitin conjugating enzyme E2 G1	Cytoplasm	enzyme
Ube2i	P63280	Ube2i~P63280	103723	103.723	UBE2I	ubiquitin conjugating enzyme E2 I	Nucleus	enzyme
Ube2l3	A0A338P786	Ube2l3~A0A338P786	123887	123.887	UBE2L3	ubiquitin conjugating enzyme E2 L3	Nucleus	enzyme
Ube2m	P61082	Ube2m~P61082	290711	290.711	UBE2M	ubiquitin conjugating enzyme E2 M	Cytoplasm	enzyme
Ube2n	P61089	Ube2n~P61089	27855.2	27.8553	UBE2N	ubiquitin conjugating enzyme E2 N	Cytoplasm	enzyme
Ube2o	Q6ZPJ3	Ube2o~Q6ZPJ3	26918.1	26.9181	UBE2O	ubiquitin conjugating enzyme E2 O	Nucleus	enzyme
Ube2r2	Q6ZWZ2	Ube2r2~Q6ZWZ2	140215	140.215	UBE2R2	ubiquitin conjugating enzyme E2 R2	Cytoplasm	enzyme
Ube2v2	Q9D2M8	Ube2v2~Q9D2M8	39666.6	39.6666	UBE2V2	ubiquitin conjugating enzyme E2 V2	Cytoplasm	enzyme
Ube3a	O08759	Ube3a~O08759	43096.6	43.0966	UBE3A	ubiquitin protein ligase E3A	Nucleus	enzyme
Ubr4	A2AN08	Ubr4~A2AN08	95517.6	95.5176	UBR4	ubiquitin protein ligase E3 component n-recognin 4	Nucleus	enzyme
Ufc1	Q9CR09	Ufc1~Q9CR09	28157.4	28.1574	UFC1	ubiquitin-fold modifier conjugating enzyme 1	Cytoplasm	enzyme
Ugdh	O70475	Ugdh~O70475	68231.7	68.2317	UGDH	UDP-glucose 6-dehydrogenase	Nucleus	enzyme
Uggt1	Q6P5E4	Uggt1~Q6P5E4	53687.7	53.6877	UGGT1	UDP-glucose glycoprotein glucosyltransferase 1	Cytoplasm	enzyme
Ugp2	Q91ZJ5	Ugp2~Q91ZJ5	19135.6	19.1356	UGP2	UDP-glucose pyrophosphorylase 2	Cytoplasm	enzyme
Upf1	Q9EPU0	Upf1~Q9EPU0	14957	14.957	UPF1	UPF1 RNA helicase and ATPase	Nucleus	enzyme
Uqcrb	Q9CQB4	Uqcrb~Q9CQB4	38113.8	38.1138	UQCRB	ubiquinol-cytochrome c reductase binding protein	Cytoplasm	enzyme
Uqcrc1	Q9CZ13	Uqcrc1~Q9CZ13	39124.6	39.1246	UQCRC1	ubiquinol-cytochrome c reductase core protein 1	Cytoplasm	enzyme
Uqcrc2	Q9DB77	Uqcrc2~Q9DB77	16137.6	16.1376	UQCRC2	ubiquinol-cytochrome c reductase core protein 2	Cytoplasm	enzyme
Urod	P70697	Urod~P70697	91713	91.713	UROD	uroporphyrinogen decarboxylase	Cytoplasm	enzyme
Uros	P51163	Uros~P51163	38452.6	38.4526	UROS	uroporphyrinogen III synthase	Cytoplasm	enzyme
Vars1	Q9Z1Q9	Vars1~Q9Z1Q9	66406.7	66.4067	VARS1	valyl-tRNA synthetase 1	Cytoplasm	enzyme
Vcl	Q64727	Vcl~Q64727	196689	196.689	VCL	vinculin	Plasma Membrane	enzyme
Vcp	Q01853	Vcp~Q01853	74559.9	74.5599	VCP	valosin containing protein	Cytoplasm	enzyme
Vps4a	Q8VEJ9	Vps4a~Q8VEJ9	84266.9	84.2669	VPS4A	vacuolar protein sorting 4 homolog A	Cytoplasm	enzyme
Wars1	P32921	Wars1~P32921			WARS1	tryptophanyl-tRNA synthetase 1	Cytoplasm	enzyme
Xdh	Q00519	Xdh~Q00519			XDH	xanthine dehydrogenase	Cytoplasm	enzyme
Xylt1	F8VPK6	Xylt1~F8VPK6			XYLT1	xylosyltransferase 1	Cytoplasm	enzyme
Yars	A2A7S7	Yars~A2A7S7			YARS1	tyrosyl-tRNA synthetase 1	Cytoplasm	enzyme
Ykt6	Q9CQW1	Ykt6~Q9CQW1			YKT6	YKT6 v-SNARE homolog	Cytoplasm	enzyme
Ywhaz	P63101	Ywhaz~P63101			YWHAZ	tyrosine 3-monooxygenase/tryptophan 5-monooxygenase activation protein zeta	Cytoplasm	enzyme
Adgrb2	H7BWZ2	Adgrb2~H7BWZ2	171761	171.761	ADGRB2	adhesion G protein-coupled receptor B2	Plasma Membrane	G-protein coupled receptor
Adgre5	A0A0D9SEG8	Adgre5~A0A0D9SEG8	80418.2	80.4183	ADGRE5	adhesion G protein-coupled receptor E5	Plasma Membrane	G-protein coupled receptor
Adgrl1	E9Q3V9	Adgrl1~E9Q3V9	167043	167.043	ADGRL1	adhesion G protein-coupled receptor L1	Plasma Membrane	G-protein coupled receptor
Adgrl3	D3YTW7	Adgrl3~D3YTW7	170705	170.705	ADGRL3	adhesion G protein-coupled receptor L3	Plasma Membrane	G-protein coupled receptor
Celsr2	Q9R0M0	Celsr2~Q9R0M0	61743.6	61.7436	CELSR2	cadherin EGF LAG seven-pass G-type receptor 2	Plasma Membrane	G-protein coupled receptor
Gpr158	Q8C419	Gpr158~Q8C419	58861	58.861	GPR158	G protein-coupled receptor 158	Plasma Membrane	G-protein coupled receptor
Gpr37l1	Q99JG2	Gpr37l1~Q99JG2	55142.6	55.1426	GPR37L1	G protein-coupled receptor 37 like 1	Plasma Membrane	G-protein coupled receptor
Gpr37	Q9QY42	Gpr37~Q9QY42	22329.3	22.3293	GPR37	G protein-coupled receptor 37	Plasma Membrane	G-protein coupled receptor
Lypd1	E0CXP0	Lypd1~E0CXP0	16794.2	16.7942	LYPD1	LY6/PLAUR domain containing 1	Plasma Membrane	G-protein coupled receptor
Omg	G3XA53	Omg~G3XA53	108963	108.963	OMG	oligodendrocyte myelin glycoprotein	Plasma Membrane	G-protein coupled receptor
Sort1	Q6PHU5	Sort1~Q6PHU5	40538.7	40.5387	SORT1	sortilin 1	Plasma Membrane	G-protein coupled receptor
Agt	A0A5F8MPW1	Agt~A0A5F8MPW1	66771.2	66.7712	AGT	angiotensinogen	Extracellular Space	growth factor
Bdnf	H9H9S8	Bdnf~H9H9S8	21951.6	21.9516	BDNF	brain derived neurotrophic factor	Extracellular Space	growth factor
Ccn2	H3BJW0	Ccn2~H3BJW0	57477.2	57.4772	CCN2	cellular communication network factor 2	Extracellular Space	growth factor
Ccn3	Q64299	Ccn3~Q64299	60630	60.63	CCN3	cellular communication network factor 3	Extracellular Space	growth factor
Cspg5	Q71M36	Cspg5~Q71M36	20894.8	20.8948	CSPG5	chondroitin sulfate proteoglycan 5	Extracellular Space	growth factor
Esm1	Q9QYY7	Esm1~Q9QYY7	49030.9	49.0309	ESM1	endothelial cell specific molecule 1	Extracellular Space	growth factor
Gas6	Q61592	Gas6~Q61592	80336.6	80.3366	GAS6	growth arrest specific 6	Extracellular Space	growth factor
Gmfb	Q9CQI3	Gmfb~Q9CQI3	37481.9	37.4819	GMFB	glia maturation factor beta	Cytoplasm	growth factor
Gmfg	Q9ERL7	Gmfg~Q9ERL7	76723.4	76.7234	GMFG	glia maturation factor gamma	Cytoplasm	growth factor
Grn	P28798	Grn~P28798	53238	53.238	GRN	granulin precursor	Extracellular Space	growth factor
Grp	Q8R1I2	Grp~Q8R1I2	28059.6	28.0596	GRP	gastrin releasing peptide	Extracellular Space	growth factor
Hbegf	Q06186	Hbegf~Q06186	54240.2	54.2402	HBEGF	heparin binding EGF like growth factor	Extracellular Space	growth factor
Hdgf	P51859	Hdgf~P51859	21052.8	21.0528	HDGF	heparin binding growth factor	Extracellular Space	growth factor
Igf1	D3Z7M4	Igf1~D3Z7M4	31686.9	31.6869	IGF1	insulin like growth factor 1	Extracellular Space	growth factor
Igf2	P09535	Igf2~P09535	27806.9	27.8069	IGF2	insulin like growth factor 2	Extracellular Space	growth factor
Ltbp4	D3Z598	Ltbp4~D3Z598	25491.8	25.4918	LTBP4	latent transforming growth factor beta binding protein 4	Extracellular Space	growth factor
Mst1	E0CXN0	Mst1~E0CXN0	25976.4	25.9764	MST1	macrophage stimulating 1	Extracellular Space	growth factor
Nenf	Q9CQ45	Nenf~Q9CQ45	78430.1	78.4301	NENF	neudesin neurotrophic factor	Extracellular Space	growth factor
Ogn	Q62000	Ogn~Q62000	74415.2	74.4152	OGN	osteoglycin	Extracellular Space	growth factor
Pdgfa	G5E891	Pdgfa~G5E891	28827.1	28.8271	PDGFA	platelet derived growth factor subunit A	Extracellular Space	growth factor
Ptn	P63089	Ptn~P63089	139556	139.556	PTN	pleiotrophin	Extracellular Space	growth factor
Tgfb2	A0A0A6YXU9	Tgfb2~A0A0A6YXU9	30344.8	30.3448	TGFB2	transforming growth factor beta 2	Extracellular Space	growth factor
Vgf	Q0VGU4	Vgf~Q0VGU4	35729.9	35.7299	VGF	VGF nerve growth factor inducible	Extracellular Space	growth factor
Anxa6	F8WIT2	Anxa6~F8WIT2	103935	103.935	ANXA6	annexin A6	Plasma Membrane	ion channel
Anxa7	A0A2C9F2D2	Anxa7~A0A2C9F2D2	91350.5	91.3505	ANXA7	annexin A7	Plasma Membrane	ion channel
Cacna2d1	E9Q1X8	Cacna2d1~E9Q1X8	122778	122.778	CACNA2D1	calcium voltage-gated channel auxiliary subunit alpha2delta 1	Plasma Membrane	ion channel
Cacna2d2	E9Q683	Cacna2d2~E9Q683	26510.2	26.5102	CACNA2D2	calcium voltage-gated channel auxiliary subunit alpha2delta 2	Plasma Membrane	ion channel
Cacna2d3	Q9Z1L5	Cacna2d3~Q9Z1L5	39723.2	39.7232	CACNA2D3	calcium voltage-gated channel auxiliary subunit alpha2delta 3	Plasma Membrane	ion channel
Clic1	Q9Z1Q5	Clic1~Q9Z1Q5	160011	160.011	CLIC1	chloride intracellular channel 1	Nucleus	ion channel
Clic4	Q9QYB1	Clic4~Q9QYB1	26522.7	26.5227	CLIC4	chloride intracellular channel 4	Plasma Membrane	ion channel
Clns1a	Q923F1	Clns1a~Q923F1	101810	101.81	CLNS1A	chloride nucleotide-sensitive channel 1A	Plasma Membrane	ion channel
Cul5	E9PV12	Cul5~E9PV12	27153.3	27.1533	CUL5	cullin 5	Nucleus	ion channel
Fxyd6	Q9D164	Fxyd6~Q9D164	59262.6	59.2625	FXYD6	FXYD domain containing ion transport regulator 6	Plasma Membrane	ion channel
Gria4	E9PX01	Gria4~E9PX01	15658.7	15.6587	GRIA4	glutamate ionotropic receptor AMPA type subunit 4	Plasma Membrane	ion channel
Kctd12	A0A0R4J2B2	Kctd12~A0A0R4J2B2	71798.7	71.7987	KCTD12	potassium channel tetramerization domain containing 12	Plasma Membrane	ion channel
Ryr1	A0A1L1SQG7	Ryr1~A0A1L1SQG7	72585.4	72.5854	RYR1	ryanodine receptor 1	Cytoplasm	ion channel
Vdac1	F2Z471	Vdac1~F2Z471	123093	123.093	VDAC1	voltage dependent anion channel 1	Cytoplasm	ion channel
Vdac1	Q60932	Vdac1~Q60932	107233	107.233	VDAC1	voltage dependent anion channel 1	Cytoplasm	ion channel
Vdac3	Q60931	Vdac3~Q60931	63001.8	63.0018	VDAC3	voltage dependent anion channel 3	Cytoplasm	ion channel
Aak1	Q3UHJ0	Aak1~Q3UHJ0	53987.6	53.9876	AAK1	AP2 associated kinase 1	Cytoplasm	kinase
Adk	P55264	Adk~P55264	40148.8	40.1487	ADK	adenosine kinase	Nucleus	kinase
Adpgk	A0A1L1SSF2	Adpgk~A0A1L1SSF2	53916.5	53.9165	ADPGK	ADP dependent glucokinase	Plasma Membrane	kinase
Ak1	Q9R0Y5	Ak1~Q9R0Y5	26468.7	26.4687	AK1	adenylate kinase 1	Cytoplasm	kinase
Ak2	Q9WTP6	Ak2~Q9WTP6	25426.3	25.4263	AK2	adenylate kinase 2	Cytoplasm	kinase
Ak3	Q9WTP7	Ak3~Q9WTP7	172795	172.795	AK3	adenylate kinase 3	Cytoplasm	kinase
Axl	Q00993	Axl~Q00993	13779	13.779	AXL	AXL receptor tyrosine kinase	Plasma Membrane	kinase
Cab39l	Q9DB16	Cab39l~Q9DB16	143812	143.812	CAB39L	calcium binding protein 39 like	Cytoplasm	kinase
Camk1	Q91YS8	Camk1~Q91YS8	63239.9	63.2399	CAMK1	calcium/calmodulin dependent protein kinase I	Cytoplasm	kinase
Camk2b	Q5SVJ0	Camk2b~Q5SVJ0	19453.4	19.4534	CAMK2B	calcium/calmodulin dependent protein kinase II beta	Cytoplasm	kinase
Camk2g	A0A2I3BQP6	Camk2g~A0A2I3BQP6	136332	136.332	CAMK2G	calcium/calmodulin dependent protein kinase II gamma	Cytoplasm	kinase
Cct2	P80314	Cct2~P80314	58066.4	58.0664	CCT2	chaperonin containing TCP1 subunit 2	Cytoplasm	kinase
Cdk5	P49615	Cdk5~P49615	18066.4	18.0664	CDK5	cyclin dependent kinase 5	Nucleus	kinase
Cdkn1b	P46414	Cdkn1b~P46414	24196	24.196	CDKN1B	cyclin dependent kinase inhibitor 1B	Nucleus	kinase
Ckb	Q04447	Ckb~Q04447	47473.3	47.4733	CKB	creatine kinase B	Cytoplasm	kinase
Ckmt1	P30275	Ckmt1~P30275	35108.1	35.108	CKMT1A/CKMT1B	creatine kinase, mitochondrial 1A	Cytoplasm	kinase
Ckmt2	Q6P8J7	Ckmt2~Q6P8J7	35108.1	35.108	CKMT2	creatine kinase, mitochondrial 2	Cytoplasm	kinase
Ckm	A0A0J9YKD4	Ckm~A0A0J9YKD4	22257.5	22.2575	CKM	creatine kinase, M-type	Cytoplasm	kinase
Ckm	P07310	Ckm~P07310	27012.8	27.0128	CKM	creatine kinase, M-type	Cytoplasm	kinase
Cmpk1	A0A0R4J093	Cmpk1~A0A0R4J093	18799	18.799	CMPK1	cytidine/uridine monophosphate kinase 1	Nucleus	kinase
Cmpk2	Q3U5Q7	Cmpk2~Q3U5Q7	18799	18.799	CMPK2	cytidine/uridine monophosphate kinase 2	Cytoplasm	kinase
Coasy	Q9DBL7	Coasy~Q9DBL7	138292	138.292	COASY	Coenzyme A synthase	Cytoplasm	kinase
Coq8a	Q60936	Coq8a~Q60936	50989.2	50.9892	COQ8A	coenzyme Q8A	Cytoplasm	kinase
Cpne3	Q8BT60	Cpne3~Q8BT60	35247.7	35.2477	CPNE3	copine 3	Cytoplasm	kinase
Crkl	P47941	Crkl~P47941	49558.6	49.5586	CRKL	CRK like proto-oncogene, adaptor protein	Cytoplasm	kinase
Csf1r	P09581	Csf1r~P09581	50716.3	50.7163	CSF1R	colony stimulating factor 1 receptor	Plasma Membrane	kinase
Csk	P41241	Csk~P41241	6846.6	6.8466	CSK	C-terminal Src kinase	Cytoplasm	kinase
Csnk2a1	Q60737	Csnk2a1~Q60737	252309	252.309	CSNK2A1	casein kinase 2 alpha 1	Nucleus	kinase
Csnk2b	G3UWU5	Csnk2b~G3UWU5	60405.8	60.4058	CSNK2B	casein kinase 2 beta	Cytoplasm	kinase
Dlg1	D3Z3B8	Dlg1~D3Z3B8	48994.5	48.9945	DLG1	discs large MAGUK scaffold protein 1	Plasma Membrane	kinase
Efna3	O08545	Efna3~O08545	35884.7	35.8847	EFNA3	ephrin A3	Plasma Membrane	kinase
Efnb2	P52800	Efnb2~P52800	134853	134.853	EFNB2	ephrin B2	Plasma Membrane	kinase
Efnb3	O35393	Efnb3~O35393	184802	184.802	EFNB3	ephrin B3	Plasma Membrane	kinase
Egfr	Q01279	Egfr~Q01279	60602.8	60.6028	EGFR	epidermal growth factor receptor	Plasma Membrane	kinase
Epha4	Q03137	Epha4~Q03137	62515.3	62.5153	EPHA4	EPH receptor A4	Plasma Membrane	kinase
Ephb4	E9PWK7	Ephb4~E9PWK7	170079	170.079	EPHB4	EPH receptor B4	Plasma Membrane	kinase
Ern1	Q9EQY0	Ern1~Q9EQY0	46853	46.853	ERN1	endoplasmic reticulum to nucleus signaling 1	Cytoplasm	kinase
Fgfr1	J3QN85	Fgfr1~J3QN85	88164.5	88.1645	FGFR1	fibroblast growth factor receptor 1	Plasma Membrane	kinase
Fgfr2	E9Q7T0	Fgfr2~E9Q7T0	50349.5	50.3495	FGFR2	fibroblast growth factor receptor 2	Plasma Membrane	kinase
Fgfr3	E9QNJ9	Fgfr3~E9QNJ9	48951	48.951	FGFR3	fibroblast growth factor receptor 3	Plasma Membrane	kinase
Fn3krp	Q8K274	Fn3krp~Q8K274	71278.7	71.2787	FN3KRP	fructosamine 3 kinase related protein	Cytoplasm	kinase
Fn3k	Q9ER35	Fn3k~Q9ER35	44013.3	44.0133	FN3K	fructosamine 3 kinase	Cytoplasm	kinase
Galk1	Q9R0N0	Galk1~Q9R0N0	57673.5	57.6735	GALK1	galactokinase 1	Cytoplasm	kinase
Gsk3a	D3Z7E5	Gsk3a~D3Z7E5	68625.4	68.6254	GSK3A	glycogen synthase kinase 3 alpha	Nucleus	kinase
Hk1	G3UVV4	Hk1~G3UVV4	19773.8	19.7738	HK1	hexokinase 1	Cytoplasm	kinase
Hk2	O08528	Hk2~O08528	24161.9	24.1619	HK2	hexokinase 2	Cytoplasm	kinase
Hk3	E9Q8S8	Hk3~E9Q8S8	45343.7	45.3436	HK3	hexokinase 3	Cytoplasm	kinase
Ilk	O55222	Ilk~O55222	43346.2	43.3462	ILK	integrin linked kinase	Plasma Membrane	kinase
Lyn	P25911	Lyn~P25911	34573.6	34.5736	LYN	LYN proto-oncogene, Src family tyrosine kinase	Cytoplasm	kinase
Map2k1	P31938	Map2k1~P31938	216178	216.178	MAP2K1	mitogen-activated protein kinase kinase 1	Cytoplasm	kinase
Map2k2	Q63932	Map2k2~Q63932	117429	117.429	MAP2K2	mitogen-activated protein kinase kinase 2	Cytoplasm	kinase
Map2k3	O09110	Map2k3~O09110	117429	117.429	MAP2K3	mitogen-activated protein kinase kinase 3	Cytoplasm	kinase
Map2k4	P47809	Map2k4~P47809	93275.7	93.2757	MAP2K4	mitogen-activated protein kinase kinase 4	Cytoplasm	kinase
Map2k6	P70236	Map2k6~P70236	42043.3	42.0433	MAP2K6	mitogen-activated protein kinase kinase 6	Cytoplasm	kinase
Mapk12	O08911	Mapk12~O08911	44049.9	44.0499	MAPK12	mitogen-activated protein kinase 12	Cytoplasm	kinase
Mapk14	P47811	Mapk14~P47811	43293.5	43.2935	MAPK14	mitogen-activated protein kinase 14	Cytoplasm	kinase
Mapk1	P63085	Mapk1~P63085	29425.2	29.4252	MAPK1	mitogen-activated protein kinase 1	Cytoplasm	kinase
Mapk3	Q63844	Mapk3~Q63844	30364.3	30.3643	MAPK3	mitogen-activated protein kinase 3	Cytoplasm	kinase
Mapkapk2	P49138	Mapkapk2~P49138	76259.5	76.2595	MAPKAPK2	MAPK activated protein kinase 2	Nucleus	kinase
Mapkapk3	Q3UMW7	Mapkapk3~Q3UMW7	20165.4	20.1654	MAPKAPK3	MAPK activated protein kinase 3	Nucleus	kinase
Mertk	Q60805	Mertk~Q60805	51240.9	51.2409	MERTK	MER proto-oncogene, tyrosine kinase	Plasma Membrane	kinase
Mpp1	P70290	Mpp1~P70290	180480	180.48	MPP1	MAGUK p55 scaffold protein 1	Plasma Membrane	kinase
Mylk2	Q8VCR8	Mylk2~Q8VCR8	185464	185.464	MYLK2	myosin light chain kinase 2	Cytoplasm	kinase
Nagk	D3YXG2	Nagk~D3YXG2	39366.6	39.3666	NAGK	N-acetylglucosamine kinase	Cytoplasm	kinase
Nck1	Q99M51	Nck1~Q99M51	5876.6	5.8766	NCK1	NCK adaptor protein 1	Cytoplasm	kinase
Ndrg1	Q62433	Ndrg1~Q62433	79776.8	79.7768	NDRG1	N-myc downstream regulated 1	Nucleus	kinase
Nek7	Q3TN15	Nek7~Q3TN15			NEK7	NIMA related kinase 7	Nucleus	kinase
Nek9	Q8K1R7	Nek9~Q8K1R7	101610	101.61	NEK9	NIMA related kinase 9	Nucleus	kinase
Nme1	P15532	Nme1~P15532	16442.1	16.4421	NME1	NME/NM23 nucleoside diphosphate kinase 1	Cytoplasm	kinase
Nme2	Q01768	Nme2~Q01768	24549.3	24.5493	NME2	NME/NM23 nucleoside diphosphate kinase 2	Nucleus	kinase
Nrbp1	D3YUV1	Nrbp1~D3YUV1	48354.6	48.3546	NRBP1	nuclear receptor binding protein 1	Nucleus	kinase
Ntrk2	A0A286YCV8	Ntrk2~A0A286YCV8	38011.5	38.0115	NTRK2	neurotrophic receptor tyrosine kinase 2	Plasma Membrane	kinase
Oxsr1	Q6P9R2	Oxsr1~Q6P9R2	113260	113.26	OXSR1	oxidative stress responsive kinase 1	Nucleus	kinase
Pak1	G5E884	Pak1~G5E884	14275.1	14.2751	PAK1	p21 (RAC1) activated kinase 1	Cytoplasm	kinase
Pak2	Q8CIN4	Pak2~Q8CIN4	96024.2	96.0242	PAK2	p21 (RAC1) activated kinase 2	Cytoplasm	kinase
Pank4	F7B6K4	Pank4~F7B6K4	43231.6	43.2316	PANK4	pantothenate kinase 4 (inactive)	Cytoplasm	kinase
Pdgfra	A0A0J9YV87	Pdgfra~A0A0J9YV87	53247.2	53.2472	PDGFRA	platelet derived growth factor receptor alpha	Plasma Membrane	kinase
Pdxk	Q8K183	Pdxk~Q8K183	34540.7	34.5407	PDXK	pyridoxal kinase	Cytoplasm	kinase
Pfkl	P12382	Pfkl~P12382	28567.3	28.5673	PFKL	phosphofructokinase, liver type	Cytoplasm	kinase
Pfkm	P47857	Pfkm~P47857	18370.5	18.3705	PFKM	phosphofructokinase, muscle	Cytoplasm	kinase
Pfkp	Q8C605	Pfkp~Q8C605	13814.9	13.8149	PFKP	phosphofructokinase, platelet	Cytoplasm	kinase
Pgk1	P09411	Pgk1~P09411	31487	31.487	PGK1	phosphoglycerate kinase 1	Cytoplasm	kinase
Pgk2	P09041	Pgk2~P09041	7960.47	7.96047	PGK2	phosphoglycerate kinase 2	Cytoplasm	kinase
Phka1	A2AI87	Phka1~A2AI87	125772	125.772	PHKA1	phosphorylase kinase regulatory subunit alpha 1	Cytoplasm	kinase
Phkb	E0CX43	Phkb~E0CX43	54389	54.389	PHKB	phosphorylase kinase regulatory subunit beta	Cytoplasm	kinase
Phkb	Q7TSH2	Phkb~Q7TSH2	56153.9	56.1539	PHKB	phosphorylase kinase regulatory subunit beta	Cytoplasm	kinase
Pik3cd	B0QZL5	Pik3cd~B0QZL5	84922.4	84.9224	PIK3CD	phosphatidylinositol-4,5-bisphosphate 3-kinase catalytic subunit delta	Cytoplasm	kinase
Pip4k2b	Q80XI4	Pip4k2b~Q80XI4	59388.9	59.3889	PIP4K2B	phosphatidylinositol-5-phosphate 4-kinase type 2 beta	Cytoplasm	kinase
Pklr	E9Q509	Pklr~E9Q509	30114.3	30.1143	PKLR	pyruvate kinase L/R	Cytoplasm	kinase
Pkm	P52480	Pkm~P52480	32277	32.2771	PKM	pyruvate kinase M1/2	Cytoplasm	kinase
Pnkp	G5E8N7	Pnkp~G5E8N7	35608.2	35.6082	PNKP	polynucleotide kinase 3'-phosphatase	Nucleus	kinase
Prkaa1	Q3TUQ7	Prkaa1~Q3TUQ7	27854.8	27.8548	PRKAA1	protein kinase AMP-activated catalytic subunit alpha 1	Cytoplasm	kinase
Prkaca	P05132	Prkaca~P05132	29063.2	29.0632	PRKACA	protein kinase cAMP-activated catalytic subunit alpha	Cytoplasm	kinase
Prkag1	O54950	Prkag1~O54950	26372.2	26.3722	PRKAG1	protein kinase AMP-activated non-catalytic subunit gamma 1	Nucleus	kinase
Prkar1a	Q9DBC7	Prkar1a~Q9DBC7	22906.4	22.9064	PRKAR1A	protein kinase cAMP-dependent type I regulatory subunit alpha	Cytoplasm	kinase
Prkar2a	A0A0A6YX73	Prkar2a~A0A0A6YX73	22964.9	22.9649	PRKAR2A	protein kinase cAMP-dependent type II regulatory subunit alpha	Cytoplasm	kinase
Prps1l3	G3UXL2	Prps1l3~G3UXL2	45626	45.626	Prps1l3	phosphoribosyl pyrophosphate synthetase 1-like 3	Other	kinase
Ptk2b	E9Q2A6	Ptk2b~E9Q2A6	28152.2	28.1522	PTK2B	protein tyrosine kinase 2 beta	Cytoplasm	kinase
Ret	P35546	Ret~P35546	17447.4	17.4474	RET	ret proto-oncogene	Plasma Membrane	kinase
Rfk	Q8CFV9	Rfk~Q8CFV9	18561.8	18.5618	RFK	riboflavin kinase	Cytoplasm	kinase
Rock1	P70335	Rock1~P70335	31419.6	31.4196	ROCK1	Rho associated coiled-coil containing protein kinase 1	Cytoplasm	kinase
Rock2	A0A1Y7VMN0	Rock2~A0A1Y7VMN0	28024.7	28.0247	ROCK2	Rho associated coiled-coil containing protein kinase 2	Cytoplasm	kinase
Rps6ka1	E9PWV3	Rps6ka1~E9PWV3	105104	105.104	RPS6KA1	ribosomal protein S6 kinase A1	Cytoplasm	kinase
Rps6ka3	P18654	Rps6ka3~P18654	16625.5	16.6255	RPS6KA3	ribosomal protein S6 kinase A3	Cytoplasm	kinase
Slk	O54988	Slk~O54988	18757.3	18.7573	SLK	STE20 like kinase	Nucleus	kinase
Stk26	A2AD84	Stk26~A2AD84	105336	105.336	STK26	serine/threonine kinase 26	Nucleus	kinase
Stk38	Q91VJ4	Stk38~Q91VJ4	32177.6	32.1776	STK38	serine/threonine kinase 38	Nucleus	kinase
Stk4	Q9JI11	Stk4~Q9JI11	83355.9	83.3559	STK4	serine/threonine kinase 4	Cytoplasm	kinase
Taok3	Q8BYC6	Taok3~Q8BYC6	119327	119.327	TAOK3	TAO kinase 3	Cytoplasm	kinase
Tgfbr3	A0A0R4J097	Tgfbr3~A0A0R4J097	34278	34.278	TGFBR3	transforming growth factor beta receptor 3	Plasma Membrane	kinase
Tkfc	Q3UTZ4	Tkfc~Q3UTZ4	266925	266.925	TKFC	triokinase and FMN cyclase	Cytoplasm	kinase
Tssk5	Q8C1R0	Tssk5~Q8C1R0	114769	114.769	Tssk5	testis-specific serine kinase 5	Other	kinase
Ttn	A2ASS6	Ttn~A2ASS6	14730.9	14.7309	TTN	titin	Cytoplasm	kinase
Twf1	Q91YR1	Twf1~Q91YR1	99819.5	99.8195	TWF1	twinfilin actin binding protein 1	Cytoplasm	kinase
Twf2	Q9Z0P5	Twf2~Q9Z0P5	572290	572.29	TWF2	twinfilin actin binding protein 2	Cytoplasm	kinase
Tyro3	P55144	Tyro3~P55144	176434	176.434	TYRO3	TYRO3 protein tyrosine kinase	Plasma Membrane	kinase
Wnk1	P83741	Wnk1~P83741			WNK1	WNK lysine deficient protein kinase 1	Cytoplasm	kinase
1110004F10Rik	A0A0U1RPJ7	1110004F10Rik~A0A0U1RPJ7	6852.61	6.85261	C11orf58	chromosome 11 open reading frame 58	Other	other
1110032A03Rik	H3BL73	1110032A03Rik~H3BL73	16820.5	16.8206	C11orf1	chromosome 11 open reading frame 1	Nucleus	other
2210010C04Rik	Q9CPN9	2210010C04Rik~Q9CPN9	26422	26.422	2210010C04Rik	RIKEN cDNA 2210010C04 gene	Extracellular Space	other
2210016F16Rik	G3X8U3	2210016F16Rik~G3X8U3	38615.2	38.6152	C9orf64	chromosome 9 open reading frame 64	Other	other
AI182371	A0A2I3BRQ1	AI182371~A0A2I3BRQ1	40054.4	40.0544	AI182371	expressed sequence AI182371	Other	other
Aamdc	D3YZD8	Aamdc~D3YZD8	16357.9	16.3578	AAMDC	adipogenesis associated Mth938 domain containing	Cytoplasm	other
Abi3bp	A0A338P6S8	Abi3bp~A0A338P6S8	179513	179.513	Abi3bp	ABI family member 3 binding protein	Extracellular Space	other
Abracl	E9QMV2	Abracl~E9QMV2	9058.43	9.05843	ABRACL	ABRA C-terminal like	Other	other
Abraxas2	D3Z4D8	Abraxas2~D3Z4D8	33527.8	33.5278	ABRAXAS2	abraxas 2, BRISC complex subunit	Nucleus	other
Acan	Q61282	Acan~Q61282	221941	221.941	Acan	aggrecan	Extracellular Space	other
Acta1	P68134	Acta1~P68134	42051	42.051	ACTA1	actin alpha 1, skeletal muscle	Cytoplasm	other
Actbl2	Q8BFZ3	Actbl2~Q8BFZ3	42004.2	42.0042	ACTBL2	actin beta like 2	Nucleus	other
Actb	P60710	Actb~P60710	41736.7	41.7367	ACTB	actin beta	Cytoplasm	other
Actg1	P63260	Actg1~P63260	41792.8	41.7928	ACTG1	actin gamma 1	Cytoplasm	other
Actl6a	A0A0A6YWG8	Actl6a~A0A0A6YWG8	27197.9	27.1979	ACTL6A	actin like 6A	Nucleus	other
Actn3	O88990	Actn3~O88990	103043	103.043	Actn3	actinin alpha 3	Plasma Membrane	other
Actr1a	A0A494BB86	Actr1a~A0A494BB86	37669	37.669	ACTR1A	actin related protein 1A	Cytoplasm	other
Actr1b	Q8R5C5	Actr1b~Q8R5C5	42281.3	42.2813	ACTR1B	actin related protein 1B	Cytoplasm	other
Actr2	P61161	Actr2~P61161	44760.8	44.7608	ACTR2	actin related protein 2	Plasma Membrane	other
Actr3	Q99JY9	Actr3~Q99JY9	47357.2	47.3571	ACTR3	actin related protein 3	Plasma Membrane	other
Add1	Q9QYC0	Add1~Q9QYC0	80646.5	80.6465	ADD1	adducin 1	Cytoplasm	other
Add2	Q9QYB8	Add2~Q9QYB8	80641.8	80.6418	ADD2	adducin 2	Cytoplasm	other
Add3	A0A494B9K4	Add3~A0A494B9K4	78318	78.318	ADD3	adducin 3	Cytoplasm	other
Adipoq	Q60994	Adipoq~Q60994	26809	26.809	ADIPOQ	adiponectin, C1Q and collagen domain containing	Extracellular Space	other
Agfg1	A0A087WNV1	Agfg1~A0A087WNV1	174287	174.287	AGFG1	ArfGAP with FG repeats 1	Nucleus	other
Agrn	M0QWP1	Agrn~M0QWP1	52029.4	52.0294	AGRN	agrin	Plasma Membrane	other
Ahnak	E9Q616	Ahnak~E9Q616	38117.1	38.1171	AHNAK	AHNAK nucleoprotein	Nucleus	other
Ahsa1	Q8BK64	Ahsa1~Q8BK64	37325.6	37.3256	AHSA1	activator of HSP90 ATPase activity 1	Cytoplasm	other
Ahsg	P29699	Ahsg~P29699	33997.2	33.9972	AHSG	alpha 2-HS glycoprotein	Extracellular Space	other
Akt1s1	F6R8S6	Akt1s1~F6R8S6	36023.5	36.0235	AKT1S1	AKT1 substrate 1	Cytoplasm	other
Albfm1	F8VQ07	Albfm1~F8VQ07	68692.5	68.6925	Albfm1	albumin superfamily member 1	Other	other
Alcam	E9Q3Q6	Alcam~E9Q3Q6	54467.8	54.4678	ALCAM	activated leukocyte cell adhesion molecule	Plasma Membrane	other
Alyref	O08583	Alyref~O08583	39029.2	39.0292	Alyref	Aly/REF export factor	Nucleus	other
Amph	A0A0G2JEG8	Amph~A0A0G2JEG8	57643.7	57.6437	AMPH	amphiphysin	Plasma Membrane	other
Ank1	A0A0R4J1N7	Ank1~A0A0R4J1N7	67177.4	67.1774	ANK1	ankyrin 1	Plasma Membrane	other
Ankrd13a	Q80UP5	Ankrd13a~Q80UP5	22954.5	22.9545	ANKRD13A	ankyrin repeat domain 13A	Plasma Membrane	other
Anp32a	D3YYE1	Anp32a~D3YYE1	19234.5	19.2345	Anp32a	acidic (leucine-rich) nuclear phosphoprotein 32 family, member A	Nucleus	other
Anp32b	Q9EST5	Anp32b~Q9EST5	109651	109.651	Anp32b	acidic (leucine-rich) nuclear phosphoprotein 32 family, member B	Nucleus	other
Anp32e	E9PZF5	Anp32e~E9PZF5	56928.6	56.9286	Anp32e	acidic (leucine-rich) nuclear phosphoprotein 32 family, member E	Cytoplasm	other
Anxa11	P97384	Anxa11~P97384	38676.2	38.6762	ANXA11	annexin A11	Nucleus	other
Anxa2	P07356	Anxa2~P07356	35915.7	35.9157	ANXA2	annexin A2	Plasma Membrane	other
Anxa4	P97429	Anxa4~P97429	75288.6	75.2886	ANXA4	annexin A4	Plasma Membrane	other
Ap1b1	O35643	Ap1b1~O35643	48542.8	48.5428	AP1B1	adaptor related protein complex 1 subunit beta 1	Cytoplasm	other
Ap1g1	P22892	Ap1g1~P22892	107664	107.664	AP1G1	adaptor related protein complex 1 subunit gamma 1	Cytoplasm	other
Ap2b1	H3BIY9	Ap2b1~H3BIY9	141003	141.003	Ap2b1	adaptor-related protein complex 2, beta 1 subunit	Plasma Membrane	other
Ap2m1	P84091	Ap2m1~P84091	74319.3	74.3193	AP2M1	adaptor related protein complex 2 subunit mu 1	Cytoplasm	other
Apaf1	O88879	Apaf1~O88879	26247	26.247	APAF1	apoptotic peptidase activating factor 1	Cytoplasm	other
Apbb1ip	Q8R5A3	Apbb1ip~Q8R5A3		Nan	APBB1IP	amyloid beta precursor protein binding family B member 1 interacting protein	Cytoplasm	other
Apcs	P12246	Apcs~P12246	19301.7	19.3017	APCS	amyloid P component, serum	Extracellular Space	other
Api5	O35841	Api5~O35841	72848.1	72.8481	API5	apoptosis inhibitor 5	Cytoplasm	other
Aplp1	A0A0R4IZZ1	Aplp1~A0A0R4IZZ1	80467.2	80.4672	APLP1	amyloid beta precursor like protein 1	Extracellular Space	other
Aplp2	Q06335	Aplp2~Q06335	30615.5	30.6155	APLP2	amyloid beta precursor like protein 2	Cytoplasm	other
Aplp2	Q60709	Aplp2~Q60709	11309.1	11.3091	APLP2	amyloid beta precursor like protein 2	Cytoplasm	other
Apoc1	P34928	Apoc1~P34928	10922.3	10.9223	Apoc1	apolipoprotein C-I	Extracellular Space	other
Apon	G3X9D6	Apon~G3X9D6	84688.8	84.6888	Apon	apolipoprotein N	Other	other
Appl1	Q8K3H0	Appl1~Q8K3H0	19723.9	19.7239	APPL1	adaptor protein, phosphotyrosine interacting with PH domain and leucine zipper 1	Cytoplasm	other
App	A0A2I3BQZ9	App~A0A2I3BQZ9	57229.4	57.2294	APP	amyloid beta precursor protein	Plasma Membrane	other
Arcn1	Q5XJY5	Arcn1~Q5XJY5	20396.6	20.3966	ARCN1	archain 1	Cytoplasm	other
Arfip1	G5E8V9	Arfip1~G5E8V9	88925.5	88.9255	ARFIP1	ADP ribosylation factor interacting protein 1	Cytoplasm	other
Arhgap17	E9QAJ9	Arhgap17~E9QAJ9	122860	122.86	ARHGAP17	Rho GTPase activating protein 17	Cytoplasm	other
Arhgap1	A2AH25	Arhgap1~A2AH25	23407.4	23.4074	ARHGAP1	Rho GTPase activating protein 1	Cytoplasm	other
Arhgdia	Q99PT1	Arhgdia~Q99PT1	108693	108.693	ARHGDIA	Rho GDP dissociation inhibitor alpha	Cytoplasm	other
Arhgef1	E9PUF7	Arhgef1~E9PUF7	57696.8	57.6968	ARHGEF1	Rho guanine nucleotide exchange factor 1	Cytoplasm	other
Arhgef6	F6WMJ3	Arhgef6~F6WMJ3	20227.2	20.2272	ARHGEF6	Rac/Cdc42 guanine nucleotide exchange factor 6	Cytoplasm	other
Arl6ip5	Q8R5J9	Arl6ip5~Q8R5J9	50548.8	50.5488	ARL6IP5	ADP ribosylation factor like GTPase 6 interacting protein 5	Cytoplasm	other
Armh4	D3Z566	Armh4~D3Z566	41626.3	41.6263	ARMH4	armadillo like helical domain containing 4	Extracellular Space	other
Arpc1a	Q9R0Q6	Arpc1a~Q9R0Q6	34357.1	34.3571	ARPC1A	actin related protein 2/3 complex subunit 1A	Extracellular Space	other
Arpc1b	Q91Z25	Arpc1b~Q91Z25	20524.7	20.5247	ARPC1B	actin related protein 2/3 complex subunit 1B	Cytoplasm	other
Arpc2	Q9CVB6	Arpc2~Q9CVB6	19667	19.667	ARPC2	actin related protein 2/3 complex subunit 2	Cytoplasm	other
Arpc3	Q9JM76	Arpc3~Q9JM76	16980.3	16.9803	ARPC3	actin related protein 2/3 complex subunit 3	Cytoplasm	other
Arpc4	P59999	Arpc4~P59999	16288.4	16.2884	ARPC4	actin related protein 2/3 complex subunit 4	Cytoplasm	other
Arpc5l	Q9D898	Arpc5l~Q9D898	7656.63	7.65663	ARPC5L	actin related protein 2/3 complex subunit 5 like	Cytoplasm	other
Arpc5	Q9CPW4	Arpc5~Q9CPW4	53748.2	53.7482	ARPC5	actin related protein 2/3 complex subunit 5	Cytoplasm	other
Aspn	Q99MQ4	Aspn~Q99MQ4	59795.7	59.7957	ASPN	asporin	Extracellular Space	other
Aspscr1	Q8VBT9	Aspscr1~Q8VBT9	46584.5	46.5845	ASPSCR1	ASPSCR1 tether for SLC2A4, UBX domain containing	Cytoplasm	other
Atg4a-ps	A0A0G2JFS9	Atg4a-ps~A0A0G2JFS9	64217.4	64.2174	Atg4a-ps	autophagy related 4A, pseudogene	Other	other
Atl3	E9PYT3	Atl3~E9PYT3	112982	112.982	ATL3	atlastin GTPase 3	Cytoplasm	other
Atpif1	E9PV44	Atpif1~E9PV44	98190.9	98.1909	ATP5IF1	ATP synthase inhibitory factor subunit 1	Cytoplasm	other
Atxn10	P28658	Atxn10~P28658	35331.9	35.3319	ATXN10	ataxin 10	Cytoplasm	other
Babam1	Q3UI43	Babam1~Q3UI43	39696.2	39.6962	BABAM1	BRISC and BRCA1 A complex member 1	Nucleus	other
Babam2	Q8K3W0	Babam2~Q8K3W0	61860.2	61.8602	BABAM2	BRISC and BRCA1 A complex member 2	Cytoplasm	other
Bag1	F6TCF9	Bag1~F6TCF9	50942.5	50.9425	BAG1	BAG cochaperone 1	Cytoplasm	other
Bag3	Q9JLV1	Bag3~Q9JLV1	115372	115.372	BAG3	BAG cochaperone 3	Cytoplasm	other
Bag5	Q8CI32	Bag5~Q8CI32	10102.6	10.1026	BAG5	BAG cochaperone 5	Cytoplasm	other
Banf1	O54962	Banf1~O54962	18955.6	18.9556	BANF1	BAF nuclear assembly factor 1	Nucleus	other
Bcan	Q61361	Bcan~Q61361	43493.8	43.4937	BCAN	brevican	Extracellular Space	other
Bcl2l13	P59017	Bcl2l13~P59017	41639.2	41.6392	BCL2L13	BCL2 like 13	Cytoplasm	other
Bgn	P28653	Bgn~P28653	45786.3	45.7863	BGN	biglycan	Extracellular Space	other
Bid	P70444	Bid~P70444	55808.1	55.8081	BID	BH3 interacting domain death agonist	Cytoplasm	other
Bin1	A0A3Q4EBK4	Bin1~A0A3Q4EBK4	52511.1	52.5111	BIN1	bridging integrator 1	Nucleus	other
Bin2	A0A5F8MQ05	Bin2~A0A5F8MQ05	33524.5	33.5245	BIN2	bridging integrator 2	Plasma Membrane	other
Bola1	Q9D8S9	Bola1~Q9D8S9	29978.2	29.9782	BOLA1	bolA family member 1	Cytoplasm	other
Bola2	Q8BGS2	Bola2~Q8BGS2	32850.9	32.8509	Bola2	bolA-like 2 (E. coli)	Cytoplasm	other
Brk1	Q91VR8	Brk1~Q91VR8	59278.8	59.2788	BRK1	BRICK1 subunit of SCAR/WAVE actin nucleating complex	Cytoplasm	other
Btf3l4	Q9CQH7	Btf3l4~Q9CQH7	36766.3	36.7663	BTF3L4	basic transcription factor 3 like 4	Other	other
Bub3	A0A140LHA2	Bub3~A0A140LHA2	48063.2	48.0632	BUB3	BUB3 mitotic checkpoint protein	Nucleus	other
C1qa	P98086	C1qa~P98086	26717.3	26.7173	C1QA	complement C1q A chain	Extracellular Space	other
C1qb	P14106	C1qb~P14106	15670.7	15.6707	C1QB	complement C1q B chain	Extracellular Space	other
C1qc	Q02105	C1qc~Q02105	80073.3	80.0733	C1QC	complement C1q C chain	Extracellular Space	other
C4bpa	P08607	C4bpa~P08607	188878	188.878	C4bp	complement component 4 binding protein	Extracellular Space	other
C4b	P01029	C4b~P01029	86630.6	86.6306	C4A/C4B	complement C4A (Rodgers blood group)	Extracellular Space	other
C6	Q91X70	C6~Q91X70	65393.3	65.3933	C6	complement C6	Extracellular Space	other
C7	D3YXF5	C7~D3YXF5	66229.3	66.2293	C7	complement C7	Extracellular Space	other
C8a	A2A997	C8a~A2A997	22507.9	22.5079	C8A	complement C8 alpha chain	Extracellular Space	other
C8b	Q8BH35	C8b~Q8BH35	63426.1	63.4261	C8B	complement C8 beta chain	Extracellular Space	other
C9	A0A0R4J032	C9~A0A0R4J032	29032.5	29.0326	C9	complement C9	Extracellular Space	other
Cachd1	Q6PDJ1	Cachd1~Q6PDJ1	130561	130.561	CACHD1	cache domain containing 1	Other	other
Cacybp	Q9CXW3	Cacybp~Q9CXW3	47345.5	47.3455	CACYBP	calcyclin binding protein	Nucleus	other
Cadm1	A0A668KLV1	Cadm1~A0A668KLV1	46692.3	46.6923	CADM1	cell adhesion molecule 1	Plasma Membrane	other
Cadm2	G3UZM4	Cadm2~G3UZM4	42723.3	42.7233	CADM2	cell adhesion molecule 2	Plasma Membrane	other
Cadm3	K4DI58	Cadm3~K4DI58	243238	243.238	CADM3	cell adhesion molecule 3	Plasma Membrane	other
Cadm4	Q8R464	Cadm4~Q8R464	29994.1	29.9941	CADM4	cell adhesion molecule 4	Plasma Membrane	other
Calb1	P12658	Calb1~P12658	8549.89	8.54989	CALB1	calbindin 1	Cytoplasm	other
Calb2	Q08331	Calb2~Q08331	61836.4	61.8364	CALB2	calbindin 2	Cytoplasm	other
Calca	A0A0U1RNG0	Calca~A0A0U1RNG0	16837.6	16.8376	CALCB	calcitonin related polypeptide beta	Extracellular Space	other
Cald1	E9QA16	Cald1~E9QA16	16766.8	16.7667	Cald1	caldesmon 1	Plasma Membrane	other
Calm1	P0DP26	Calm1~P0DP26	47994.5	47.9945	Calm1 (includes others)	calmodulin 1	Nucleus	other
Calm4	Q9JM83	Calm4~Q9JM83	37063.7	37.0637	CALML5	calmodulin like 5	Cytoplasm	other
Calu	O35887	Calu~O35887	41624.4	41.6244	CALU	calumenin	Cytoplasm	other
Camp	P51437	Camp~P51437	135633	135.633	CAMP	cathelicidin antimicrobial peptide	Cytoplasm	other
Canx	P35564	Canx~P35564	52862.1	52.8621	CANX	calnexin	Cytoplasm	other
Cap1	P40124	Cap1~P40124	38768.9	38.7689	CAP1	cyclase associated actin cytoskeleton regulatory protein 1	Plasma Membrane	other
Cap2	Q9CYT6	Cap2~Q9CYT6	79872.2	79.8722	CAP2	cyclase associated actin cytoskeleton regulatory protein 2	Plasma Membrane	other
Capg	Q99LB4	Capg~Q99LB4	94241.6	94.2416	CAPG	capping actin protein, gelsolin like	Nucleus	other
Caprin1	Q60865	Caprin1~Q60865	32967.1	32.9671	CAPRIN1	cell cycle associated protein 1	Plasma Membrane	other
Capza1	Q5RKN9	Capza1~Q5RKN9	29295.2	29.2952	CAPZA1	capping actin protein of muscle Z-line subunit alpha 1	Cytoplasm	other
Capza2	P47754	Capza2~P47754	29295.2	29.2952	CAPZA2	capping actin protein of muscle Z-line subunit alpha 2	Cytoplasm	other
Capzb	A2AMW0	Capzb~A2AMW0	16062.3	16.0623	CAPZB	capping actin protein of muscle Z-line subunit beta	Cytoplasm	other
Capzb	P47757	Capzb~P47757	46338.7	46.3387	CAPZB	capping actin protein of muscle Z-line subunit beta	Cytoplasm	other
Cartpt	P56388	Cartpt~P56388	57820.9	57.8209	CARTPT	CART prepropeptide	Extracellular Space	other
Casq1	O09165	Casq1~O09165	59795.3	59.7953	CASQ1	calsequestrin 1	Cytoplasm	other
Cavin2	Q63918	Cavin2~Q63918	21113.2	21.1132	CAVIN2	caveolae associated protein 2	Plasma Membrane	other
Cbln1	Q9R171	Cbln1~Q9R171	21608.9	21.6089	CBLN1	cerebellin 1 precursor	Cytoplasm	other
Cbln3	Q9JHG0	Cbln3~Q9JHG0	30641.2	30.6412	CBLN3	cerebellin 3 precursor	Extracellular Space	other
Cbln4	Q8BME9	Cbln4~Q8BME9	25958.2	25.9582	CBLN4	cerebellin 4 precursor	Extracellular Space	other
Ccdc124	Q9D8X2	Ccdc124~Q9D8X2	25035	25.035	CCDC124	coiled-coil domain containing 124	Other	other
Ccdc25	Q78PG9	Ccdc25~Q78PG9	52938.8	52.9388	CCDC25	coiled-coil domain containing 25	Cytoplasm	other
Ccdc43	E9Q2S9	Ccdc43~E9Q2S9	12984	12.984	CCDC43	coiled-coil domain containing 43	Cytoplasm	other
Ccdc6	D3YZP9	Ccdc6~D3YZP9	11017.3	11.0173	CCDC6	coiled-coil domain containing 6	Cytoplasm	other
Cct3	P80318	Cct3~P80318	59624.1	59.6241	CCT3	chaperonin containing TCP1 subunit 3	Cytoplasm	other
Cct4	P80315	Cct4~P80315	58004.3	58.0043	CCT4	chaperonin containing TCP1 subunit 4	Cytoplasm	other
Cct5	P80316	Cct5~P80316	59652.2	59.6522	CCT5	chaperonin containing TCP1 subunit 5	Cytoplasm	other
Cct6a	P80317	Cct6a~P80317	59555.5	59.5555	CCT6A	chaperonin containing TCP1 subunit 6A	Cytoplasm	other
Cct7	P80313	Cct7~P80313	161659	161.659	CCT7	chaperonin containing TCP1 subunit 7	Cytoplasm	other
Cct8	P42932	Cct8~P42932	39203.9	39.2039	CCT8	chaperonin containing TCP1 subunit 8	Cytoplasm	other
Cd109	Q8R422	Cd109~Q8R422	87090.6	87.0906	CD109	CD109 molecule	Plasma Membrane	other
Cd177	Q8R2S8	Cd177~Q8R2S8	81813.1	81.8131	CD177	CD177 molecule	Cytoplasm	other
Cd200	E9PZI9	Cd200~E9PZI9	58394.2	58.3942	CD200	CD200 molecule	Plasma Membrane	other
Cd248	Q91V98	Cd248~Q91V98	40982.6	40.9826	CD248	CD248 molecule	Plasma Membrane	other
Cd2ap	A0A3B2W812	Cd2ap~A0A3B2W812	72087.8	72.0878	CD2AP	CD2 associated protein	Cytoplasm	other
Cd34	Q64314	Cd34~Q64314	37296.1	37.2961	CD34	CD34 molecule	Plasma Membrane	other
Cd44	A2APM1	Cd44~A2APM1	27383.4	27.3834	CD44	CD44 molecule (Indian blood group)	Plasma Membrane	other
Cd48	P18181	Cd48~P18181	13648.1	13.6481	CD48	CD48 molecule	Plasma Membrane	other
Cd55	Q61475	Cd55~Q61475	38862.7	38.8627	CD55	CD55 molecule (Cromer blood group)	Plasma Membrane	other
Cd59a	O55186	Cd59a~O55186	17865.3	17.8653	Cd59a	CD59a antigen	Plasma Membrane	other
Cd63	A0A1W2P8C6	Cd63~A0A1W2P8C6	21312.6	21.3126	CD63	CD63 molecule	Plasma Membrane	other
Cd93	O89103	Cd93~O89103	16782.5	16.7825	CD93	CD93 molecule	Plasma Membrane	other
Cd99l2	A2AP74	Cd99l2~A2AP74	44593.4	44.5934	CD99L2	CD99 molecule like 2	Plasma Membrane	other
Cd99	Q8VCN6	Cd99~Q8VCN6	21258.6	21.2586	Cd99	CD99 antigen	Plasma Membrane	other
Cdc37	Q61081	Cdc37~Q61081	78185.6	78.1856	CDC37	cell division cycle 37, HSP90 cochaperone	Cytoplasm	other
Cdh13	Q9WTR5	Cdh13~Q9WTR5	98284	98.284	CDH13	cadherin 13	Plasma Membrane	other
Cdh15	P33146	Cdh15~P33146	99796.4	99.7964	CDH15	cadherin 15	Plasma Membrane	other
Cdh1	A0A0R4IZW5	Cdh1~A0A0R4IZW5	100030	100.03	CDH1	cadherin 1	Plasma Membrane	other
Cdh2	P15116	Cdh2~P15116	87903	87.903	CDH2	cadherin 2	Plasma Membrane	other
Cdh4	P39038	Cdh4~P39038	33288.5	33.2885	CDH4	cadherin 4	Plasma Membrane	other
Cdh5	P55284	Cdh5~P55284	22193.4	22.1934	CDH5	cadherin 5	Plasma Membrane	other
Cdv3	A0A087WNP6	Cdv3~A0A087WNP6		Nan	CDV3	CDV3 homolog	Cytoplasm	other
Cend1	Q9JKC6	Cend1~Q9JKC6	62197	62.197	CEND1	cell cycle exit and neuronal differentiation 1	Cytoplasm	other
Cfhr1	Q61406	Cfhr1~Q61406	99438.2	99.4382	CFHR1	complement factor H related 1	Extracellular Space	other
Cfhr2	Q4LDF6	Cfhr2~Q4LDF6	141271	141.271	Cfhr2	complement factor H-related 2	Extracellular Space	other
Cfhr4	E9Q8B5	Cfhr4~E9Q8B5	67260.5	67.2605	Cfhr4	complement factor H-related 4	Extracellular Space	other
Cfh	E9Q8I0	Cfh~E9Q8I0	18559.5	18.5595	CFH	complement factor H	Extracellular Space	other
Cfl1	P18760	Cfl1~P18760	50327.2	50.3272	CFL1	cofilin 1	Nucleus	other
Cfl2	P45591	Cfl2~P45591	35429.6	35.4296	CFL2	cofilin 2	Extracellular Space	other
Cfp	P11680	Cfp~P11680	51789.3	51.7893	CFP	complement factor properdin	Extracellular Space	other
Cgref1	E9QPK1	Cgref1~E9QPK1	77968.9	77.9689	CGREF1	cell growth regulator with EF-hand domain 1	Extracellular Space	other
Chga	P26339	Chga~P26339	43893.1	43.8931	CHGA	chromogranin A	Cytoplasm	other
Chgb	P16014	Chgb~P16014	52003.3	52.0033	CHGB	chromogranin B	Extracellular Space	other
Chl1	P70232	Chl1~P70232	24936.1	24.9361	CHL1	cell adhesion molecule L1 like	Plasma Membrane	other
Chmp4b	Q9D8B3	Chmp4b~Q9D8B3	64986.3	64.9863	CHMP4B	charged multivesicular body protein 4B	Cytoplasm	other
Chordc1	Q9D1P4	Chordc1~Q9D1P4	33428.9	33.4289	CHORDC1	cysteine and histidine rich domain containing 1	Other	other
Ciapin1	Q8WTY4	Ciapin1~Q8WTY4	47003.7	47.0037	CIAPIN1	cytokine induced apoptosis inhibitor 1	Cytoplasm	other
Clec3b	P43025	Clec3b~P43025	28729	28.729	CLEC3B	C-type lectin domain family 3 member B	Extracellular Space	other
Clip1	D3Z2Z1	Clip1~D3Z2Z1	108900	108.9	CLIP1	CAP-Gly domain containing linker protein 1	Cytoplasm	other
Clstn1	Q9EPL2	Clstn1~Q9EPL2	23478.6	23.4786	CLSTN1	calsyntenin 1	Plasma Membrane	other
Clstn3	D3Z601	Clstn3~D3Z601	25171.5	25.1715	CLSTN3	calsyntenin 3	Plasma Membrane	other
Clta	B1AWE0	Clta~B1AWE0	191986	191.986	CLTA	clathrin light chain A	Plasma Membrane	other
Cltb	Q6IRU5	Cltb~Q6IRU5	151837	151.837	CLTB	clathrin light chain B	Plasma Membrane	other
Cltc	Q5SXR6	Cltc~Q5SXR6	51655.6	51.6556	CLTC	clathrin heavy chain	Plasma Membrane	other
Clu	Q06890	Clu~Q06890	48029.9	48.0299	CLU	clusterin	Cytoplasm	other
Cnpy2	A0A1W2P729	Cnpy2~A0A1W2P729	40801.4	40.8014	CNPY2	canopy FGF signaling regulator 2	Plasma Membrane	other
Cnrip1	F7C0H6	Cnrip1~F7C0H6	113388	113.388	CNRIP1	cannabinoid receptor interacting protein 1	Extracellular Space	other
Cntn2	Q61330	Cntn2~Q61330	105517	105.517	CNTN2	contactin 2	Plasma Membrane	other
Cntnap2	E9QNF7	Cntnap2~E9QNF7	62023.2	62.0232	CNTNAP2	contactin associated protein 2	Plasma Membrane	other
Cntnap4	D3YWB9	Cntnap4~D3YWB9	59949.7	59.9496	CNTNAP4	contactin associated protein family member 4	Plasma Membrane	other
Coch	Q62507	Coch~Q62507	182297	182.297	COCH	cochlin	Extracellular Space	other
Col15a1	A2AJY2	Col15a1~A2AJY2	138032	138.032	COL15A1	collagen type XV alpha 1 chain	Extracellular Space	other
Col18a1	E9QPX1	Col18a1~E9QPX1	129557	129.557	COL18A1	collagen type XVIII alpha 1 chain	Extracellular Space	other
Col1a1	P11087	Col1a1~P11087	138943	138.943	COL1A1	collagen type I alpha 1 chain	Extracellular Space	other
Col1a2	Q01149	Col1a2~Q01149	167325	167.325	COL1A2	collagen type I alpha 2 chain	Extracellular Space	other
Col3a1	P08121	Col3a1~P08121	108489	108.489	COL3A1	collagen type III alpha 1 chain	Extracellular Space	other
Col4a2	P08122	Col4a2~P08122	288693	288.693	COL4A2	collagen type IV alpha 2 chain	Extracellular Space	other
Col6a1	Q04857	Col6a1~Q04857	81303.9	81.3039	COL6A1	collagen type VI alpha 1 chain	Extracellular Space	other
Col6a3	A0A087WS16	Col6a3~A0A087WS16	22036.9	22.0369	COL6A3	collagen type VI alpha 3 chain	Extracellular Space	other
Commd3	Q63829	Commd3~Q63829	82342.1	82.3421	COMMD3	COMM domain containing 3	Extracellular Space	other
Commd6	Q3V4B5	Commd6~Q3V4B5	29486.3	29.4863	Commd6	COMM domain containing 6	Other	other
Comp	Q9R0G6	Comp~Q9R0G6	139410	139.41	COMP	cartilage oligomeric matrix protein	Extracellular Space	other
Cops3	O88543	Cops3~O88543	37548.8	37.5488	COPS3	COP9 signalosome subunit 3	Cytoplasm	other
Cops7a	D3Z440	Cops7a~D3Z440	20198.2	20.1982	COPS7A	COP9 signalosome subunit 7A	Cytoplasm	other
Cops8	Q8VBV7	Cops8~Q8VBV7	71743	71.743	COPS8	COP9 signalosome subunit 8	Nucleus	other
Coq9	F6SFF5	Coq9~F6SFF5	53912.2	53.9122	COQ9	coenzyme Q9	Cytoplasm	other
Coro1a	O89053	Coro1a~O89053	53120.9	53.1209	CORO1A	coronin 1A	Cytoplasm	other
Coro1b	Q9WUM3	Coro1b~Q9WUM3	100812	100.812	CORO1B	coronin 1B	Cytoplasm	other
Coro1c	Q9WUM4	Coro1c~Q9WUM4	15943.9	15.9439	CORO1C	coronin 1C	Cytoplasm	other
Coro7	Q9D2V7	Coro7~Q9D2V7	6784.01	6.78401	CORO7/CORO7-PAM16	coronin 7	Cytoplasm	other
Cotl1	Q9CQI6	Cotl1~Q9CQI6	19530.5	19.5305	COTL1	coactosin like F-actin binding protein 1	Cytoplasm	other
Cox5b	P19536	Cox5b~P19536	9827.32	9.82732	Cox5b/Gm34962	cytochrome c oxidase subunit 5B	Cytoplasm	other
Cplx2	P84086	Cplx2~P84086	60479.2	60.4792	CPLX2	complexin 2	Cytoplasm	other
Cpne1	B7ZCP4	Cpne1~B7ZCP4	59584.9	59.5849	CPNE1	copine 1	Nucleus	other
Cpne2	A0A0R4J1D0	Cpne2~A0A0R4J1D0	49714.5	49.7145	CPNE2	copine 2	Cytoplasm	other
Cpsf6	H3BJ30	Cpsf6~H3BJ30	15746.1	15.7461	CPSF6	cleavage and polyadenylation specific factor 6	Nucleus	other
Crip1	A0A0G2JEK2	Crip1~A0A0G2JEK2	33830	33.83	CRIP1	cysteine rich protein 1	Cytoplasm	other
Crip2	Q9DCT8	Crip2~Q9DCT8	33814.7	33.8147	Crip2	cysteine rich protein 2	Plasma Membrane	other
Crk	Q64010	Crk~Q64010	70264.4	70.2644	CRK	CRK proto-oncogene, adaptor protein	Cytoplasm	other
Crp	P14847	Crp~P14847	20068.8	20.0688	CRP	C-reactive protein	Extracellular Space	other
Crtac1	A0A571BE99	Crtac1~A0A571BE99	35208.8	35.2088	CRTAC1	cartilage acidic protein 1	Extracellular Space	other
Cryab	P23927	Cryab~P23927	33523.3	33.5233	CRYAB	crystallin alpha B	Nucleus	other
Cspg4	Q8VHY0	Cspg4~Q8VHY0	20583.4	20.5834	CSPG4	chondroitin sulfate proteoglycan 4	Plasma Membrane	other
Csrp1	P97315	Csrp1~P97315	15530.8	15.5308	CSRP1	cysteine and glycine rich protein 1	Nucleus	other
Csrp3	P50462	Csrp3~P50462	16796.3	16.7963	CSRP3	cysteine and glycine rich protein 3	Nucleus	other
Cst3	P21460	Cst3~P21460	11045.6	11.0456	CST3	cystatin C	Extracellular Space	other
Cst6	Q9D1B1	Cst6~Q9D1B1	58571.9	58.5719	CST6	cystatin E/M	Extracellular Space	other
Cstf2	A2AEK1	Cstf2~A2AEK1	51736.7	51.7367	CSTF2	cleavage stimulation factor subunit 2	Nucleus	other
Cstf3	Q99LI7	Cstf3~Q99LI7	46527.1	46.5271	CSTF3	cleavage stimulation factor subunit 3	Nucleus	other
Ctla2a	P12399	Ctla2a~P12399	37279.8	37.2798	Ctla2a/Ctla2b	cytotoxic T lymphocyte-associated protein 2 beta	Plasma Membrane	other
Cuta	D5MCW4	Cuta~D5MCW4	25415.5	25.4154	CUTA	cutA divalent cation tolerance homolog	Cytoplasm	other
Cutc	D3YY50	Cutc~D3YY50	11142.2	11.1422	CUTC	cutC copper transporter	Cytoplasm	other
Cyrib	Q921M7	Cyrib~Q921M7	15853.5	15.8535	CYRIB	CYFIP related Rac1 interactor B	Extracellular Space	other
Cyth1	A2A517	Cyth1~A2A517	18020.5	18.0205	CYTH1	cytohesin 1	Cytoplasm	other
Czib	Q8BHG2	Czib~Q8BHG2	73140.6	73.1406	CZIB	CXXC motif containing zinc binding protein	Cytoplasm	other
D130043K22Rik	F2Z497	D130043K22Rik~F2Z497	225983	225.983	KIAA0319	KIAA0319	Plasma Membrane	other
D430041D05Rik	A0A2R8VKG2	D430041D05Rik~A0A2R8VKG2	96904.7	96.9047	KIAA1549L	KIAA1549 like	Cytoplasm	other
Dab2	A0A0R4J104	Dab2~A0A0R4J104	57147.2	57.1472	DAB2	DAB adaptor protein 2	Plasma Membrane	other
Dazap1	Q3UGB5	Dazap1~Q3UGB5	48699.6	48.6996	Dazap1	DAZ associated protein 1	Cytoplasm	other
Dbi	P31786	Dbi~P31786	53246.5	53.2465	DBI	diazepam binding inhibitor, acyl-CoA binding protein	Cytoplasm	other
Dbnl	Q62418	Dbnl~Q62418	158341	158.341	DBNL	drebrin like	Cytoplasm	other
Dcn	P28654	Dcn~P28654	139762	139.762	DCN	decorin	Extracellular Space	other
Dctn1	E9Q3M3	Dctn1~E9Q3M3	53056.9	53.0569	DCTN1	dynactin subunit 1	Cytoplasm	other
Dctn2	Q99KJ8	Dctn2~Q99KJ8	30097.3	30.0973	DCTN2	dynactin subunit 2	Cytoplasm	other
Dctn4	Q8CBY8	Dctn4~Q8CBY8	25389.1	25.3891	DCTN4	dynactin subunit 4	Nucleus	other
Dcun1d1	Q9QZ73	Dcun1d1~Q9QZ73	31381	31.381	DCUN1D1	defective in cullin neddylation 1 domain containing 1	Nucleus	other
Dcun1d2	A0A0N4SW97	Dcun1d2~A0A0N4SW97	29645.8	29.6458	DCUN1D2	defective in cullin neddylation 1 domain containing 2	Other	other
Ddb1	Q3U1J4	Ddb1~Q3U1J4	49027.9	49.0279	DDB1	damage specific DNA binding protein 1	Nucleus	other
Denr	Q9CQJ6	Denr~Q9CQJ6	53497.8	53.4978	DENR	density regulated re-initiation and release factor	Other	other
Des	P31001	Des~P31001	60662.9	60.6629	DES	desmin	Cytoplasm	other
Dgcr2	A0A0R4J1M6	Dgcr2~A0A0R4J1M6	36300.8	36.3008	DGCR2	DiGeorge syndrome critical region gene 2	Plasma Membrane	other
Diaph1	E9PV41	Diaph1~E9PV41	67941.7	67.9417	DIAPH1	diaphanous related formin 1	Plasma Membrane	other
Dlk1	B4YB46	Dlk1~B4YB46	45468.3	45.4684	DLK1	delta like non-canonical Notch ligand 1	Extracellular Space	other
Dmtn	Q9WV69	Dmtn~Q9WV69	40555	40.555	DMTN	dematin actin binding protein	Plasma Membrane	other
Dnajb11	Q99KV1	Dnajb11~Q99KV1		Nan	DNAJB11	DnaJ heat shock protein family (Hsp40) member B11	Cytoplasm	other
Dnajb4	Q9D832	Dnajb4~Q9D832	30059	30.059	DNAJB4	DnaJ heat shock protein family (Hsp40) member B4	Nucleus	other
Dnajc8	F6TQL3	Dnajc8~F6TQL3	36510	36.51	DNAJC8	DnaJ heat shock protein family (Hsp40) member C8	Nucleus	other
Dnajc9	Q91WN1	Dnajc9~Q91WN1	78747.2	78.7472	DNAJC9	DnaJ heat shock protein family (Hsp40) member C9	Nucleus	other
Dock11	A2AF47	Dock11~A2AF47	238978	238.978	DOCK11	dedicator of cytokinesis 11	Cytoplasm	other
Dock2	Q8C3J5	Dock2~Q8C3J5	45522.3	45.5223	DOCK2	dedicator of cytokinesis 2	Cytoplasm	other
Dock8	Q8C147	Dock8~Q8C147	82897.7	82.8977	DOCK8	dedicator of cytokinesis 8	Cytoplasm	other
Dok2	O70469	Dok2~O70469	87436.8	87.4368	DOK2	docking protein 2	Plasma Membrane	other
Dpt	Q9QZZ6	Dpt~Q9QZZ6	73884.3	73.8843	DPT	dermatopontin	Extracellular Space	other
Dsc3	P55850	Dsc3~P55850	23384.4	23.3844	DSC3	desmocollin 3	Plasma Membrane	other
Dstn	Q9R0P5	Dstn~Q9R0P5	18235.8	18.2358	DSTN	destrin, actin depolymerizing factor	Cytoplasm	other
Dtna	A0A1Y7VJN9	Dtna~A0A1Y7VJN9	24192.3	24.1923	DTNA	dystrobrevin alpha	Plasma Membrane	other
Dync1i2	A2BFF9	Dync1i2~A2BFF9	10349.8	10.3498	Dync1i2	dynein cytoplasmic 1 intermediate chain 2	Cytoplasm	other
Dync1li1	Q8R1Q8	Dync1li1~Q8R1Q8	10989.7	10.9897	DYNC1LI1	dynein cytoplasmic 1 light intermediate chain 1	Cytoplasm	other
Dynll2	Q9D0M5	Dynll2~Q9D0M5	17620.4	17.6204	DYNLL2	dynein light chain LC8-type 2	Cytoplasm	other
Dynlrb1	P62627	Dynlrb1~P62627	36118.5	36.1185	DYNLRB1	dynein light chain roadblock-type 1	Cytoplasm	other
Ecm2	Q5FW85	Ecm2~Q5FW85	16992	16.992	ECM2	extracellular matrix protein 2	Extracellular Space	other
Ecpas	Q6PDI5	Ecpas~Q6PDI5	150653	150.653	ECPAS	Ecm29 proteasome adaptor and scaffold	Cytoplasm	other
Ecrg4	Q99LS0	Ecrg4~Q99LS0	16368.7	16.3687	ECRG4	ECRG4 augurin precursor	Extracellular Space	other
Edc4	A0A0R4J1Q0	Edc4~A0A0R4J1Q0	23322.2	23.3222	EDC4	enhancer of mRNA decapping 4	Cytoplasm	other
Edn3	P48299	Edn3~P48299	50113.8	50.1138	EDN3	endothelin 3	Extracellular Space	other
Eea1	Q8BL66	Eea1~Q8BL66	50454.2	50.4542	EEA1	early endosome antigen 1	Cytoplasm	other
Efcab14	A2A8T9	Efcab14~A2A8T9	50922.2	50.9222	EFCAB14	EF-hand calcium binding domain 14	Other	other
Efemp2	A0A494BBF0	Efemp2~A0A494BBF0	25632.3	25.6323	EFEMP2	EGF containing fibulin extracellular matrix protein 2	Extracellular Space	other
Efhd2	Q8C845	Efhd2~Q8C845	37202.5	37.2025	EFHD2	EF-hand domain family member D2	Plasma Membrane	other
Ehbp1l1	E9QP49	Ehbp1l1~E9QP49	61174.5	61.1745	Ehbp1l1	EH domain binding protein 1-like 1	Other	other
Ehd1	Q9WVK4	Ehd1~Q9WVK4	61480.6	61.4806	EHD1	EH domain containing 1	Cytoplasm	other
Ehd2	Q8BH64	Ehd2~Q8BH64	16460.4	16.4604	EHD2	EH domain containing 2	Nucleus	other
Eif1	P48024	Eif1~P48024	36108.2	36.1082	Eif1	eukaryotic translation initiation factor 1	Other	other
Elavl1	P70372	Elavl1~P70372	14939.7	14.9397	ELAVL1	ELAV like RNA binding protein 1	Cytoplasm	other
Emilin1	Q99K41	Emilin1~Q99K41	70733.7	70.7337	EMILIN1	elastin microfibril interfacer 1	Extracellular Space	other
Emilin2	A0A3B2W4E4	Emilin2~A0A3B2W4E4	32190.6	32.1906	EMILIN2	elastin microfibril interfacer 2	Extracellular Space	other
Eml2	Q7TNG5	Eml2~Q7TNG5	23935.6	23.9356	EML2	EMAP like 2	Cytoplasm	other
Epb41l2	O70318	Epb41l2~O70318	76755.7	76.7557	EPB41L2	erythrocyte membrane protein band 4.1 like 2	Plasma Membrane	other
Epb41	A2A838	Epb41~A2A838	25485.1	25.4851	EPB41	erythrocyte membrane protein band 4.1	Plasma Membrane	other
Epdr1	Q99M71	Epdr1~Q99M71	103150	103.15	EPDR1	ependymin related 1	Nucleus	other
Eps15l1	Q60902	Eps15l1~Q60902	81380.1	81.3801	EPS15L1	epidermal growth factor receptor pathway substrate 15 like 1	Plasma Membrane	other
Eps15	H3BK65	Eps15~H3BK65	106599	106.599	EPS15	epidermal growth factor receptor pathway substrate 15	Cytoplasm	other
Erh	P84089	Erh~P84089	28823.2	28.8233	ERH	ERH mRNA splicing and mitosis factor	Nucleus	other
Esyt1	Q3U7R1	Esyt1~Q3U7R1	35009.4	35.0094	ESYT1	extended synaptotagmin 1	Cytoplasm	other
Ewsr1	Q5SUS9	Ewsr1~Q5SUS9	82064.4	82.0644	Ewsr1	Ewing sarcoma breakpoint region 1	Nucleus	other
Ezr	P26040	Ezr~P26040	65701.3	65.7013	EZR	ezrin	Plasma Membrane	other
F5	O88783	F5~O88783	121646	121.646	F5	coagulation factor V	Extracellular Space	other
FAM120A	Q6A0A9	FAM120A~Q6A0A9	14649.9	14.6499	FAM120A	family with sequence similarity 120A	Cytoplasm	other
Faf1	P54731	Faf1~P54731	46175.8	46.1758	FAF1	Fas associated factor 1	Nucleus	other
Fam107b	Q3TGF2	Fam107b~Q3TGF2	21486.6	21.4866	FAM107B	family with sequence similarity 107 member B	Other	other
Fat2	Q5F226	Fat2~Q5F226	78032.8	78.0328	FAT2	FAT atypical cadherin 2	Plasma Membrane	other
Fau	A0A494B9Z0	Fau~A0A494B9Z0	131834	131.833	FAU	FAU ubiquitin like and ribosomal protein S30 fusion	Cytoplasm	other
Fbln1	Q08879	Fbln1~Q08879	51769.2	51.7692	FBLN1	fibulin 1	Extracellular Space	other
Fbln2	P37889	Fbln2~P37889	312298	312.298	FBLN2	fibulin 2	Extracellular Space	other
Fbln5	A0A1Y7VJW9	Fbln5~A0A1Y7VJW9	36947.2	36.9472	FBLN5	fibulin 5	Extracellular Space	other
Fbn1	Q61554	Fbn1~Q61554	34492.5	34.4925	FBN1	fibrillin 1	Extracellular Space	other
Fbxo6	Q9QZN4	Fbxo6~Q9QZN4	17632.1	17.6321	FBXO6	F-box protein 6	Cytoplasm	other
Fcn1	O70165	Fcn1~O70165	75634.5	75.6345	Fcna	ficolin A	Extracellular Space	other
Fetub	Q9QXC1	Fetub~Q9QXC1	54752.7	54.7527	FETUB	fetuin B	Extracellular Space	other
Fga	E9PV24	Fga~E9PV24	92981.1	92.9811	FGA	fibrinogen alpha chain	Extracellular Space	other
Fgb	Q8K0E8	Fgb~Q8K0E8	91957.9	91.9579	FGB	fibrinogen beta chain	Extracellular Space	other
Fgg	Q3UER8	Fgg~Q3UER8	35080.5	35.0805	FGG	fibrinogen gamma chain	Extracellular Space	other
Fhl1	A2AEX6	Fhl1~A2AEX6	129600	129.6	FHL1	four and a half LIM domains 1	Cytoplasm	other
Fhl3	F2Z455	Fhl3~F2Z455	54356.7	54.3567	FHL3	four and a half LIM domains 3	Plasma Membrane	other
Fhod1	Q6P9Q4	Fhod1~Q6P9Q4	17008.7	17.0086	Fhod1	formin homology 2 domain containing 1	Cytoplasm	other
Fis1	Q9CQ92	Fis1~Q9CQ92	15343.9	15.3439	FIS1	fission, mitochondrial 1	Cytoplasm	other
Flg2	E9QPZ3	Flg2~E9QPZ3	280501	280.501	Flg2	filaggrin family member 2	Cytoplasm	other
Flii	Q9JJ28	Flii~Q9JJ28	277825	277.825	FLII	FLII actin remodeling protein	Nucleus	other
Flna	B7FAU9	Flna~B7FAU9	291119	291.119	FLNA	filamin A	Cytoplasm	other
Flnb	Q80X90	Flnb~Q80X90	47513.4	47.5134	FLNB	filamin B	Cytoplasm	other
Flnc	Q8VHX6	Flnc~Q8VHX6	122697	122.697	FLNC	filamin C	Cytoplasm	other
Flot1	O08917	Flot1~O08917	43054.7	43.0547	FLOT1	flotillin 1	Plasma Membrane	other
Fmnl1	A0A1W2P6X3	Fmnl1~A0A1W2P6X3	262842	262.842	Fmnl1	formin-like 1	Cytoplasm	other
Fmod	P50608	Fmod~P50608	262842	262.842	FMOD	fibromodulin	Extracellular Space	other
Fscn1	Q61553	Fscn1~Q61553	21066.6	21.0666	FSCN1	fascin actin-bundling protein 1	Cytoplasm	other
Fstl1	Q62356	Fstl1~Q62356	20772.4	20.7724	FSTL1	follistatin like 1	Extracellular Space	other
Fxr1	Q61584	Fxr1~Q61584	10374	10.374	FXR1	FMR1 autosomal homolog 1	Cytoplasm	other
Fxyd2	Q04646	Fxyd2~Q04646	51828.8	51.8288	Fxyd2	FXYD domain-containing ion transport regulator 2	Plasma Membrane	other
Gap43	P06837	Gap43~P06837	162402	162.402	GAP43	growth associated protein 43	Plasma Membrane	other
Gapvd1	Q6PAR5	Gapvd1~Q6PAR5	107503	107.503	GAPVD1	GTPase activating protein and VPS9 domains 1	Cytoplasm	other
Gatd1	Q8BFQ8	Gatd1~Q8BFQ8	66739.5	66.7395	GATD1	glutamine amidotransferase class 1 domain containing 1	Cytoplasm	other
Gatd3	Q9D172	Gatd3~Q9D172	72571.3	72.5713	GATD3/LOC102724023	glutamine amidotransferase class 1 domain containing 3	Cytoplasm	other
Gdi1	P50396	Gdi1~P50396	49900	49.9	GDI1	GDP dissociation inhibitor 1	Cytoplasm	other
Gdi2	Q61598	Gdi2~Q61598	51752.1	51.7521	GDI2	GDP dissociation inhibitor 2	Cytoplasm	other
Gfap	P03995	Gfap~P03995	35877.6	35.8776	GFAP	glial fibrillary acidic protein	Cytoplasm	other
Gimap4	Q99JY3	Gimap4~Q99JY3	33316.7	33.3167	GIMAP4	GTPase, IMAP family member 4	Nucleus	other
Glrx5	A0A1Y7VN70	Glrx5~A0A1Y7VN70	61336.8	61.3368	GLRX5	glutaredoxin 5	Cytoplasm	other
Gm14744	B1AVU4	Gm14744~B1AVU4	142325	142.325	5430402E10Rik	predicted gene 14744	Extracellular Space	other
Gm1673	Q3UR78	Gm1673~Q3UR78	14502.8	14.5028	Gm1673	predicted gene 1673	Other	other
Gm3839	S4R1W1	Gm3839~S4R1W1	16693.1	16.6931	Gm3839	glyceraldehyde-3-phosphate dehydrogenase pseudogene	Other	other
Gm44502	A0A2R8VJW3	Gm44502~A0A2R8VJW3	32717.4	32.7174	Gm44502	predicted readthrough transcript (NMD candidate), 44502	Other	other
Gm5938	A2AEN9	Gm5938~A2AEN9	16723.1	16.7231	Gm5938 (includes others)	predicted gene 5938	Other	other
Gm7298	A0A0N4SVU1	Gm7298~A0A0N4SVU1	16748.3	16.7483	Gm7298	murinoglobulin 1 pseudogene	Other	other
Gm7324	A0A2I3BRL8	Gm7324~A0A2I3BRL8	39916.5	39.9165	Gm7324	Rbmxrt pseudogene	Other	other
Golm1	Q91XA2	Golm1~Q91XA2	47411.4	47.4114	GOLM1	golgi membrane protein 1	Cytoplasm	other
Gorasp2	A2ATI9	Gorasp2~A2ATI9	80055.4	80.0554	GORASP2	golgi reassembly stacking protein 2	Cytoplasm	other
Gps1	G3UXW9	Gps1~G3UXW9	25424.1	25.4241	GPS1	G protein pathway suppressor 1	Nucleus	other
Grb2	B1AT92	Grb2~B1AT92	63458.2	63.4582	GRB2	growth factor receptor bound protein 2	Cytoplasm	other
Grpel1	Q99LP6	Grpel1~Q99LP6	51246.1	51.2461	GRPEL1	GrpE like 1, mitochondrial	Cytoplasm	other
Gsn	A6PWS5	Gsn~A6PWS5	69146.8	69.1468	GSN	gelsolin	Extracellular Space	other
Gsn	P13020	Gsn~P13020	53662.7	53.6627	GSN	gelsolin	Extracellular Space	other
H1-0	P10922	H1-0~P10922	22099.5	22.0995	H1-0	H1.0 linker histone	Nucleus	other
H1-1	P43275	H1-1~P43275	21977.3	21.9773	H1f1	H1.1 linker histone, cluster member	Nucleus	other
H1-2	P15864	H1-2~P15864	22576.1	22.5761	H1-2	H1.2 linker histone, cluster member	Nucleus	other
H1-3	P43277	H1-3~P43277	42780.3	42.7803	H1-3	H1.3 linker histone, cluster member	Nucleus	other
H1-4	P43274	H1-4~P43274	42780.3	42.7803	H1f4	H1.4 linker histone, cluster member	Nucleus	other
H1-5	P43276	H1-5~P43276	37251	37.251	H1f5	H1.5 linker histone, cluster member	Nucleus	other
H2-D1	G3UZP7	H2-D1~G3UZP7	13988.4	13.9884	HLA-A	major histocompatibility complex, class I, A	Plasma Membrane	other
H2-D1	P14426	H2-D1~P14426	13936.2	13.9362	HLA-A	major histocompatibility complex, class I, A	Plasma Membrane	other
H2-Q10	P01898	H2-Q10~P01898	89910	89.91	HLA-A	major histocompatibility complex, class I, A	Plasma Membrane	other
H2ac20	Q64523	H2ac20~Q64523	61298.3	61.2983	H2AC20	H2A clustered histone 20	Nucleus	other
Hamp	Q9EQ21	Hamp~Q9EQ21	15840.2	15.8402	Hamp/Hamp2	hepcidin antimicrobial peptide	Extracellular Space	other
Hbb-b2	P02089	Hbb-b2~P02089	16136.6	16.1366	Hbb-b2	hemoglobin, beta adult minor chain	Cytoplasm	other
Hbb-y	P02104	Hbb-y~P02104	215051	215.051	HBG2	hemoglobin subunit gamma 2	Cytoplasm	other
Hbq1b	Q3U0A6	Hbq1b~Q3U0A6	13502.8	13.5028	HBQ1	hemoglobin subunit theta 1	Other	other
Hcls1	P49710	Hcls1~P49710	16363.4	16.3634	HCLS1	hematopoietic cell-specific Lyn substrate 1	Nucleus	other
Hcrt	O55241	Hcrt~O55241	74290.7	74.2907	HCRT	hypocretin neuropeptide precursor	Extracellular Space	other
Hddc2	Q3SXD3	Hddc2~Q3SXD3	26268.7	26.2687	HDDC2	HD domain containing 2	Cytoplasm	other
Hddc3	A0A0U1RNF0	Hddc3~A0A0U1RNF0	28730.2	28.7302	HDDC3	HD domain containing 3	Other	other
Hdgfl2	Q3UMU9	Hdgfl2~Q3UMU9	141743	141.743	HDGFL2	HDGF like 2	Nucleus	other
Hdhd2	Q3UGR5	Hdhd2~Q3UGR5	138915	138.915	HDHD2	haloacid dehalogenase like hydrolase domain containing 2	Cytoplasm	other
Hebp1	A0A140T8J4	Hebp1~A0A140T8J4	60613.1	60.6131	HEBP1	heme binding protein 1	Cytoplasm	other
Heg1	A0A338P6D4	Heg1~A0A338P6D4	61115.7	61.1157	HEG1	heart development protein with EGF like domains 1	Plasma Membrane	other
Hikeshi	Q9DD02	Hikeshi~Q9DD02	102535	102.535	HIKESHI	heat shock protein nuclear import factor hikeshi	Cytoplasm	other
Hmgn5	Q9JL35	Hmgn5~Q9JL35	34475.9	34.4759	Gm15807/Hmgn5	high-mobility group nucleosome binding domain 5	Nucleus	other
Hnrnpa0	Q9CX86	Hnrnpa0~Q9CX86	36210.8	36.2108	HNRNPA0	heterogeneous nuclear ribonucleoprotein A0	Nucleus	other
Hnrnpa1	P49312	Hnrnpa1~P49312	34384.8	34.3848	Hnrnpa1	heterogeneous nuclear ribonucleoprotein A1	Nucleus	other
Hnrnpa2b1	O88569	Hnrnpa2b1~O88569	33558.8	33.5588	HNRNPA2B1	heterogeneous nuclear ribonucleoprotein A2/B1	Nucleus	other
Hnrnpc	Q9Z204	Hnrnpc~Q9Z204	49199.4	49.1994	HNRNPC	heterogeneous nuclear ribonucleoprotein C	Nucleus	other
Hnrnpdl	Q9Z130	Hnrnpdl~Q9Z130	49279.6	49.2796	HNRNPDL	heterogeneous nuclear ribonucleoprotein D like	Nucleus	other
Hnrnpf	Q9Z2X1	Hnrnpf~Q9Z2X1	64124.8	64.1248	HNRNPF	heterogeneous nuclear ribonucleoprotein F	Nucleus	other
Hnrnph1	O35737	Hnrnph1~O35737		Nan	HNRNPH1	heterogeneous nuclear ribonucleoprotein H1	Nucleus	other
Hnrnph2	P70333	Hnrnph2~P70333	77648.7	77.6487	HNRNPH2	heterogeneous nuclear ribonucleoprotein H2	Nucleus	other
Hnrnpk	B2M1R6	Hnrnpk~B2M1R6	70888.1	70.8881	HNRNPK	heterogeneous nuclear ribonucleoprotein K	Nucleus	other
Hnrnpll	Q921F4	Hnrnpll~Q921F4	96001.9	96.0019	HNRNPLL	heterogeneous nuclear ribonucleoprotein L like	Other	other
Hnrnpl	G5E924	Hnrnpl~G5E924	84940.2	84.9402	HNRNPL	heterogeneous nuclear ribonucleoprotein L	Nucleus	other
Hnrnpm	Q9D0E1	Hnrnpm~Q9D0E1	87917.6	87.9176	HNRNPM	heterogeneous nuclear ribonucleoprotein M	Nucleus	other
Hnrnpr	Q8VHM5	Hnrnpr~Q8VHM5	41413	41.413	HNRNPR	heterogeneous nuclear ribonucleoprotein R	Nucleus	other
Hnrnpul1	Q8VDM6	Hnrnpul1~Q8VDM6	83217.9	83.2179	HNRNPUL1	heterogeneous nuclear ribonucleoprotein U like 1	Nucleus	other
Hnrnpul2	Q00PI9	Hnrnpul2~Q00PI9	8282.19	8.28219	HNRNPUL2	heterogeneous nuclear ribonucleoprotein U like 2	Nucleus	other
Homer1	Q9Z2Y3	Homer1~Q9Z2Y3	22338.2	22.3382	HOMER1	homer scaffold protein 1	Plasma Membrane	other
Hook3	Q8BUK6	Hook3~Q8BUK6	24570.4	24.5704	HOOK3	hook microtubule tethering protein 3	Cytoplasm	other
Hp1bp3	Q3TEA8	Hp1bp3~Q3TEA8	38752.3	38.7523	HP1BP3	heterochromatin protein 1 binding protein 3	Nucleus	other
Hpcal1	P62748	Hpcal1~P62748	60439.1	60.4391	HPCAL1	hippocalcin like 1	Cytoplasm	other
Hrg	A0A0R4J039	Hrg~A0A0R4J039	84787.9	84.7879	Hrg	histidine-rich glycoprotein	Cytoplasm	other
Hs1bp3	A0A1W2P6R8	Hs1bp3~A0A1W2P6R8	83281.2	83.2812	HS1BP3	HCLS1 binding protein 3	Other	other
Hsbp1	Q9CQZ1	Hsbp1~Q9CQZ1	92475.8	92.4758	HSBP1	heat shock factor binding protein 1	Nucleus	other
Hsp90b1	P08113	Hsp90b1~P08113	70637.3	70.6373	HSP90B1	heat shock protein 90 beta family member 1	Cytoplasm	other
Hspa12a	Q8K0U4	Hspa12a~Q8K0U4	69641.7	69.6417	HSPA12A	heat shock protein family A (Hsp70) member 12A	Cytoplasm	other
Hspa13	Q8BM72	Hspa13~Q8BM72	94382.1	94.3821	HSPA13	heat shock protein family A (Hsp70) member 13	Cytoplasm	other
Hspa1l	P16627	Hspa1l~P16627	72422.1	72.422	HSPA1L	heat shock protein family A (Hsp70) member 1 like	Cytoplasm	other
Hspa2	P17156	Hspa2~P17156	70871.1	70.8711	HSPA2	heat shock protein family A (Hsp70) member 2	Cytoplasm	other
Hspa4l	P48722	Hspa4l~P48722	73461.2	73.4613	HSPA4L	heat shock protein family A (Hsp70) member 4 like	Cytoplasm	other
Hspa4	Q3U2G2	Hspa4~Q3U2G2	23013.8	23.0138	HSPA4	heat shock protein family A (Hsp70) member 4	Cytoplasm	other
Hspa9	P38647	Hspa9~P38647	17520.9	17.5209	HSPA9	heat shock protein family A (Hsp70) member 9	Cytoplasm	other
Hspb1	P14602	Hspb1~P14602	60955.5	60.9555	HSPB1	heat shock protein family B (small) member 1	Cytoplasm	other
Hspb2	Q99PR8	Hspb2~Q99PR8	10962.7	10.9627	HSPB2	heat shock protein family B (small) member 2	Cytoplasm	other
Hspb3	Q9QZ57	Hspb3~Q9QZ57	469023	469.023	HSPB3	heat shock protein family B (small) member 3	Cytoplasm	other
Hspb6	Q5EBG6	Hspb6~Q5EBG6	91677.9	91.6779	HSPB6	heat shock protein family B (small) member 6	Cytoplasm	other
Hsph1	E9Q0U7	Hsph1~E9Q0U7	14679.5	14.6794	HSPH1	heat shock protein family H (Hsp110) member 1	Cytoplasm	other
Hyou1	Q9JKR6	Hyou1~Q9JKR6	58844.2	58.8442	HYOU1	hypoxia up-regulated 1	Cytoplasm	other
Hypk	Q9CR41	Hypk~Q9CR41	76765.7	76.7657	HYPK	huntingtin interacting protein K	Cytoplasm	other
Iah1	Q9DB29	Iah1~Q9DB29		Nan	IAH1	isoamyl acetate hydrolyzing esterase 1 (putative)	Cytoplasm	other
Ica	Q9DBD0	Ica~Q9DBD0	50906.2	50.9062	Inhca	inhibitor of carbonic anhydrase	Extracellular Space	other
Icosl	A0A1W2P6Q2	Icosl~A0A1W2P6Q2	41519.9	41.5199	ICOSLG/LOC102723996	inducible T cell costimulator ligand	Plasma Membrane	other
Ifi35	Q9D8C4	Ifi35~Q9D8C4	56578.3	56.5784	IFI35	interferon induced protein 35	Nucleus	other
Ifi47	Q61635	Ifi47~Q61635	38970.9	38.9709	Ifi47	interferon gamma inducible protein 47	Cytoplasm	other
Ifit3	Q64345	Ifit3~Q64345	15075.6	15.0756	IFIT3	interferon induced protein with tetratricopeptide repeats 3	Cytoplasm	other
Ifitm3	Q9CQW9	Ifitm3~Q9CQW9	20030.1	20.0301	IFITM3	interferon induced transmembrane protein 3	Plasma Membrane	other
Igfals	A0A0R4J0S2	Igfals~A0A0R4J0S2	30372	30.372	IGFALS	insulin like growth factor binding protein acid labile subunit	Extracellular Space	other
Igfbp2	P47877	Igfbp2~P47877	25346.5	25.3465	IGFBP2	insulin like growth factor binding protein 2	Extracellular Space	other
Igfbp3	P47878	Igfbp3~P47878	29100.6	29.1006	IGFBP3	insulin like growth factor binding protein 3	Extracellular Space	other
Igfbp4	P47879	Igfbp4~P47879			IGFBP4	insulin like growth factor binding protein 4	Extracellular Space	other
Igfbp5	Q07079	Igfbp5~Q07079			IGFBP5	insulin like growth factor binding protein 5	Extracellular Space	other
Igfbp6	P47880	Igfbp6~P47880			IGFBP6	insulin like growth factor binding protein 6	Extracellular Space	other
Igha	A0A075B6A3	Igha~A0A075B6A3			Igha	immunoglobulin heavy constant alpha	Plasma Membrane	other
Ighg1	A0A075B5P4	Ighg1~A0A075B5P4			IGHG1	immunoglobulin heavy constant gamma 1 (G1m marker)	Extracellular Space	other
Ighg2b	A0A075B5P3	Ighg2b~A0A075B5P3	12864.6	12.8646	Ighg2b	immunoglobulin heavy constant gamma 2B	Extracellular Space	other
Ighg2c	A0A0A6YY53	Ighg2c~A0A0A6YY53	12952.6	12.9527	Ighg2c	immunoglobulin heavy constant gamma 2C	Extracellular Space	other
Ighg3	A0A075B5P5	Ighg3~A0A075B5P5	12912.6	12.9126	Ighg3	Immunoglobulin heavy constant gamma 3	Extracellular Space	other
Ighv1-11	A0A0A6YWI9	Ighv1-11~A0A0A6YWI9	12930.5	12.9305	Ighv1-11	immunoglobulin heavy variable V1-11	Other	other
Ighv1-15	A0A0A6YXA5	Ighv1-15~A0A0A6YXA5	10761.1	10.7611	Ighv1-15	immunoglobulin heavy variable 1-15	Other	other
Ighv1-18	A0A0A6YXN4	Ighv1-18~A0A0A6YXN4	11083.4	11.0834	Ighv1-18	immunoglobulin heavy variable V1-18	Other	other
Ighv1-20	A0A075B5U6	Ighv1-20~A0A075B5U6	12994.7	12.9947	Ighv1-20	immunoglobulin heavy variable V1-20	Other	other
Ighv1-39	A0A075B5V5	Ighv1-39~A0A075B5V5	10846.2	10.8462	Ighv1-39	immunoglobulin heavy variable 1-39	Other	other
Ighv1-43	A0A075B5V7	Ighv1-43~A0A075B5V7	11224.6	11.2246	Ighv1-43	immunoglobulin heavy variable V1-43	Other	other
Ighv1-47	A0A075B5V8	Ighv1-47~A0A075B5V8	12899.7	12.8997	Ighv1-47	immunoglobulin heavy variable 1-47	Other	other
Ighv1-58	A0A075B5W9	Ighv1-58~A0A075B5W9	10879.2	10.8792	Ighv1-58	immunoglobulin heavy variable 1-58	Other	other
Ighv1-5	A0A075B5T5	Ighv1-5~A0A075B5T5	10662	10.662	Ighv1-5	immunoglobulin heavy variable V1-5	Other	other
Ighv1-62-2	A0A075B680	Ighv1-62-2~A0A075B680	11047.4	11.0474	Ighv1-62-2	immunoglobulin heavy variable 1-62-2	Other	other
Ighv1-74	A0A075B5Y1	Ighv1-74~A0A075B5Y1	12763.5	12.7635	Ighv1-74	immunoglobulin heavy variable V1-74	Other	other
Ighv1-76	A0A0B4J1N0	Ighv1-76~A0A0B4J1N0	12988.7	12.9887	Ighv1-76	immunoglobulin heavy variable 1-76	Other	other
Ighv1-77	A0A0B4J1M0	Ighv1-77~A0A0B4J1M0	10650	10.65	Ighv1-77	immunoglobulin heavy variable 1-77	Other	other
Ighv1-78	A0A075B674	Ighv1-78~A0A075B674	13011.7	13.0117	Ighv1-78	immunoglobulin heavy variable 1-78	Other	other
Ighv1-80	A0A075B5Y3	Ighv1-80~A0A075B5Y3	12931.6	12.9316	Ighv1-80	immunoglobulin heavy variable 1-80	Other	other
Ighv1-81	A0A075B5Y4	Ighv1-81~A0A075B5Y4	13549.5	13.5495	Ighv1-81	immunoglobulin heavy variable 1-81	Other	other
Ighv1-82	A0A0B4J1J7	Ighv1-82~A0A0B4J1J7	13544.5	13.5445	Ighv1-82	immunoglobulin heavy variable 1-82	Other	other
Ighv1-85	A0A075B5Y6	Ighv1-85~A0A075B5Y6	13001.7	13.0017	Ighv1-85	immunoglobulin heavy variable 1-85	Other	other
Ighv1-9	A0A075B5T9	Ighv1-9~A0A075B5T9	12974.8	12.9748	Ighv1-9	immunoglobulin heavy variable V1-9	Other	other
Ighv10-1	A0A0B4J1J6	Ighv10-1~A0A0B4J1J6	12556.5	12.5565	Ighv10-1	immunoglobulin heavy variable 10-1	Other	other
Ighv10-3	A0A075B5T6	Ighv10-3~A0A075B5T6	12481.4	12.4814	Ighv10-3	immunoglobulin heavy variable V10-3	Other	other
Ighv14-2	A0A075B5R7	Ighv14-2~A0A075B5R7	11276.7	11.2767	Ighv14-2	immunoglobulin heavy variable 14-2	Other	other
Ighv14-3	A0A075B5R9	Ighv14-3~A0A075B5R9	13094.9	13.0949	Ighv14-3	immunoglobulin heavy variable V14-3	Other	other
Ighv2-5	A0A075B5Q3	Ighv2-5~A0A075B5Q3	12873.9	12.8739	Ighv2-5	immunoglobulin heavy variable 2-5	Other	other
Ighv2-9-1	A0A075B697	Ighv2-9-1~A0A075B697	13217.2	13.2172	Ighv2-9-1	immunoglobulin heavy variable 2-9-1	Other	other
Ighv3-5	A0A0A0MQC1	Ighv3-5~A0A0A0MQC1	12904.8	12.9048	Ighv3-5	immunoglobulin heavy variable 3-5	Other	other
Ighv3-6	P18531	Ighv3-6~P18531	13067	13.0671	Ighv3-6	immunoglobulin heavy variable 3-6	Other	other
Ighv4-1	A0A075B5R5	Ighv4-1~A0A075B5R5	13259.1	13.2591	Ighv4-1	immunoglobulin heavy variable 4-1	Other	other
Ighv5-16	A0A075B5R0	Ighv5-16~A0A075B5R0	13293.1	13.2931	Ighv5-16	immunoglobulin heavy variable 5-16	Other	other
Ighv5-17	A0A075B5R1	Ighv5-17~A0A075B5R1	13644.6	13.6446	Ighv5-17	immunoglobulin heavy variable 5-17	Other	other
Ighv5-9-1	A0A075B5Q6	Ighv5-9-1~A0A075B5Q6	13457.4	13.4574	Ighv5-9-1	immunoglobulin heavy variable 5-9-1	Other	other
Ighv6-3	A0A075B5T2	Ighv6-3~A0A075B5T2	13452.6	13.4526	Ighv6-3	immunoglobulin heavy variable 6-3	Other	other
Ighv6-6	A0A075B5T3	Ighv6-6~A0A075B5T3	13263.1	13.2631	Ighv6-6	immunoglobulin heavy variable 6-6	Other	other
Ighv7-1	A0A075B5S2	Ighv7-1~A0A075B5S2	12995.9	12.9959	Ighv7-1	immunoglobulin heavy variable 7-1	Other	other
Ighv7-3	A0A075B5R2	Ighv7-3~A0A075B5R2		Nan	Ighv7-3	immunoglobulin heavy variable 7-3	Other	other
Ighv7-4	A0A075B5S5	Ighv7-4~A0A075B5S5	13079	13.079	Ighv7-4	immunoglobulin heavy variable 7-4	Other	other
Ighv8-12	A0A0G2JDE1	Ighv8-12~A0A0G2JDE1	13237.2	13.2372	Ighv8-12	immunoglobulin heavy variable V8-12	Other	other
Ighv9-3	A0A0B4J1J5	Ighv9-3~A0A0B4J1J5	13305.3	13.3053	Ighv9-3	immunoglobulin heavy variable V9-3	Other	other
Igkc	A0A5H1ZRK8	Igkc~A0A5H1ZRK8	12428.1	12.4281	IGKC	immunoglobulin kappa constant	Extracellular Space	other
Igkv1-110	A0A0B4J1I0	Igkv1-110~A0A0B4J1I0	12557.2	12.5572	Igkv1-110	immunoglobulin kappa variable 1-110	Other	other
Igkv1-133	A0A0B4J1H8	Igkv1-133~A0A0B4J1H8	12562.1	12.5621	Igkv1-133	immunoglobulin kappa variable 1-133	Other	other
Igkv1-135	A0A0B4J1H7	Igkv1-135~A0A0B4J1H7	12617.3	12.6173	Igkv1-135	immunoglobulin kappa variable 1-135	Other	other
Igkv12-38	A0A075B5M8	Igkv12-38~A0A075B5M8	12709.5	12.7095	Igkv12-38	immunoglobulin kappa chain variable 12-38	Other	other
Igkv12-41	P01635	Igkv12-41~P01635	12650.3	12.6503	Igkv12-41	immunoglobulin kappa chain variable 12-41	Other	other
Igkv12-44	A0A140T8M2	Igkv12-44~A0A140T8M2	13232.1	13.2321	Igkv12-44	immunoglobulin kappa variable 12-44	Other	other
Igkv12-46	A0A140T8P6	Igkv12-46~A0A140T8P6	13057.8	13.0578	Igkv12-46	immunoglobulin kappa variable 12-46	Other	other
Igkv13-84	A0A140T8N3	Igkv13-84~A0A140T8N3	12547.4	12.5473	Igkv13-84	immunoglobulin kappa chain variable 13-84	Other	other
Igkv13-85	A0A075B666	Igkv13-85~A0A075B666	12874.6	12.8746	Igkv13-85	immunoglobulin kappa chain variable 13-85	Other	other
Igkv14-100	A0A075B5K7	Igkv14-100~A0A075B5K7	12734.5	12.7345	Igkv14-100	immunoglobulin kappa chain variable 14-100	Other	other
Igkv14-111	A0A140T8P9	Igkv14-111~A0A140T8P9	13056.9	13.0569	Igkv14-111	immunoglobulin kappa variable 14-111	Other	other
Igkv14-126	A0A075B5K0	Igkv14-126~A0A075B5K0	13131.1	13.1311	Igkv14-126	immunoglobulin kappa variable 14-126	Other	other
Igkv15-103	A0A140T8P3	Igkv15-103~A0A140T8P3	10856	10.856	Igkv15-103	immunoglobulin kappa chain variable 15-103	Other	other
Igkv16-104	A0A0B4J1I1	Igkv16-104~A0A0B4J1I1	12808.4	12.8084	Igkv16-104		Other	other
Igkv19-93	A0A075B6D5	Igkv19-93~A0A075B6D5	12839.6	12.8396	Igkv19-93	immunoglobulin kappa chain variable 19-93	Other	other
Igkv2-109	A0A075B5K6	Igkv2-109~A0A075B5K6	10366.5	10.3665	Igkv2-109	immunoglobulin kappa variable 2-109	Other	other
Igkv2-137	A0A0B4J1H6	Igkv2-137~A0A0B4J1H6	12736.4	12.7364	Igkv2-137	immunoglobulin kappa chain variable 2-137	Other	other
Igkv3-7	A0A075B5N9	Igkv3-7~A0A075B5N9	12723.2	12.7233	Igkv3-7	immunoglobulin kappa variable 3-7	Other	other
Igkv4-50	A0A0B4J1J0	Igkv4-50~A0A0B4J1J0	12689.4	12.6894	Igkv4-50	immunoglobulin kappa variable 4-50	Other	other
Igkv4-51	A0N8I8	Igkv4-51~A0N8I8	10293.3	10.2933	Igkv4-51	immunoglobulin kappa chain variable 4-51	Other	other
Igkv4-53	A0A075B677	Igkv4-53~A0A075B677	12670.2	12.6702	Igkv4-53	immunoglobulin kappa variable 4-53	Other	other
Igkv4-55	A0A0B4J1I9	Igkv4-55~A0A0B4J1I9	10153.2	10.1532	Igkv4-55	immunoglobulin kappa variable 4-55	Other	other
Igkv4-57-1	A0A075B5M4	Igkv4-57-1~A0A075B5M4	10157.2	10.1572	Igkv4-57-1	immunoglobulin kappa variable 4-57-1	Other	other
Igkv4-57	A0A0A6YYE7	Igkv4-57~A0A0A6YYE7	12752.4	12.7524	Igkv4-57	immunoglobulin kappa variable 4-57	Other	other
Igkv4-58	A0A075B5M3	Igkv4-58~A0A075B5M3	12641.2	12.6412	Igkv4-58	immunoglobulin kappa variable 4-58	Other	other
Igkv4-59	A0A0B4J1I8	Igkv4-59~A0A0B4J1I8	12562.1	12.5621	Igkv4-59	immunoglobulin kappa variable 4-59	Other	other
Igkv4-61	A0A075B5M2	Igkv4-61~A0A075B5M2	10234.2	10.2342	Igkv4-61	immunoglobulin kappa chain variable 4-61	Other	other
Igkv4-63	A0A075B5M1	Igkv4-63~A0A075B5M1	10345.4	10.3454	Igkv4-63	immunoglobulin kappa variable 4-63	Other	other
Igkv4-68	A0A0B4J1I7	Igkv4-68~A0A0B4J1I7	12600.1	12.6001	Igkv4-68		Plasma Membrane	other
Igkv4-72	A0A0B4J1I4	Igkv4-72~A0A0B4J1I4	10440.6	10.4406	Igkv4-72	immunoglobulin kappa chain variable 4-72	Other	other
Igkv4-80	A0A075B5L7	Igkv4-80~A0A075B5L7	12848.5	12.8485	Igkv4-80	immunoglobulin kappa variable 4-80	Other	other
Igkv4-81	A0A075B5L6	Igkv4-81~A0A075B5L6	12757.2	12.7572	Igkv4-81	immunoglobulin kappa variable 4-81	Other	other
Igkv5-39	A0A075B5M7	Igkv5-39~A0A075B5M7	12760.3	12.7603	Igkv5-39	immunoglobulin kappa variable 5-39	Other	other
Igkv5-43	A0A0B4J1J2	Igkv5-43~A0A0B4J1J2	12787.3	12.7873	Igkv5-43	immunoglobulin kappa chain variable 5-43	Other	other
Igkv6-13	A0A075B5N7	Igkv6-13~A0A075B5N7	12656.3	12.6563	Igkv6-13	immunoglobulin kappa variable 6-13	Other	other
Igkv6-14	A0A140T8P1	Igkv6-14~A0A140T8P1	12717.5	12.7175	Igkv6-14	immunoglobulin kappa variable 6-14	Other	other
Igkv6-15	A0A140T8M5	Igkv6-15~A0A140T8M5	11116.3	11.1163	Igkv6-15	immunoglobulin kappa variable 6-15	Other	other
Igkv6-17	A0A140T8Q3	Igkv6-17~A0A140T8Q3	13264	13.264	Igkv6-17	immunoglobulin kappa variable 6-17	Plasma Membrane	other
Igkv6-23	A0A140T8N5	Igkv6-23~A0A140T8N5	10976.2	10.9763	Igkv6-23	immunoglobulin kappa variable 6-23	Other	other
Igkv6-32	A0A140T8N9	Igkv6-32~A0A140T8N9	10903.1	10.9031	Igkv6-32	immunoglobulin kappa variable 6-32	Other	other
Igkv7-33	P01632	Igkv7-33~P01632	13335.1	13.3351	Igkv7-33	immunoglobulin kappa chain variable 7-33	Other	other
Igkv8-19	A0A140T8M4	Igkv8-19~A0A140T8M4	12805.4	12.8054	Igkv8-19	immunoglobulin kappa variable 8-19	Other	other
Igkv8-24	A0A140T8P5	Igkv8-24~A0A140T8P5	10419.5	10.4195	Igkv8-24	immunoglobulin kappa chain variable 8-24	Other	other
Igkv8-27	A0A075B5N4	Igkv8-27~A0A075B5N4			Igkv8-27	immunoglobulin kappa chain variable 8-27	Other	other
Igkv8-28	A0A075B5N3	Igkv8-28~A0A075B5N3	11254.5	11.2546	Igkv8-28	immunoglobulin kappa variable 8-28	Other	other
Igkv8-30	A0A140T8M3	Igkv8-30~A0A140T8M3		Nan	Igkv8-30	immunoglobulin kappa chain variable 8-30	Other	other
Igkv9-120	A0A140T8N0	Igkv9-120~A0A140T8N0	36766.8	36.7668	Igkv9-120	immunoglobulin kappa chain variable 9-120	Other	other
Igkv9-124	A0A075B5K2	Igkv9-124~A0A075B5K2	12164.7	12.1647	Igkv9-124	immunoglobulin kappa chain variable 9-124	Other	other
Iglc1	A0A0G2JE99	Iglc1~A0A0G2JE99	147010	147.01	Iglc1	immunoglobulin lambda constant 1	Plasma Membrane	other
Iglc2	P01844	Iglc2~P01844	65005.9	65.0059	Iglc2	immunoglobulin lambda constant 2	Plasma Membrane	other
Iglc3	A0A0G2JGQ8	Iglc3~A0A0G2JGQ8	141435	141.435	Iglc3	immunoglobulin lambda constant 3	Plasma Membrane	other
Iglon5	Q8HW98	Iglon5~Q8HW98	21900.1	21.9001	IGLON5	IgLON family member 5	Other	other
Iglv2	A0A075B664	Iglv2~A0A075B664	45645.1	45.6451	Iglv2	immunoglobulin lambda variable 2	Other	other
Igsf1	Q7TQA1	Igsf1~Q7TQA1	73517.1	73.517	IGSF1	immunoglobulin superfamily member 1	Plasma Membrane	other
Igsf8	A0A0R4J117	Igsf8~A0A0R4J117	18279.9	18.2799	IGSF8	immunoglobulin superfamily member 8	Plasma Membrane	other
Il18bp	A0A1B0GT50	Il18bp~A0A1B0GT50	43062.1	43.0621	IL18BP	interleukin 18 binding protein	Extracellular Space	other
Ipo9	E9QKZ2	Ipo9~E9QKZ2	32032.5	32.0325	IPO9	importin 9	Nucleus	other
Iqgap1	Q9JKF1	Iqgap1~Q9JKF1	39468.3	39.4683	IQGAP1	IQ motif containing GTPase activating protein 1	Cytoplasm	other
Isg15	Q64339	Isg15~Q64339	115043	115.043	ISG15	ISG15 ubiquitin like modifier	Extracellular Space	other
Islr	Q6GU68	Islr~Q6GU68	128736	128.736	ISLR	immunoglobulin superfamily containing leucine rich repeat	Extracellular Space	other
Ist1	Q9CX00	Ist1~Q9CX00	87839.4	87.8394	IST1	IST1 factor associated with ESCRT-III	Cytoplasm	other
Itgbl1	B1B1E3	Itgbl1~B1B1E3	100323	100.323	ITGBL1	integrin subunit beta like 1	Extracellular Space	other
Itih1	Q61702	Itih1~Q61702	106749	106.749	ITIH1	inter-alpha-trypsin inhibitor heavy chain 1	Extracellular Space	other
Itih2	G3X977	Itih2~G3X977	30259.9	30.2599	ITIH2	inter-alpha-trypsin inhibitor heavy chain 2	Extracellular Space	other
Itih3	Q61704	Itih3~Q61704	21897	21.897	ITIH3	inter-alpha-trypsin inhibitor heavy chain 3	Extracellular Space	other
Itih4	A0A2K6EDJ7	Itih4~A0A2K6EDJ7	46325.4	46.3254	ITIH4	inter-alpha-trypsin inhibitor heavy chain 4	Extracellular Space	other
Itih4	A6X935	Itih4~A6X935	18013.5	18.0135	ITIH4	inter-alpha-trypsin inhibitor heavy chain 4	Extracellular Space	other
Itih5	Q8BJD1	Itih5~Q8BJD1	16080.6	16.0806	ITIH5	inter-alpha-trypsin inhibitor heavy chain 5	Plasma Membrane	other
Itm2b	O89051	Itm2b~O89051	71290.7	71.2907	ITM2B	integral membrane protein 2B	Plasma Membrane	other
Jchain	P01592	Jchain~P01592	74252.5	74.2525	JCHAIN	joining chain of multimeric IgA and IgM	Extracellular Space	other
Jpt1	P97825	Jpt1~P97825	117019	117.019	JPT1	Jupiter microtubule associated homolog 1	Nucleus	other
Kif5b	Q61768	Kif5b~Q61768	71382.6	71.3826	KIF5B	kinesin family member 5B	Cytoplasm	other
Klc1	A0A5F8MPZ2	Klc1~A0A5F8MPZ2	73101.2	73.1012	KLC1	kinesin light chain 1	Cytoplasm	other
Klhl40	A0A0R4J166	Klhl40~A0A0R4J166	47887.2	47.8872	KLHL40	kelch like family member 40	Cytoplasm	other
Klhl41	A2AUC9	Klhl41~A2AUC9	60182.6	60.1826	KLHL41	kelch like family member 41	Cytoplasm	other
Kng1	A0A0R4J038	Kng1~A0A0R4J038	97184.1	97.1841	KNG1	kininogen 1	Extracellular Space	other
Kng2	Q6S9I0	Kng2~Q6S9I0	57041.1	57.0411	KNG1	kininogen 1	Extracellular Space	other
Kpna4	A0A0B4J1E7	Kpna4~A0A0B4J1E7	70922.7	70.9227	KPNA4	karyopherin subunit alpha 4	Nucleus	other
Kpnb1	P70168	Kpnb1~P70168	61766.7	61.7667	KPNB1	karyopherin subunit beta 1	Nucleus	other
Krt10	A2A513	Krt10~A2A513	59335.1	59.3351	Krt10	keratin 10	Cytoplasm	other
Krt14	Q61781	Krt14~Q61781	62844.6	62.8446	KRT14	keratin 14	Cytoplasm	other
Krt1	P04104	Krt1~P04104	112265	112.265	KRT1	keratin 1	Cytoplasm	other
Krt2	Q3TTY5	Krt2~Q3TTY5	57552.3	57.5523	Krt2	keratin 2	Cytoplasm	other
Krt5	Q922U2	Krt5~Q922U2	47563.5	47.5635	KRT5	keratin 5	Cytoplasm	other
Krt6a	P50446	Krt6a~P50446	51126.2	51.1262	KRT6B	keratin 6B	Cytoplasm	other
Krt76	Q3UV17	Krt76~Q3UV17	139822	139.822	KRT76	keratin 76	Cytoplasm	other
Krt78	E9Q0F0	Krt78~E9Q0F0	32754.5	32.7545	KRT78	keratin 78	Cytoplasm	other
Krt79	Q8VED5	Krt79~Q8VED5	56977.7	56.9776	KRT79	keratin 79	Extracellular Space	other
L1cam	A2AFG7	L1cam~A2AFG7	202442	202.442	L1CAM	L1 cell adhesion molecule	Plasma Membrane	other
Lama2	Q60675	Lama2~Q60675	43865.1	43.8651	LAMA2	laminin subunit alpha 2	Extracellular Space	other
Lamb1	E9QN70	Lamb1~E9QN70	15738.4	15.7384	LAMB1	laminin subunit beta 1	Extracellular Space	other
Lamc1	F8VQJ3	Lamc1~F8VQJ3	45341.1	45.3411	LAMC1	laminin subunit gamma 1	Extracellular Space	other
Lamp1	P11438	Lamp1~P11438	49743	49.743	LAMP1	lysosomal associated membrane protein 1	Plasma Membrane	other
Lamtor1	A0A0A6YX02	Lamtor1~A0A0A6YX02	134192	134.192	LAMTOR1	late endosomal/lysosomal adaptor, MAPK and MTOR activator 1	Plasma Membrane	other
Lamtor5	Q9D1L9	Lamtor5~Q9D1L9	6509.31	6.50931	LAMTOR5	late endosomal/lysosomal adaptor, MAPK and MTOR activator 5	Cytoplasm	other
Lancl2	F6RJV6	Lancl2~F6RJV6	49746.9	49.7469	LANCL2	LanC like glutathione S-transferase 2	Plasma Membrane	other
Lcp1	Q61233	Lcp1~Q61233	41952.2	41.9522	LCP1	lymphocyte cytosolic protein 1	Cytoplasm	other
Lgals1	P16045	Lgals1~P16045	14237.2	14.2372	LGALS1	galectin 1	Extracellular Space	other
Lgals3	P16110	Lgals3~P16110	21834	21.834	LGALS3	galectin 3	Extracellular Space	other
Limd2	Q8BGB5	Limd2~Q8BGB5	57788.8	57.7888	LIMD2	LIM domain containing 2	Other	other
Lims1	A0A0R4J005	Lims1~A0A0R4J005	40429.8	40.4298	LIMS1	LIM zinc finger domain containing 1	Plasma Membrane	other
Lin7c	O88952	Lin7c~O88952	40995.9	40.9959	LIN7C	lin-7 homolog C, crumbs cell polarity complex component	Cytoplasm	other
Lingo1	A9DA50	Lingo1~A9DA50	74237.6	74.2376	LINGO1	leucine rich repeat and Ig domain containing 1	Plasma Membrane	other
Lman1	Q9D0F3	Lman1~Q9D0F3	69084.9	69.0849	LMAN1	lectin, mannose binding 1	Cytoplasm	other
Lmna	P48678	Lmna~P48678	504772	504.772	LMNA	lamin A/C	Nucleus	other
Lmnb1	P14733	Lmnb1~P14733	42215	42.215	LMNB1	lamin B1	Nucleus	other
Lmnb2	A0A0R4J0Q5	Lmnb2~A0A0R4J0Q5	20809.2	20.8092	LMNB2	lamin B2	Nucleus	other
Lpp	Q8BFW7	Lpp~Q8BFW7	65904	65.904	LPP	LIM domain containing preferred translocation partner in lipoma	Nucleus	other
Lrg1	Q91XL1	Lrg1~Q91XL1	76155.7	76.1557	LRG1	leucine rich alpha-2-glycoprotein 1	Extracellular Space	other
Lrpap1	P55302	Lrpap1~P55302	80548.2	80.5482	LRPAP1	LDL receptor related protein associated protein 1	Plasma Membrane	other
Lrrc20	Q8CI70	Lrrc20~Q8CI70	41038.4	41.0384	LRRC20	leucine rich repeat containing 20	Other	other
Lrrc47	E9PV22	Lrrc47~E9PV22	39357.6	39.3576	LRRC47	leucine rich repeat containing 47	Other	other
Lrrc4b	P0C192	Lrrc4b~P0C192	10834.5	10.8345	LRRC4B	leucine rich repeat containing 4B	Plasma Membrane	other
Lrrc59	Q922Q8	Lrrc59~Q922Q8	11845.4	11.8454	LRRC59	leucine rich repeat containing 59	Cytoplasm	other
Lrrn1	Q61809	Lrrn1~Q61809	11071.7	11.0717	LRRN1	leucine rich repeat neuronal 1	Other	other
Lrtm2	Q8BGX3	Lrtm2~Q8BGX3	6610.67	6.61067	LRTM2	leucine rich repeats and transmembrane domains 2	Other	other
Lsamp	A0A087WP80	Lsamp~A0A087WP80	10402.6	10.4026	LSAMP	limbic system associated membrane protein	Plasma Membrane	other
Lsm2	O35900	Lsm2~O35900	36713.8	36.7138	LSM2	LSM2 homolog, U6 small nuclear RNA and mRNA degradation associated	Nucleus	other
Lsm3	P62311	Lsm3~P62311	69050.9	69.0509	LSM3	LSM3 homolog, U6 small nuclear RNA and mRNA degradation associated	Nucleus	other
Lsm4	D3YTP8	Lsm4~D3YTP8	166773	166.773	LSM4	LSM4 homolog, U6 small nuclear RNA and mRNA degradation associated	Nucleus	other
Lsm5	A0A0N4SVK3	Lsm5~A0A0N4SVK3	77837.8	77.8377	LSM5	LSM5 homolog, U6 small nuclear RNA and mRNA degradation associated	Cytoplasm	other
Lsm8	Q6ZWM4	Lsm8~Q6ZWM4	46582.9	46.5829	LSM8	LSM8 homolog, U6 small nuclear RNA associated	Nucleus	other
Lsp1	P19973	Lsp1~P19973	38265	38.265	LSP1	lymphocyte specific protein 1	Cytoplasm	other
Luc7l2	Q7TNC4	Luc7l2~Q7TNC4	13395.5	13.3955	LUC7L2	LUC7 like 2, pre-mRNA splicing factor	Nucleus	other
Lum	P51885	Lum~P51885	6954.15	6.95415	LUM	lumican	Extracellular Space	other
Luzp2	Q8BGY3	Luzp2~Q8BGY3	17027.8	17.0278	LUZP2	leucine zipper protein 2	Other	other
Lxn	P70202	Lxn~P70202	17811.1	17.8111	LXN	latexin	Cytoplasm	other
Ly6c2	P0CW03	Ly6c2~P0CW03	12835.2	12.8352	Ly6a (includes others)	lymphocyte antigen 6 complex, locus A	Plasma Membrane	other
Ly6d	P35459	Ly6d~P35459	58812.3	58.8123	LY6D	lymphocyte antigen 6 family member D	Plasma Membrane	other
Ly6e	A0A087WNS9	Ly6e~A0A087WNS9	9405.13	9.40513	LY6E	lymphocyte antigen 6 family member E	Plasma Membrane	other
Ly6h	Q8K356	Ly6h~Q8K356	19528.5	19.5284	LY6H	lymphocyte antigen 6 family member H	Plasma Membrane	other
Ly86	O88188	Ly86~O88188	23726.5	23.7265	LY86	lymphocyte antigen 86	Plasma Membrane	other
Lypd6b	Q9D7F2	Lypd6b~Q9D7F2	16689	16.689	LYPD6B	LY6/PLAUR domain containing 6B	Other	other
Lzic	Q8K3C3	Lzic~Q8K3C3	114648	114.648	LZIC	leucine zipper and CTNNBIP1 domain containing	Other	other
Manf	Q3TMX5	Manf~Q3TMX5	37432.2	37.4322	MANF	mesencephalic astrocyte derived neurotrophic factor	Extracellular Space	other
Map2	A0A668KLC6	Map2~A0A668KLC6	41287.2	41.2872	MAP2	microtubule associated protein 2	Plasma Membrane	other
Map4	A0A0G2JFH2	Map4~A0A0G2JFH2	13698.4	13.6984	MAP4	microtubule associated protein 4	Cytoplasm	other
Map4	P27546	Map4~P27546	41275.6	41.2756	MAP4	microtubule associated protein 4	Cytoplasm	other
Map7d1	A2AJI0	Map7d1~A2AJI0	43066.5	43.0665	MAP7D1	MAP7 domain containing 1	Cytoplasm	other
Mapk1ip1l	A0A2I3BRS9	Mapk1ip1l~A0A2I3BRS9	30016.2	30.0162	MAPK1IP1L	mitogen-activated protein kinase 1 interacting protein 1 like	Nucleus	other
Mapre1	Q61166	Mapre1~Q61166	29661.3	29.6613	MAPRE1	microtubule associated protein RP/EB family member 1	Cytoplasm	other
Mapre2	D3YYK8	Mapre2~D3YYK8	79968.3	79.9683	Mapre2	microtubule-associated protein, RP/EB family, member 2	Cytoplasm	other
Mapt	A0A0A0MQC7	Mapt~A0A0A0MQC7	43688.7	43.6887	MAPT	microtubule associated protein tau	Plasma Membrane	other
Marcksl1	P28667	Marcksl1~P28667	37392.6	37.3926	MARCKSL1	MARCKS like 1	Cytoplasm	other
Marcks	P26645	Marcks~P26645	25396	25.396	Marcks	myristoylated alanine rich protein kinase C substrate	Plasma Membrane	other
Mbl1	P39039	Mbl1~P39039	20555.3	20.5553	Mbl1	mannose-binding lectin (protein A) 1	Cytoplasm	other
Mbl2	P41317	Mbl2~P41317	36511.2	36.5112	MBL2	mannose binding lectin 2	Extracellular Space	other
Mbnl1	G3X9Q0	Mbnl1~G3X9Q0	35611.4	35.6114	MBNL1	muscleblind like splicing regulator 1	Nucleus	other
Mcam	Q8R2Y2	Mcam~Q8R2Y2	63953.8	63.9537	MCAM	melanoma cell adhesion molecule	Plasma Membrane	other
Mcts1	Q9DB27	Mcts1~Q9DB27	20330.7	20.3307	MCTS1	MCTS1 re-initiation and release factor	Cytoplasm	other
Megf9	Q8BH27	Megf9~Q8BH27	30779.1	30.7791	MEGF9	multiple EGF like domains 9	Extracellular Space	other
Memo1	Q91VH6	Memo1~Q91VH6	22687.1	22.6871	MEMO1	mediator of cell motility 1	Cytoplasm	other
Mesd	D3YVR4	Mesd~D3YVR4	413021	413.021	MESD	mesoderm development LRP chaperone	Extracellular Space	other
Metrn	A0A494B937	Metrn~A0A494B937	12359.1	12.3591	METRN	meteorin, glial cell differentiation regulator	Extracellular Space	other
Mettl26	Q9DCS2	Mettl26~Q9DCS2	213675	213.675	METTL26	methyltransferase like 26	Other	other
Mfge8	P21956	Mfge8~P21956	12504.3	12.5043	MFGE8	milk fat globule EGF and factor V/VIII domain containing	Extracellular Space	other
Mgp	P19788	Mgp~P19788	32342.1	32.3421	MGP	matrix Gla protein	Extracellular Space	other
Mia3	Q8BI84	Mia3~Q8BI84	63655.8	63.6558	MIA3	MIA SH3 domain ER export factor 3	Cytoplasm	other
Mkln1	O89050	Mkln1~O89050	53845.1	53.8451	MKLN1	muskelin 1	Cytoplasm	other
Mlec	Q6ZQI3	Mlec~Q6ZQI3	53125.9	53.1259	MLEC	malectin	Plasma Membrane	other
Mob1b	Q3UDM0	Mob1b~Q3UDM0	33097.3	33.0973	MOB1B	MOB kinase activator 1B	Cytoplasm	other
Mroh2b	Q7M6Y6	Mroh2b~Q7M6Y6	12788.3	12.7883	MROH2B	maestro heat like repeat family member 2B	Cytoplasm	other
Mrps36	Q9CQX8	Mrps36~Q9CQX8	20224.6	20.2246	MRPS36	mitochondrial ribosomal protein S36	Cytoplasm	other
Msln	A0A494B9A6	Msln~A0A494B9A6	79715.1	79.7151	MSLN	mesothelin	Extracellular Space	other
Msn	P26041	Msn~P26041	6018.09	6.01809	MSN	moesin	Plasma Membrane	other
Mt1	P02802	Mt1~P02802	101200	101.2	Mt1	metallothionein 1	Cytoplasm	other
Mt2	P02798	Mt2~P02798	12860.8	12.8608	Mt2	metallothionein 2	Cytoplasm	other
Mt3	P28184	Mt3~P28184	165298	165.298	Mt3	metallothionein 3	Cytoplasm	other
Mug1	P28665	Mug1~P28665	20929.9	20.9299	Mug1/Mug2	murinoglobulin 1	Extracellular Space	other
Mug2	P28666	Mug2~P28666	20663.5	20.6635	Mug1/Mug2	murinoglobulin 1	Extracellular Space	other
Mup14	B8JI96	Mup14~B8JI96	21416.6	21.4166	Mup1 (includes others)	major urinary protein 1	Extracellular Space	other
Mup17	B5X0G2	Mup17~B5X0G2	19473.1	19.4731	Mup1 (includes others)	major urinary protein 1	Extracellular Space	other
Mup1	A2CEL1	Mup1~A2CEL1	8941.1	8.9411	Mup1 (includes others)	major urinary protein 1	Extracellular Space	other
Mup20	Q5FW60	Mup20~Q5FW60	96857.4	96.8574	Mup1 (includes others)	major urinary protein 1	Extracellular Space	other
Mup2	P11589	Mup2~P11589	126559	126.559	Mup1 (includes others)	major urinary protein 1	Extracellular Space	other
Mup3	Q3KQQ2	Mup3~Q3KQQ2	126559	126.559	Mup1 (includes others)	major urinary protein 1	Extracellular Space	other
Mup7	L7MUC7	Mup7~L7MUC7	127352	127.352	Mup1 (includes others)	major urinary protein 1	Extracellular Space	other
Mustn1	Q99JI1	Mustn1~Q99JI1	52641.4	52.6414	MUSTN1	musculoskeletal, embryonic nuclear protein 1	Nucleus	other
Mvp	E9Q3X0	Mvp~E9Q3X0	17982.3	17.9823	MVP	major vault protein	Nucleus	other
Mybpc1	D3YU50	Mybpc1~D3YU50	42722.6	42.7225	MYBPC1	myosin binding protein C1	Cytoplasm	other
Mybpc1	Q6P6L5	Mybpc1~Q6P6L5	223561	223.561	MYBPC1	myosin binding protein C1	Cytoplasm	other
Mybpc2	Q5XKE0	Mybpc2~Q5XKE0	223342	223.342	MYBPC2	myosin binding protein C2	Cytoplasm	other
Mybph	P70402	Mybph~P70402	223219	223.219	MYBPH	myosin binding protein H	Cytoplasm	other
Myg1	Q9JK81	Myg1~Q9JK81	222708	222.708	MYG1	MYG1 exonuclease	Nucleus	other
Myh13	B1AR69	Myh13~B1AR69	226372	226.372	MYH13	myosin heavy chain 13	Cytoplasm	other
Myl11	P97457	Myl11~P97457	65989.8	65.9898	MYL11	myosin light chain 11	Cytoplasm	other
Myl12b	Q3THE2	Myl12b~Q3THE2	195989	195.989	MYL12A	myosin light chain 12A	Cytoplasm	other
Myl1	E9PWG4	Myl1~E9PWG4	121944	121.944	MYL1	myosin light chain 1	Cytoplasm	other
Myl1	P05977	Myl1~P05977	125214	125.214	MYL1	myosin light chain 1	Cytoplasm	other
Myl2	E9Q8Y0	Myl2~E9Q8Y0	117227	117.227	MYL2	myosin light chain 2	Cytoplasm	other
Myo18a	A0A1C7ZN10	Myo18a~A0A1C7ZN10	164738	164.738	MYO18A	myosin XVIIIA	Cytoplasm	other
Myo1f	Q8CG29	Myo1f~Q8CG29	99146.9	99.1469	MYO1F	myosin IF	Cytoplasm	other
Myo1g	Q5SUA5	Myo1g~Q5SUA5	101095	101.095	MYO1G	myosin IG	Cytoplasm	other
Myoc	O70624	Myoc~O70624	111708	111.708	MYOC	myocilin	Cytoplasm	other
Myom1	Q62234	Myom1~Q62234	19414.3	19.4143	MYOM1	myomesin 1	Cytoplasm	other
Myom2	Q14BI5	Myom2~Q14BI5	39803.6	39.8036	MYOM2	myomesin 2	Cytoplasm	other
Myot	Q9JIF9	Myot~Q9JIF9	220499	220.499	MYOT	myotilin	Cytoplasm	other
Naa25	Q8BWZ3	Naa25~Q8BWZ3	36198.1	36.1981	NAA25	N-alpha-acetyltransferase 25, NatB auxiliary subunit	Cytoplasm	other
Nap1l1	P28656	Nap1l1~P28656	84012.9	84.0129	NAP1L1	nucleosome assembly protein 1 like 1	Nucleus	other
Nap1l4	B7ZNL2	Nap1l4~B7ZNL2	35169.3	35.1694	NAP1L4	nucleosome assembly protein 1 like 4	Cytoplasm	other
Nasp	B1AU75	Nasp~B1AU75	93203.8	93.2038	NASP	nuclear autoantigenic sperm protein	Nucleus	other
Ncam1	A0A0A6YY91	Ncam1~A0A0A6YY91	59485.3	59.4853	NCAM1	neural cell adhesion molecule 1	Plasma Membrane	other
Ncam1	E9QB01	Ncam1~E9QB01	38707.3	38.7073	NCAM1	neural cell adhesion molecule 1	Plasma Membrane	other
Ncam1	P13595	Ncam1~P13595	42890.5	42.8905	NCAM1	neural cell adhesion molecule 1	Plasma Membrane	other
Ncam2	O35136	Ncam2~O35136	76723.1	76.7231	NCAM2	neural cell adhesion molecule 2	Plasma Membrane	other
Ncan	A0A0R4IZX5	Ncan~A0A0R4IZX5	43008.6	43.0086	NCAN	neurocan	Extracellular Space	other
Ncl	P09405	Ncl~P09405	14309.5	14.3095	NCL	nucleolin	Nucleus	other
Ndrg2	Q9QYG0	Ndrg2~Q9QYG0	19802.7	19.8027	NDRG2	NDRG family member 2	Cytoplasm	other
Ndrg4	Q8BTG7	Ndrg4~Q8BTG7	49913.2	49.9132	NDRG4	NDRG family member 4	Plasma Membrane	other
Neb	A0A571BF46	Neb~A0A571BF46	22723.4	22.7234	NEB	nebulin	Cytoplasm	other
Necap2	Q9D1J1	Necap2~Q9D1J1	107143	107.143	NECAP2	NECAP endocytosis associated 2	Cytoplasm	other
Nectin1	A0A668KLC0	Nectin1~A0A668KLC0	91431.5	91.4315	NECTIN1	nectin cell adhesion molecule 1	Plasma Membrane	other
Negr1	A0A4W9	Negr1~A0A4W9	43145.2	43.1452	NEGR1	neuronal growth regulator 1	Plasma Membrane	other
Nell2	Q61220	Nell2~Q61220	19331.7	19.3317	NELL2	neural EGFL like 2	Extracellular Space	other
Nfasc	A0A087WR56	Nfasc~A0A087WR56	136538	136.538	NFASC	neurofascin	Plasma Membrane	other
Ngp	O08692	Ngp~O08692	32932.7	32.9327	Ngp	neutrophilic granule protein	Extracellular Space	other
Niban1	Q3UW53	Niban1~Q3UW53	53134	53.134	NIBAN1	niban apoptosis regulator 1	Cytoplasm	other
Nid1	P10493	Nid1~P10493	56074.6	56.0746	NID1	nidogen 1	Extracellular Space	other
Nid2	O88322	Nid2~O88322	97347.7	97.3477	NID2	nidogen 2	Extracellular Space	other
Nipsnap2	O55126	Nipsnap2~O55126	17207.8	17.2078	NIPSNAP2	nipsnap homolog 2	Plasma Membrane	other
Nlgn4l	B0F2B4	Nlgn4l~B0F2B4	265633	265.633	Nlgn4l	neuroligin 4-like	Plasma Membrane	other
Nmral1	D3YU12	Nmral1~D3YU12	55940	55.94	NMRAL1	NmrA like redox sensor 1	Nucleus	other
Nol3	Q9D1X0	Nol3~Q9D1X0	68017.2	68.0172	NOL3	nucleolar protein 3	Nucleus	other
None	F7DBB3	None~F7DBB3	29524.7	29.5247	AHNAK2	AHNAK nucleoprotein 2	Cytoplasm	other
None	V9GX06	None~V9GX06	23076.5	23.0765	Gm11214	glyceraldehyde-3-phosphate dehydrogenase pseudogene	Other	other
Npdc1	A2AJ20	Npdc1~A2AJ20	73116.9	73.1169	NPDC1	neural proliferation, differentiation and control 1	Extracellular Space	other
Nploc4	P60670	Nploc4~P60670	50304.5	50.3045	NPLOC4	NPL4 homolog, ubiquitin recognition factor	Nucleus	other
Nppc	Q61839	Nppc~Q61839			NPPC	natriuretic peptide C	Extracellular Space	other
Nptn	P97300	Nptn~P97300	16989.4	16.9894	Nptn	neuroplastin	Plasma Membrane	other
Nptx1	Q62443	Nptx1~Q62443	23984.3	23.9843	NPTX1	neuronal pentraxin 1	Extracellular Space	other
Nptx2	O70340	Nptx2~O70340	38604.1	38.6041	NPTX2	neuronal pentraxin 2	Extracellular Space	other
Npy	P57774	Npy~P57774	14478.5	14.4785	NPY	neuropeptide Y	Plasma Membrane	other
Nrcam	A0A1W2P7Y9	Nrcam~A0A1W2P7Y9	26556.7	26.5567	NRCAM	neuronal cell adhesion molecule	Plasma Membrane	other
Nrn1l	Q8C4W3	Nrn1l~Q8C4W3	19394.1	19.3941	NRN1L	neuritin 1 like	Nucleus	other
Nrn1	A0A286YCW7	Nrn1~A0A286YCW7	116449	116.449	NRN1	neuritin 1	Cytoplasm	other
Nrxn3	Q6P9K9	Nrxn3~Q6P9K9	44729.5	44.7295	Nrxn3	neurexin III	Plasma Membrane	other
Nsfl1c	Q9CZ44	Nsfl1c~Q9CZ44	51027.5	51.0275	NSFL1C	NSFL1 cofactor	Cytoplasm	other
Nsg1	A0A0J9YTZ4	Nsg1~A0A0J9YTZ4	26311	26.311	NSG1	neuronal vesicle trafficking associated 1	Cytoplasm	other
Ntm	D3Z396	Ntm~D3Z396	49599	49.599	NTM	neurotrimin	Plasma Membrane	other
Ntng1	F8WJ48	Ntng1~F8WJ48	38011.5	38.0115	NTNG1	netrin G1	Extracellular Space	other
Nub1	A0A0G2JGQ4	Nub1~A0A0G2JGQ4	137611	137.611	NUB1	negative regulator of ubiquitin like proteins 1	Nucleus	other
Nubp1	Q9R060	Nubp1~Q9R060	23895.3	23.8953	NUBP1	NUBP iron-sulfur cluster assembly factor 1, cytosolic	Cytoplasm	other
Nucb1	Q02819	Nucb1~Q02819	23843.4	23.8434	NUCB1	nucleobindin 1	Cytoplasm	other
Nucb2	P81117	Nucb2~P81117	88796.6	88.7966	NUCB2	nucleobindin 2	Nucleus	other
Nudcd2	Q9CQ48	Nudcd2~Q9CQ48	36346.8	36.3468	NUDCD2	NudC domain containing 2	Cytoplasm	other
Nudc	O35685	Nudc~O35685	23393.8	23.3938	NUDC	nuclear distribution C, dynein complex regulator	Cytoplasm	other
Nup93	Q8BJ71	Nup93~Q8BJ71	58213.5	58.2135	NUP93	nucleoporin 93	Nucleus	other
Nutf2	P61971	Nutf2~P61971	12850.9	12.8509	NUTF2	nuclear transport factor 2	Nucleus	other
Oaf	Q8QZR4	Oaf~Q8QZR4	43698.8	43.6988	OAF	out at first homolog	Cytoplasm	other
Obp1a	Q9D3H2	Obp1a~Q9D3H2	18225.4	18.2254	Gm5938 (includes others)	predicted gene 5938	Other	other
Obp1b	A2AEP0	Obp1b~A2AEP0	55832.8	55.8328	Gm5938 (includes others)	predicted gene 5938	Other	other
Ogfr	Q99PG2	Ogfr~Q99PG2	76249.5	76.2495	OGFR	opioid growth factor receptor	Plasma Membrane	other
Olfm1	A3KGE4	Olfm1~A3KGE4	15893.1	15.8931	OLFM1	olfactomedin 1	Cytoplasm	other
Olfm4	D3YYD0	Olfm4~D3YYD0	47006.1	47.0061	OLFM4	olfactomedin 4	Extracellular Space	other
Olfml1	A0A5F8MPM3	Olfml1~A0A5F8MPM3	60607.8	60.6078	OLFML1	olfactomedin like 1	Extracellular Space	other
Olfml2b	Q3V1G4	Olfml2b~Q3V1G4	57930.3	57.9303	OLFML2B	olfactomedin like 2B	Extracellular Space	other
Olfml3	A0A0R4J086	Olfml3~A0A0R4J086	62644.9	62.6449	OLFML3	olfactomedin like 3	Extracellular Space	other
Omd	O35103	Omd~O35103	41614.3	41.6143	OMD	osteomodulin	Extracellular Space	other
Opcml	G5E8G3	Opcml~G5E8G3		Nan	OPCML	opioid binding protein/cell adhesion molecule like	Plasma Membrane	other
Opcml	Q6DFY2	Opcml~Q6DFY2	55446.9	55.4469	OPCML	opioid binding protein/cell adhesion molecule like	Plasma Membrane	other
Orm1	Q60590	Orm1~Q60590	112721	112.721	Orm1 (includes others)	orosomucoid 1	Extracellular Space	other
Orm2	P07361	Orm2~P07361	26272.7	26.2727	Orm1 (includes others)	orosomucoid 1	Extracellular Space	other
Oxt	P35454	Oxt~P35454	96206.7	96.2067	OXT	oxytocin/neurophysin I prepropeptide	Extracellular Space	other
Pacsin2	Q9WVE8	Pacsin2~Q9WVE8	84173.9	84.1739	PACSIN2	protein kinase C and casein kinase substrate in neurons 2	Cytoplasm	other
Pacsin3	Q99JB8	Pacsin3~Q99JB8	70785.4	70.7854	PACSIN3	protein kinase C and casein kinase substrate in neurons 3	Cytoplasm	other
Palmd	A0A0R4J0J0	Palmd~A0A0R4J0J0	21867.5	21.8675	PALMD	palmdelphin	Cytoplasm	other
Palm	Q9Z0P4	Palm~Q9Z0P4	24130	24.13	PALM	paralemmin	Plasma Membrane	other
Pcbp2	B2M1R7	Pcbp2~B2M1R7	39288.5	39.2885	PCBP2	poly(rC) binding protein 2	Nucleus	other
Pcdh17	E9PXF0	Pcdh17~E9PXF0	35015.2	35.0152	PCDH17	protocadherin 17	Plasma Membrane	other
Pcdh1	Q8CFX3	Pcdh1~Q8CFX3	31511.9	31.5119	PCDH1	protocadherin 1	Plasma Membrane	other
Pcdh7	A0A0A6YY83	Pcdh7~A0A0A6YY83	28009.7	28.0097	PCDH7	protocadherin 7	Plasma Membrane	other
Pcdh8	Q7TSK3	Pcdh8~Q7TSK3	15054.1	15.0541	PCDH8	protocadherin 8	Plasma Membrane	other
Pcdh9	A0A0A6YWM0	Pcdh9~A0A0A6YWM0	20830.4	20.8304	PCDH9	protocadherin 9	Plasma Membrane	other
Pcnp	F8WI88	Pcnp~F8WI88	32733.4	32.7334	PCNP	PEST proteolytic signal containing nuclear protein	Nucleus	other
Pcolce	Q61398	Pcolce~Q61398	11243.5	11.2435	PCOLCE	procollagen C-endopeptidase enhancer	Extracellular Space	other
Pcsk1n	Q9QXV0	Pcsk1n~Q9QXV0	144629	144.629	PCSK1N	proprotein convertase subtilisin/kexin type 1 inhibitor	Extracellular Space	other
Pdap1	Q3UHX2	Pdap1~Q3UHX2	85268.6	85.2686	PDAP1	PDGFA associated protein 1	Cytoplasm	other
Pdcd4	Q61823	Pdcd4~Q61823	85547.1	85.5471	PDCD4	programmed cell death 4	Nucleus	other
Pdcd5	P56812	Pdcd5~P56812	14957.2	14.9572	PDCD5	programmed cell death 5	Nucleus	other
Pdcd6ip	Q9WU78	Pdcd6ip~Q9WU78	11776.3	11.7763	PDCD6IP	programmed cell death 6 interacting protein	Cytoplasm	other
Pdcd6	P12815	Pdcd6~P12815	28832	28.832	PDCD6	programmed cell death 6	Cytoplasm	other
Pdlim3	A0A1B0GSX6	Pdlim3~A0A1B0GSX6	68747.7	68.7477	Pdlim3	PDZ and LIM domain 3	Plasma Membrane	other
Pdlim5	Q8CI51	Pdlim5~Q8CI51	54989.4	54.9894	PDLIM5	PDZ and LIM domain 5	Cytoplasm	other
Pdlim7	Q8BVJ7	Pdlim7~Q8BVJ7	62220.1	62.2201	PDLIM7	PDZ and LIM domain 7	Cytoplasm	other
Pebp1	P70296	Pebp1~P70296	23563	23.563	PEBP1	phosphatidylethanolamine binding protein 1	Cytoplasm	other
Penk	P22005	Penk~P22005	23563	23.563	PENK	proenkephalin	Extracellular Space	other
Pex19	Q8VCI5	Pex19~Q8VCI5	13996.5	13.9965	PEX19	peroxisomal biogenesis factor 19	Cytoplasm	other
Pfdn1	Q9CQF7	Pfdn1~Q9CQF7	53649.9	53.6499	PFDN1	prefoldin subunit 1	Cytoplasm	other
Pfdn2	O70591	Pfdn2~O70591	29094	29.094	PFDN2	prefoldin subunit 2	Cytoplasm	other
Pfdn4	E9Q6U4	Pfdn4~E9Q6U4	71543.4	71.5434	PFDN4	prefoldin subunit 4	Cytoplasm	other
Pfdn6	G3UYF9	Pfdn6~G3UYF9	119401	119.401	PFDN6	prefoldin subunit 6	Cytoplasm	other
Pfn1	P62962	Pfn1~P62962	47318.9	47.3189	PFN1	profilin 1	Cytoplasm	other
Phyhip	Q8K0S0	Phyhip~Q8K0S0	53872.4	53.8724	PHYHIP	phytanoyl-CoA 2-hydroxylase interacting protein	Cytoplasm	other
Pi16	Q9ET66	Pi16~Q9ET66	90807.9	90.8079	PI16	peptidase inhibitor 16	Extracellular Space	other
Pianp	A0A0N4SVY3	Pianp~A0A0N4SVY3	47262.2	47.2622	PIANP	PILR alpha associated neural protein	Plasma Membrane	other
Picalm	Q7M6Y3	Picalm~Q7M6Y3	158667	158.667	PICALM	phosphatidylinositol binding clathrin assembly protein	Cytoplasm	other
Pik3ip1	Q7TMJ8	Pik3ip1~Q7TMJ8		Nan	PIK3IP1	phosphoinositide-3-kinase interacting protein 1	Cytoplasm	other
Pithd1	Q8BWR2	Pithd1~Q8BWR2	27656.6	27.6566	PITHD1	PITH domain containing 1	Nucleus	other
Pkia	P63248	Pkia~P63248	33887.9	33.8879	PKIA	cAMP-dependent protein kinase inhibitor alpha	Cytoplasm	other
Plaa	P27612	Plaa~P27612	93143.6	93.1436	PLAA	phospholipase A2 activating protein	Cytoplasm	other
Plac8	Q9JI48	Plac8~Q9JI48	32667.1	32.6671	PLAC8	placenta associated 8	Nucleus	other
Plbd2	Q3TCN2	Plbd2~Q3TCN2	57403.1	57.4031	PLBD2	phospholipase B domain containing 2	Extracellular Space	other
Plec	E9Q3W4	Plec~E9Q3W4	17232.8	17.2328	PLEC	plectin	Cytoplasm	other
Plekhd1	B2RPU2	Plekhd1~B2RPU2	18236.8	18.2368	PLEKHD1	pleckstrin homology and coiled-coil domain containing D1	Other	other
Plekho2	Q8K124	Plekho2~Q8K124	42432.7	42.4327	PLEKHO2	pleckstrin homology domain containing O2	Cytoplasm	other
Plek	Q9JHK5	Plek~Q9JHK5	52111	52.111	PLEK	pleckstrin	Cytoplasm	other
Plin3	Q9DBG5	Plin3~Q9DBG5	47802.5	47.8025	PLIN3	perilipin 3	Cytoplasm	other
Plin4	A0A571BEC9	Plin4~A0A571BEC9	42256.3	42.2563	PLIN4	perilipin 4	Cytoplasm	other
Pls3	A0A1C7CYV0	Pls3~A0A1C7CYV0	14532.1	14.5321	PLS3	plastin 3	Cytoplasm	other
Plxdc2	B1AY85	Plxdc2~B1AY85	13289	13.2889	PLXDC2	plexin domain containing 2	Extracellular Space	other
Pmch	P56942	Pmch~P56942	21919.1	21.9191	PMCH	pro-melanin concentrating hormone	Extracellular Space	other
Pnoc	Q64387	Pnoc~Q64387	35575.1	35.5751	PNOC	prepronociceptin	Extracellular Space	other
Postn	Q62009	Postn~Q62009	59074.4	59.0744	POSTN	periostin	Extracellular Space	other
Ppp1r12b	Q8BG95	Ppp1r12b~Q8BG95	37520.4	37.5204	Ppp1r12b	protein phosphatase 1, regulatory subunit 12B	Cytoplasm	other
Ppp1r14c	A0A1L1SRZ2	Ppp1r14c~A0A1L1SRZ2	43185.1	43.1851	PPP1R14C	protein phosphatase 1 regulatory inhibitor subunit 14C	Cytoplasm	other
Ppp6r3	G5E8R4	Ppp6r3~G5E8R4	310722	310.722	PPP6R3	protein phosphatase 6 regulatory subunit 3	Cytoplasm	other
Pram1	Q6BCL1	Pram1~Q6BCL1	101296	101.296	PRAM1	PML-RARA regulated adaptor molecule 1	Other	other
Prap1	Q80XD8	Prap1~Q80XD8	26134.7	26.1347	PRAP1	proline rich acidic protein 1	Nucleus	other
Prelp	Q9JK53	Prelp~Q9JK53	23384.8	23.3848	PRELP	proline and arginine rich end leucine rich repeat protein	Extracellular Space	other
Prg4	A0A0R4J207	Prg4~A0A0R4J207	27372.4	27.3724	Prg4	proteoglycan 4 (megakaryocyte stimulating factor, articular superficial zone protein)	Extracellular Space	other
Prnp	P04925	Prnp~P04925	30260.2	30.2602	PRNP	prion protein	Plasma Membrane	other
Procr	Q64695	Procr~Q64695	23325.4	23.3254	PROCR	protein C receptor	Plasma Membrane	other
Prorsd1	Q9D820	Prorsd1~Q9D820	48647.9	48.6479	Prorsd1	prolyl-tRNA synthetase domain containing 1	Other	other
Pros1	Q08761	Pros1~Q08761	34020.1	34.0201	PROS1	protein S	Extracellular Space	other
Prpf8	Q99PV0	Prpf8~Q99PV0	47408.3	47.4083	PRPF8	pre-mRNA processing factor 8	Nucleus	other
Prr33	A0A571BD03	Prr33~A0A571BD03	44173	44.173	Prr33	proline rich 33	Other	other
Prrc2c	A0A0A0MQ79	Prrc2c~A0A0A0MQ79	47436.8	47.4368	PRRC2C	proline rich coiled-coil 2C	Cytoplasm	other
Prrt2	E9PUL5	Prrt2~E9PUL5	52895.2	52.8952	PRRT2	proline rich transmembrane protein 2	Plasma Membrane	other
Prrt3	A0A0N4SVB5	Prrt3~A0A0N4SVB5	42809.4	42.8094	PRRT3	proline rich transmembrane protein 3	Other	other
Psap	E9PZ00	Psap~E9PZ00	55972.1	55.9721	PSAP	prosaposin	Extracellular Space	other
Psmd11	Q8BG32	Psmd11~Q8BG32	109927	109.927	PSMD11	proteasome 26S subunit, non-ATPase 11	Cytoplasm	other
Psmd12	Q9D8W5	Psmd12~Q9D8W5	111497	111.497	PSMD12	proteasome 26S subunit, non-ATPase 12	Cytoplasm	other
Psmd1	Q3TXS7	Psmd1~Q3TXS7	211904	211.904	PSMD1	proteasome 26S subunit, non-ATPase 1	Cytoplasm	other
Psmd2	Q8VDM4	Psmd2~Q8VDM4	174989	174.989	PSMD2	proteasome 26S subunit ubiquitin receptor, non-ATPase 2	Cytoplasm	other
Psmd3	P14685	Psmd3~P14685	16036.8	16.0368	PSMD3	proteasome 26S subunit, non-ATPase 3	Cytoplasm	other
Psmd4	O35226	Psmd4~O35226	34883.7	34.8837	PSMD4	proteasome 26S subunit ubiquitin receptor, non-ATPase 4	Cytoplasm	other
Psmd5	Q8BJY1	Psmd5~Q8BJY1	33901.4	33.9014	PSMD5	proteasome 26S subunit, non-ATPase 5	Cytoplasm	other
Psmd7	P26516	Psmd7~P26516	144355	144.355	PSMD7	proteasome 26S subunit, non-ATPase 7	Cytoplasm	other
Psme1	G3UXZ5	Psme1~G3UXZ5	21458.5	21.4585	PSME1	proteasome activator subunit 1	Cytoplasm	other
Psmg1	A0A3B2W3V4	Psmg1~A0A3B2W3V4	97463.1	97.4631	PSMG1	proteasome assembly chaperone 1	Plasma Membrane	other
Ptbp3	G3UXA6	Ptbp3~G3UXA6	22689.6	22.6896	PTBP3	polypyrimidine tract binding protein 3	Nucleus	other
Ptma	P26350	Ptma~P26350	22540.9	22.5409	Ptma (includes others)	prothymosin alpha	Nucleus	other
Ptms	Q9D0J8	Ptms~Q9D0J8	24489.5	24.4895	Ptms	parathymosin	Cytoplasm	other
Ptrhd1	D3Z4S3	Ptrhd1~D3Z4S3	13914.9	13.9148	PTRHD1	peptidyl-tRNA hydrolase domain containing 1	Cytoplasm	other
Pvalb	P32848	Pvalb~P32848	35076.7	35.0767	PVALB	parvalbumin	Cytoplasm	other
Pxn	A0A1D5RMM8	Pxn~A0A1D5RMM8	43512.6	43.5126	PXN	paxillin	Cytoplasm	other
Pym1	Q8CHP5	Pym1~Q8CHP5	20824.8	20.8248	PYM1	PYM homolog 1, exon junction complex associated factor	Nucleus	other
Pzp	Q61838	Pzp~Q61838	66076.5	66.0765	Pzp	PZP, alpha-2-macroglobulin like	Extracellular Space	other
RTRAF	Q9CQE8	RTRAF~Q9CQE8	43595.9	43.5959	RTRAF	RNA transcription, translation and transport factor	Nucleus	other
Rab11fip5	A0A0N4SW73	Rab11fip5~A0A0N4SW73	16604.7	16.6047	RAB11FIP5	RAB11 family interacting protein 5	Cytoplasm	other
Rab1b	Q9D1G1	Rab1b~Q9D1G1	12274	12.2739	RAB1B	RAB1B, member RAS oncogene family	Cytoplasm	other
Rabep2	Q91WG2	Rabep2~Q91WG2	387495	387.495	RABEP2	rabaptin, RAB GTPase binding effector protein 2	Cytoplasm	other
Rad23a	P54726	Rad23a~P54726	17966.3	17.9663	RAD23A	RAD23 homolog A, nucleotide excision repair protein	Nucleus	other
Rad23b	P54728	Rad23b~P54728	17436.9	17.4369	RAD23B	RAD23 homolog B, nucleotide excision repair protein	Nucleus	other
Ralgapa2	A0A0A0MQD7	Ralgapa2~A0A0A0MQD7	47181.5	47.1815	RALGAPA2	Ral GTPase activating protein catalytic subunit alpha 2	Cytoplasm	other
Ranbp1	P34022	Ranbp1~P34022	21150.8	21.1508	RANBP1	RAN binding protein 1	Nucleus	other
Rap1gds1	E9Q912	Rap1gds1~E9Q912	14255.4	14.2554	RAP1GDS1	Rap1 GTPase-GDP dissociation stimulator 1	Cytoplasm	other
Rbbp9	O88851	Rbbp9~O88851	584628	584.628	RBBP9	RB binding protein 9, serine hydrolase	Nucleus	other
Rbm3	O89086	Rbm3~O89086	53291.3	53.2914	RBM3	RNA binding motif protein 3	Cytoplasm	other
Rbm8a2	A0A0N4SUH6	Rbm8a2~A0A0N4SUH6	72416.3	72.4163	Rbm8a2	RNA binding motif protein 8A2	Nucleus	other
Rbp4	H7BWY6	Rbp4~H7BWY6	158171	158.171	RBP4	retinol binding protein 4	Extracellular Space	other
Rcc2	Q8BK67	Rcc2~Q8BK67	25647.5	25.6475	RCC2	regulator of chromosome condensation 2	Nucleus	other
Rcn1	Q05186	Rcn1~Q05186	32450.9	32.4509	RCN1	reticulocalbin 1	Cytoplasm	other
Rcn3	A0A1B0GR19	Rcn3~A0A1B0GR19	24744.2	24.7442	RCN3	reticulocalbin 3	Cytoplasm	other
Rcsd1	Q3UZA1	Rcsd1~Q3UZA1	23072.2	23.0722	RCSD1	RCSD domain containing 1	Other	other
Rdx	A0A5F8MPB9	Rdx~A0A5F8MPB9	20252.4	20.2524	RDX	radixin	Cytoplasm	other
Retnlg	Q8K426	Retnlg~Q8K426	21397.1	21.3971	Retnlg	resistin like gamma	Extracellular Space	other
Rfesd	Q8K2P6	Rfesd~Q8K2P6	23247.7	23.2477	RFESD	Rieske Fe-S domain containing	Other	other
Rgma	Q6PCX7	Rgma~Q6PCX7	14758.9	14.7589	RGMA	repulsive guidance molecule BMP co-receptor a	Plasma Membrane	other
Rgmb	Q7TQ33	Rgmb~Q7TQ33	17695.1	17.6951	RGMB	repulsive guidance molecule BMP co-receptor b	Plasma Membrane	other
Rnf123	Q5XPI3	Rnf123~Q5XPI3	12253.7	12.2537	RNF123	ring finger protein 123	Cytoplasm	other
Rnh1	Q91VI7	Rnh1~Q91VI7	47153.6	47.1536	RNH1	ribonuclease/angiogenin inhibitor 1	Cytoplasm	other
Rpl10a	A0A3B2WBL1	Rpl10a~A0A3B2WBL1	11474.9	11.4749	RPL10A	ribosomal protein L10a	Nucleus	other
Rpl11	Q9CXW4	Rpl11~Q9CXW4	68528.3	68.5283	RPL11	ribosomal protein L11	Cytoplasm	other
Rpl12	P35979	Rpl12~P35979	67502.2	67.5023	RPL12	ribosomal protein L12	Nucleus	other
Rpl13	P47963	Rpl13~P47963	36812.7	36.8126	RPL13	ribosomal protein L13	Nucleus	other
Rpl14	Q9CR57	Rpl14~Q9CR57	18915.7	18.9157	RPL14	ribosomal protein L14	Cytoplasm	other
Rpl15	Q9CZM2	Rpl15~Q9CZM2		Nan	RPL15	ribosomal protein L15	Cytoplasm	other
Rpl17	Q6ZWZ7	Rpl17~Q6ZWZ7	15978.6	15.9786	RPL17	ribosomal protein L17	Cytoplasm	other
Rpl18a	A0A1D5RLW5	Rpl18a~A0A1D5RLW5	17222.3	17.2223	RPL18A	ribosomal protein L18a	Cytoplasm	other
Rpl18	A0A1B0GQU8	Rpl18~A0A1B0GQU8	16272.7	16.2727	RPL18	ribosomal protein L18	Cytoplasm	other
Rpl19	A2A547	Rpl19~A2A547	12310.6	12.3106	RPL19	ribosomal protein L19	Cytoplasm	other
Rpl21	O09167	Rpl21~O09167	16445.3	16.4453	RPL21	ribosomal protein L21	Cytoplasm	other
Rpl23a	P62751	Rpl23a~P62751	15362.7	15.3627	Rpl23a	ribosomal protein L23A	Nucleus	other
Rpl23	P62830	Rpl23~P62830	13372.7	13.3727	RPL23	ribosomal protein L23	Cytoplasm	other
Rpl24	Q8BP67	Rpl24~Q8BP67	9141.36	9.14136	RPL24	ribosomal protein L24	Cytoplasm	other
Rpl26	B1ARA5	Rpl26~B1ARA5	15807.5	15.8075	RPL26	ribosomal protein L26	Cytoplasm	other
Rpl27	A2A4Q0	Rpl27~A2A4Q0	13605.1	13.6051	RPL27	ribosomal protein L27	Cytoplasm	other
Rpl28	P41105	Rpl28~P41105	10309.1	10.3091	RPL28	ribosomal protein L28	Cytoplasm	other
Rpl29	P47915	Rpl29~P47915	13015.4	13.0154	Rpl29 (includes others)	ribosomal protein L29	Cytoplasm	other
Rpl30	A0A2I3BQF4	Rpl30~A0A2I3BQF4	17950.9	17.9509	RPL30	ribosomal protein L30	Cytoplasm	other
Rpl31	A0A0A6YX26	Rpl31~A0A0A6YX26	9232.81	9.23281	RPL31	ribosomal protein L31	Cytoplasm	other
Rpl35	Q6ZWV7	Rpl35~Q6ZWV7	6344.23	6.34423	RPL35	ribosomal protein L35	Cytoplasm	other
Rpl36a-ps1	A0A2I3BPG9	Rpl36a-ps1~A0A2I3BPG9	31231.3	31.2313	Rpl36a-ps1	ribosomal protein L36A, pseudogene 1	Other	other
Rpl36	Q6ZWZ4	Rpl36~Q6ZWZ4	29884.8	29.8849	Rpl36	ribosomal protein L36	Nucleus	other
Rpl38	Q9JJI8	Rpl38~Q9JJI8	26674.3	26.6743	RPL38	ribosomal protein L38	Cytoplasm	other
Rpl3	P27659	Rpl3~P27659	29597.7	29.5977	RPL3	ribosomal protein L3	Nucleus	other
Rpl5	P47962	Rpl5~P47962	81312.4	81.3124	RPL5	ribosomal protein L5	Cytoplasm	other
Rpl6	P47911	Rpl6~P47911	83693.9	83.6939	RPL6	ribosomal protein L6	Nucleus	other
Rpl7a	P12970	Rpl7a~P12970	28680.6	28.6806	RPL7A	ribosomal protein L7a	Cytoplasm	other
Rpl8	P62918	Rpl8~P62918	24205.2	24.2052	RPL8	ribosomal protein L8	Cytoplasm	other
Rpl9-ps6	A0A140T8T4	Rpl9-ps6~A0A140T8T4	22591.4	22.5914	Rpl9-ps6	ribosomal protein L9, pseudogene 6	Other	other
Rplp0	P14869	Rplp0~P14869	32838.1	32.8381	RPLP0	ribosomal protein lateral stalk subunit P0	Cytoplasm	other
Rplp1	P47955	Rplp1~P47955	158396	158.396	Rplp1 (includes others)	ribosomal protein, large, P1	Nucleus	other
Rplp2	P99027	Rplp2~P99027	29542.9	29.5429	RPLP2	ribosomal protein lateral stalk subunit P2	Cytoplasm	other
Rprd1b	A0A0R4J195	Rprd1b~A0A0R4J195	33934.7	33.9347	RPRD1B	regulation of nuclear pre-mRNA domain containing 1B	Nucleus	other
Rps10	P63325	Rps10~P63325	51346.5	51.3465	RPS10	ribosomal protein S10	Cytoplasm	other
Rps11	A0A1B0GSE8	Rps11~A0A1B0GSE8	103879	103.879	RPS11	ribosomal protein S11	Cytoplasm	other
Rps12	A0A1W2P7A1	Rps12~A0A1W2P7A1	46843.3	46.8433	RPS12	ribosomal protein S12	Cytoplasm	other
Rps13	P62301	Rps13~P62301	126613	126.613	RPS13	ribosomal protein S13	Cytoplasm	other
Rps15a	F8WJ41	Rps15a~F8WJ41	50018.4	50.0184	RPS15A	ribosomal protein S15a	Cytoplasm	other
Rps16	P14131	Rps16~P14131	50214	50.214	RPS16	ribosomal protein S16	Cytoplasm	other
Rps18-ps5	A0A1Y7VKY1	Rps18-ps5~A0A1Y7VKY1	51112.5	51.1125	Rps18-ps5	ribosomal protein S18, pseudogene 5	Other	other
Rps19	D3YUG3	Rps19~D3YUG3	568065	568.065	RPS19	ribosomal protein S19	Cytoplasm	other
Rps20	P60867	Rps20~P60867	11186	11.186	RPS20	ribosomal protein S20	Cytoplasm	other
Rps21	Q9CQR2	Rps21~Q9CQR2	11082.7	11.0827	RPS21	ribosomal protein S21	Cytoplasm	other
Rps24	A0A286YEB7	Rps24~A0A286YEB7	10504.8	10.5048	RPS24	ribosomal protein S24	Cytoplasm	other
Rps25	A0A1L1SQA8	Rps25~A0A1L1SQA8	9062.25	9.06225	RPS25	ribosomal protein S25	Cytoplasm	other
Rps26	P62855	Rps26~P62855	10050.6	10.0506	RPS26	ribosomal protein S26	Cytoplasm	other
Rps27a	P62983	Rps27a~P62983	10294.6	10.2946	RPS27A	ribosomal protein S27a	Cytoplasm	other
Rps27	A0A0G2JDW7	Rps27~A0A0G2JDW7	13048.9	13.0489	Rps27/Rps27rt	ribosomal protein S27	Cytoplasm	other
Rps28	G3UYV7	Rps28~G3UYV7	10728	10.728	RPS28	ribosomal protein S28	Cytoplasm	other
Rps2	P25444	Rps2~P25444	13770.3	13.7703	RPS2	ribosomal protein S2	Cytoplasm	other
Rps3a	P97351	Rps3a~P97351	10074	10.074	Rps3a1	ribosomal protein S3A1	Cytoplasm	other
Rps4x	P62702	Rps4x~P62702	15087.9	15.0879	RPS4Y1	ribosomal protein S4 Y-linked 1	Cytoplasm	other
Rps5	D3YYM6	Rps5~D3YYM6	38620.1	38.6201	RPS5	ribosomal protein S5	Cytoplasm	other
Rps6	P62754	Rps6~P62754	16625.5	16.6255	RPS6	ribosomal protein S6	Cytoplasm	other
Rps7	P62082	Rps7~P62082	22381.8	22.3818	RPS7	ribosomal protein S7	Cytoplasm	other
Rps8	P62242	Rps8~P62242	23532.7	23.5327	RPS8	ribosomal protein S8	Cytoplasm	other
Rsu1	A2AUR7	Rsu1~A2AUR7	53326.2	53.3262	RSU1	Ras suppressor protein 1	Cytoplasm	other
Rtf2	Q99K95	Rtf2~Q99K95	47203.9	47.2039	RTF2	replication termination factor 2	Nucleus	other
Rtn2	O70622	Rtn2~O70622	11173.2	11.1732	RTN2	reticulon 2	Cytoplasm	other
Rtn3	Q9ES97	Rtn3~Q9ES97	46325.9	46.3259	RTN3	reticulon 3	Cytoplasm	other
Rtn4rl2	A2ATS6	Rtn4rl2~A2ATS6	46600.8	46.6007	RTN4RL2	reticulon 4 receptor like 2	Plasma Membrane	other
Rtn4	Q99P72	Rtn4~Q99P72	47661.2	47.6612	RTN4	reticulon 4	Cytoplasm	other
Rufy1	Q8BIJ7	Rufy1~Q8BIJ7	108570	108.57	RUFY1	RUN and FYVE domain containing 1	Cytoplasm	other
Rundc3a	O08576	Rundc3a~O08576	32379.3	32.3793	RUNDC3A	RUN domain containing 3A	Cytoplasm	other
S100a10	P08207	S100a10~P08207	31813.9	31.8139	S100A10	S100 calcium binding protein A10	Cytoplasm	other
S100a11	P50543	S100a11~P50543	35565.6	35.5656	Gm12854/S100a11	S100 calcium binding protein A11	Cytoplasm	other
S100a13	A0A0A0MQ90	S100a13~A0A0A0MQ90	18922.7	18.9227	S100A13	S100 calcium binding protein A13	Cytoplasm	other
S100a1	Q91V77	S100a1~Q91V77	82956.1	82.9561	S100A1	S100 calcium binding protein A1	Cytoplasm	other
S100a4	A0A0G2JGD2	S100a4~A0A0G2JGD2	86437.1	86.4371	S100A4	S100 calcium binding protein A4	Cytoplasm	other
S100a8	P27005	S100a8~P27005	111613	111.613	S100A8	S100 calcium binding protein A8	Cytoplasm	other
S100a9	P31725	S100a9~P31725	112676	112.676	S100A9	S100 calcium binding protein A9	Cytoplasm	other
S100b	P50114	S100b~P50114	133569	133.569	S100B	S100 calcium binding protein B	Cytoplasm	other
Saa3	P04918	Saa3~P04918	42705.6	42.7056	Saa3	serum amyloid A 3	Extracellular Space	other
Safb	D3YXK2	Safb~D3YXK2	83420.7	83.4207	SAFB	scaffold attachment factor B	Nucleus	other
Sbsn	E9QPB2	Sbsn~E9QPB2	47833.6	47.8336	SBSN	suprabasin	Cytoplasm	other
Scg3	P47867	Scg3~P47867	36978.3	36.9783	SCG3	secretogranin III	Extracellular Space	other
Scg5	P12961	Scg5~P12961	50649	50.649	SCG5	secretogranin V	Extracellular Space	other
Scrg1	O88745	Scrg1~O88745	51797.4	51.7974	SCRG1	stimulator of chondrogenesis 1	Extracellular Space	other
Scrn1	Q9CZC8	Scrn1~Q9CZC8	48796	48.796	SCRN1	secernin 1	Cytoplasm	other
Scrn2	Q8VCA8	Scrn2~Q8VCA8	45974.6	45.9746	SCRN2	secernin 2	Extracellular Space	other
Scrn3	Q3TMH2	Scrn3~Q3TMH2	45854.3	45.8543	SCRN3	secernin 3	Other	other
Sdf2l1	Q9ESP1	Sdf2l1~Q9ESP1	50003.2	50.0033	SDF2L1	stromal cell derived factor 2 like 1	Cytoplasm	other
Sdf4	Q61112	Sdf4~Q61112	27947.3	27.9473	SDF4	stromal cell derived factor 4	Cytoplasm	other
Sec22b	E9Q6R3	Sec22b~E9Q6R3	46766.1	46.7661	SEC22B	SEC22 homolog B, vesicle trafficking protein	Cytoplasm	other
Sec31a	Q3UPL0	Sec31a~Q3UPL0	54496.7	54.4967	SEC31A	SEC31 homolog A, COPII coat complex component	Cytoplasm	other
Selenom	Q8VHC3	Selenom~Q8VHC3	46234.1	46.2341	SELENOM	selenoprotein M	Cytoplasm	other
Selenop	P70274	Selenop~P70274	54971.9	54.9719	SELENOP	selenoprotein P	Extracellular Space	other
Selplg	A0A0G2JF74	Selplg~A0A0G2JF74	46533.6	46.5336	SELPLG	selectin P ligand	Plasma Membrane	other
Sema4a	Q62178	Sema4a~Q62178	46347.7	46.3477	SEMA4A	semaphorin 4A	Plasma Membrane	other
Sema4b	Q62179	Sema4b~Q62179	8981.46	8.98146	SEMA4B	semaphorin 4B	Plasma Membrane	other
Sema6d	A2AW73	Sema6d~A2AW73	24923.7	24.9237	SEMA6D	semaphorin 6D	Plasma Membrane	other
Septin11	A0A0J9YTY0	Septin11~A0A0J9YTY0	61755.8	61.7558	SEPTIN11	septin 11	Nucleus	other
Septin7	E9Q1G8	Septin7~E9Q1G8	135550	135.55	SEPTIN7	septin 7	Cytoplasm	other
Serbp1	A0A0N4SV32	Serbp1~A0A0N4SV32	75441.7	75.4417	SERBP1	SERPINE1 mRNA binding protein 1	Cytoplasm	other
Serpina10	Q8R121	Serpina10~Q8R121	48634.7	48.6347	SERPINA10	serpin family A member 10	Extracellular Space	other
Serpina1a	A0A0A0MQA3	Serpina1a~A0A0A0MQA3	56722.3	56.7223	SERPINA1	serpin family A member 1	Extracellular Space	other
Serpina1b	P22599	Serpina1b~P22599	23214.1	23.2141	SERPINA1	serpin family A member 1	Extracellular Space	other
Serpina1c	A0A0R4J0X5	Serpina1c~A0A0R4J0X5	10476.8	10.4767	SERPINA1	serpin family A member 1	Extracellular Space	other
Serpina1d	Q00897	Serpina1d~Q00897	12811.2	12.8112	SERPINA1	serpin family A member 1	Extracellular Space	other
Serpina1e	Q00898	Serpina1e~Q00898	23102.4	23.1024	SERPINA1	serpin family A member 1	Extracellular Space	other
Serpina3f	Q80X76	Serpina3f~Q80X76	64747.6	64.7476	Serpina3g (includes others)	serine (or cysteine) peptidase inhibitor, clade A, member 3G	Cytoplasm	other
Serpina3g	F2Z405	Serpina3g~F2Z405	41518.2	41.5182	Serpina3g (includes others)	serine (or cysteine) peptidase inhibitor, clade A, member 3G	Cytoplasm	other
Serpina3i	D3Z450	Serpina3i~D3Z450	44303.3	44.3033	Serpina3g (includes others)	serine (or cysteine) peptidase inhibitor, clade A, member 3G	Cytoplasm	other
Serpina3k	A0A0R4J0I1	Serpina3k~A0A0R4J0I1	22786.6	22.7866	SERPINA3	serpin family A member 3	Extracellular Space	other
Serpina3m	Q03734	Serpina3m~Q03734	104882	104.882	SERPINA3	serpin family A member 3	Extracellular Space	other
Serpina3n	G3X8T9	Serpina3n~G3X8T9	25517.4	25.5174	SERPINA3	serpin family A member 3	Extracellular Space	other
Serpina6	Q06770	Serpina6~Q06770	58333.8	58.3338	SERPINA6	serpin family A member 6	Extracellular Space	other
Serpinb1a	Q9D154	Serpinb1a~Q9D154	41922	41.922	SERPINB1	serpin family B member 1	Cytoplasm	other
Serpinb6	Q60854	Serpinb6~Q60854	57006	57.006	SERPINB6	serpin family B member 6	Cytoplasm	other
Serpind1	P49182	Serpind1~P49182	39425.3	39.4253	SERPIND1	serpin family D member 1	Extracellular Space	other
Serpine1	G5E899	Serpine1~G5E899	31888.8	31.8888	SERPINE1	serpin family E member 1	Extracellular Space	other
Serpinf1	P97298	Serpinf1~P97298	18672	18.672	SERPINF1	serpin family F member 1	Extracellular Space	other
Serpinf2	Q61247	Serpinf2~Q61247	130668	130.668	SERPINF2	serpin family F member 2	Extracellular Space	other
Serping1	P97290	Serping1~P97290	53267.2	53.2672	SERPING1	serpin family G member 1	Extracellular Space	other
Serpinh1	P19324	Serpinh1~P19324	74569.6	74.5696	SERPINH1	serpin family H member 1	Extracellular Space	other
Serpini1	O35684	Serpini1~O35684	32904.3	32.9043	SERPINI1	serpin family I member 1	Extracellular Space	other
Sez6l2	Q4V9Z5	Sez6l2~Q4V9Z5	58336.6	58.3366	SEZ6L2	seizure related 6 homolog like 2	Cytoplasm	other
Sez6l	A0A0G2JG23	Sez6l~A0A0G2JG23	103136	103.136	SEZ6L	seizure related 6 homolog like	Plasma Membrane	other
Sez6	Q7TSK2	Sez6~Q7TSK2	37996.5	37.9965	SEZ6	seizure related 6 homolog	Extracellular Space	other
Sf1	D3YZC9	Sf1~D3YZC9	77817.1	77.8171	Sf1	splicing factor 1	Nucleus	other
Sf3a1	Q8K4Z5	Sf3a1~Q8K4Z5	141457	141.457	SF3A1	splicing factor 3a subunit 1	Nucleus	other
Sf3b3	Q921M3	Sf3b3~Q921M3	72660.7	72.6607	SF3B3	splicing factor 3b subunit 3	Nucleus	other
Sfn	O70456	Sfn~O70456	48080.8	48.0808	SFN	stratifin	Cytoplasm	other
Sfpq	Q8VIJ6	Sfpq~Q8VIJ6	46577.7	46.5777	SFPQ	splicing factor proline and glutamine rich	Nucleus	other
Sgce	D3Z572	Sgce~D3Z572	141556	141.556	SGCE	sarcoglycan epsilon	Plasma Membrane	other
Sgta	A0A1W2P6P1	Sgta~A0A1W2P6P1	69927	69.927	SGTA	small glutamine rich tetratricopeptide repeat co-chaperone alpha	Cytoplasm	other
Sh3bgrl3	Q91VW3	Sh3bgrl3~Q91VW3	49857.9	49.8579	SH3BGRL3	SH3 domain binding glutamate rich protein like 3	Nucleus	other
Sh3bgrl	Q9JJU8	Sh3bgrl~Q9JJU8	9252.63	9.25263	SH3BGRL	SH3 domain binding glutamate rich protein like	Cytoplasm	other
Sh3bgr	Q9WUZ7	Sh3bgr~Q9WUZ7	41313.2	41.3132	Sh3bgr	SH3-binding domain glutamic acid-rich protein	Cytoplasm	other
Sh3bp1	A2A5V2	Sh3bp1~A2A5V2	49525	49.525	SH3BP1	SH3 domain binding protein 1	Plasma Membrane	other
Sh3gl1	Q62419	Sh3gl1~Q62419	49523.5	49.5235	SH3GL1	SH3 domain containing GRB2 like 1, endophilin A2	Cytoplasm	other
Sh3kbp1	Q8R550	Sh3kbp1~Q8R550	23260.9	23.2609	SH3KBP1	SH3 domain containing kinase binding protein 1	Cytoplasm	other
Sh3pxd2b	A0A5F8MPP7	Sh3pxd2b~A0A5F8MPP7	14485.2	14.4852	SH3PXD2B	SH3 and PX domains 2B	Cytoplasm	other
Shisa5	Q9D7I0	Shisa5~Q9D7I0	14051.6	14.0516	SHISA5	shisa family member 5	Nucleus	other
Shisa7	Q8C3Q5	Shisa7~Q8C3Q5	13159.5	13.1595	SHISA7	shisa family member 7	Plasma Membrane	other
Shoc2	A0A494BAG1	Shoc2~A0A494BAG1	25967.9	25.9679	SHOC2	SHOC2 leucine rich repeat scaffold protein	Cytoplasm	other
Slitrk1	Q810C1	Slitrk1~Q810C1	58471.1	58.4711	SLITRK1	SLIT and NTRK like family member 1	Plasma Membrane	other
Sltm	A0A1L1STF9	Sltm~A0A1L1STF9	46797.3	46.7974	SLTM	SAFB like transcription modulator	Nucleus	other
Smap2	Q7TN29	Smap2~Q7TN29	15942.7	15.9427	SMAP2	small ArfGAP2	Cytoplasm	other
Smc3	Q9CW03	Smc3~Q9CW03	24602.9	24.6029	SMC3	structural maintenance of chromosomes 3	Nucleus	other
Smoc1	A0A0R4J1E4	Smoc1~A0A0R4J1E4	27391.9	27.3919	SMOC1	SPARC related modular calcium binding 1	Extracellular Space	other
Smpx	Q9DC77	Smpx~Q9DC77	135985	135.985	SMPX	small muscle protein X-linked	Cytoplasm	other
Smtnl1	Q99LM3	Smtnl1~Q99LM3	247086	247.086	SMTNL1	smoothelin like 1	Cytoplasm	other
Smtnl2	Q8CI12	Smtnl2~Q8CI12	91200	91.2	SMTNL2	smoothelin like 2	Other	other
Sncb	Q91ZZ3	Sncb~Q91ZZ3	49550.8	49.5508	SNCB	synuclein beta	Cytoplasm	other
Sncg	Q9Z0F7	Sncg~Q9Z0F7	46863.1	46.8631	SNCG	synuclein gamma	Cytoplasm	other
Snrnp70	Q62376	Snrnp70~Q62376	32587.7	32.5877	SNRNP70	small nuclear ribonucleoprotein U1 subunit 70	Nucleus	other
Snrpa	D3Z0S6	Snrpa~D3Z0S6	23136.1	23.1361	Snrpa (includes others)	small nuclear ribonucleoprotein polypeptide A	Nucleus	other
Snrpb	P27048	Snrpb~P27048	25190.4	25.1904	SNRPB	small nuclear ribonucleoprotein polypeptides B and B1	Nucleus	other
Snrpc	Q62241	Snrpc~Q62241	27928.1	27.9281	Snrpc	U1 small nuclear ribonucleoprotein C	Nucleus	other
Snrpd2	P62317	Snrpd2~P62317	279865	279.865	SNRPD2	small nuclear ribonucleoprotein D2 polypeptide	Nucleus	other
Snrpd3	P62320	Snrpd3~P62320	282894	282.894	SNRPD3	small nuclear ribonucleoprotein D3 polypeptide	Nucleus	other
Snrpf	P62307	Snrpf~P62307	282894	282.894	SNRPF	small nuclear ribonucleoprotein polypeptide F	Nucleus	other
Snrpg	P62309	Snrpg~P62309	274223	274.223	Snrpg	small nuclear ribonucleoprotein polypeptide G	Nucleus	other
Snta1	A2AKD7	Snta1~A2AKD7	268091	268.091	SNTA1	syntrophin alpha 1	Plasma Membrane	other
Snu13	Q9D0T1	Snu13~Q9D0T1	48162.7	48.1627	SNU13	small nuclear ribonucleoprotein 13	Nucleus	other
Snx27	Q3UHD6	Snx27~Q3UHD6	54286.7	54.2867	SNX27	sorting nexin 27	Cytoplasm	other
Sparcl1	P70663	Sparcl1~P70663	47829	47.829	SPARCL1	SPARC like 1	Extracellular Space	other
Sparc	A0A1L1SSH9	Sparc~A0A1L1SSH9	59771.2	59.7712	SPARC	secreted protein acidic and cysteine rich	Extracellular Space	other
Spint2	Q9WU03	Spint2~Q9WU03	88032.5	88.0325	SPINT2	serine peptidase inhibitor, Kunitz type 2	Extracellular Space	other
Spock1	Q62288	Spock1~Q62288	88053.8	88.0538	SPOCK1	SPARC (osteonectin), cwcv and kazal like domains proteoglycan 1	Extracellular Space	other
Spock2	Q9ER58	Spock2~Q9ER58	90002.1	90.0021	SPOCK2	SPARC (osteonectin), cwcv and kazal like domains proteoglycan 2	Extracellular Space	other
Spock3	Q8BKV0	Spock3~Q8BKV0	11859.5	11.8595	SPOCK3	SPARC (osteonectin), cwcv and kazal like domains proteoglycan 3	Extracellular Space	other
Spon1	Q8VCC9	Spon1~Q8VCC9	62582.1	62.5821	SPON1	spondin 1	Extracellular Space	other
Spon2	Q8BMS2	Spon2~Q8BMS2	43952.8	43.9528	SPON2	spondin 2	Extracellular Space	other
Spp2	Q8K1I3	Spp2~Q8K1I3	55541.1	55.5411	SPP2	secreted phosphoprotein 2	Extracellular Space	other
Spta1	P08032	Spta1~P08032	77732	77.732	SPTA1	spectrin alpha, erythrocytic 1	Cytoplasm	other
Sptan1	A3KGU5	Sptan1~A3KGU5	31195.2	31.1953	SPTAN1	spectrin alpha, non-erythrocytic 1	Plasma Membrane	other
Sptan1	P16546	Sptan1~P16546	33244.7	33.2447	SPTAN1	spectrin alpha, non-erythrocytic 1	Plasma Membrane	other
Sptbn1	Q62261	Sptbn1~Q62261	29820.7	29.8207	SPTBN1	spectrin beta, non-erythrocytic 1	Plasma Membrane	other
Sptb	Q3UGX2	Sptb~Q3UGX2	67568.7	67.5687	SPTB	spectrin beta, erythrocytic	Plasma Membrane	other
Srgn	P13609	Srgn~P13609	36154.8	36.1547	Srgn	serglycin	Cytoplasm	other
Srl	Q7TQ48	Srl~Q7TQ48	38158.9	38.1589	SRL	sarcalumenin	Cytoplasm	other
Srp14	P16254	Srp14~P16254	8111.14	8.11114	SRP14	signal recognition particle 14	Cytoplasm	other
Srrm2	Q8BTI8	Srrm2~Q8BTI8	9372.85	9.37285	Srrm2	serine/arginine repetitive matrix 2	Nucleus	other
Srsf1	H7BX95	Srsf1~H7BX95	66803.2	66.8032	SRSF1	serine and arginine rich splicing factor 1	Nucleus	other
Srsf3	P84104	Srsf3~P84104	230426	230.426	SRSF3	serine and arginine rich splicing factor 3	Nucleus	other
Srsf4	Q542V3	Srsf4~Q542V3	13019.5	13.0195	SRSF4	serine and arginine rich splicing factor 4	Nucleus	other
Srsf7	A0A3Q4EH04	Srsf7~A0A3Q4EH04	41349.9	41.3499	SRSF7	serine and arginine rich splicing factor 7	Nucleus	other
Ssbp1	Q8R2K3	Ssbp1~Q8R2K3	74097.3	74.0973	SSBP1	single stranded DNA binding protein 1	Cytoplasm	other
Sst	P60041	Sst~P60041	1.00992e+06	1009.92	SST	somatostatin	Extracellular Space	other
St13	F8WJK8	St13~F8WJK8	13077.9	13.0779	ST13	ST13 Hsp70 interacting protein	Cytoplasm	other
Stam	P70297	Stam~P70297	15120.7	15.1207	STAM	signal transducing adaptor molecule	Cytoplasm	other
Stfa2l1	Q8BWM3	Stfa2l1~Q8BWM3	22575.8	22.5758	Stfa2/Stfa2l1	stefin A2	Cytoplasm	other
Stip1	Q60864	Stip1~Q60864	42151.4	42.1514	STIP1	stress induced phosphoprotein 1	Cytoplasm	other
Stmn1	P54227	Stmn1~P54227	91318.2	91.3182	STMN1	stathmin 1	Cytoplasm	other
Strap	Q9Z1Z2	Strap~Q9Z1Z2	13722.6	13.7226	STRAP	serine/threonine kinase receptor associated protein	Plasma Membrane	other
Stx12	Q9ER00	Stx12~Q9ER00	27385.7	27.3857	STX12	syntaxin 12	Cytoplasm	other
Stx1b	P61264	Stx1b~P61264	35031.7	35.0316	STX1B	syntaxin 1B	Plasma Membrane	other
Sugt1	Q9CX34	Sugt1~Q9CX34	50461.9	50.4619	SUGT1	SGT1 homolog, MIS12 kinetochore complex assembly cochaperone	Nucleus	other
Sumo3	G3UWI9	Sumo3~G3UWI9	77061	77.061	SUMO3	small ubiquitin like modifier 3	Nucleus	other
Susd5	G3UW60	Susd5~G3UW60	37848.3	37.8483	SUSD5	sushi domain containing 5	Other	other
Svep1	A2AVA0	Svep1~A2AVA0	129690	129.69	SVEP1	sushi, von Willebrand factor type A, EGF and pentraxin domain containing 1	Cytoplasm	other
Svil	E9Q3Z5	Svil~E9Q3Z5	106366	106.366	SVIL	supervillin	Plasma Membrane	other
Svs5	P30933	Svs5~P30933	23802.6	23.8026	Svs5	seminal vesicle secretory protein 5	Extracellular Space	other
Syap1	Q9D5V6	Syap1~Q9D5V6	78026.9	78.0269	SYAP1	synapse associated protein 1	Nucleus	other
Syn1	O88935	Syn1~O88935	24264.3	24.2643	SYN1	synapsin I	Plasma Membrane	other
Syncrip	A0A0R4J259	Syncrip~A0A0R4J259	38884.9	38.8849	SYNCRIP	synaptotagmin binding cytoplasmic RNA interacting protein	Nucleus	other
Syne1	A0A1L1STC6	Syne1~A0A1L1STC6	14038	14.038	SYNE1	spectrin repeat containing nuclear envelope protein 1	Nucleus	other
Szrd1	A2AA85	Szrd1~A2AA85	29190.5	29.1905	SZRD1	SUZ RNA binding domain containing 1	Other	other
Tac1	A0A0A0MQA8	Tac1~A0A0A0MQA8	10457.9	10.4579	TAC1	tachykinin precursor 1	Extracellular Space	other
Tacc2	A0A140LHH8	Tacc2~A0A140LHH8	22628.3	22.6283	TACC2	transforming acidic coiled-coil containing protein 2	Nucleus	other
Taf15	F6QCI0	Taf15~F6QCI0	24328.2	24.3282	TAF15	TATA-box binding protein associated factor 15	Nucleus	other
Tafa2	A0A0R4J0M7	Tafa2~A0A0R4J0M7	31253.7	31.2537	TAFA2	TAFA chemokine like family member 2	Cytoplasm	other
Tafa5	Q91WE9	Tafa5~Q91WE9	54763.6	54.7636	TAFA5	TAFA chemokine like family member 5	Extracellular Space	other
Tagln2	Q9WVA4	Tagln2~Q9WVA4	67630.5	67.6305	TAGLN2	transgelin 2	Cytoplasm	other
Tagln3	Q9R1Q8	Tagln3~Q9R1Q8	269821	269.821	TAGLN3	transgelin 3	Extracellular Space	other
Tagln	P37804	Tagln~P37804	7066.29	7.06629	TAGLN	transgelin	Cytoplasm	other
Tbca	A0A1Y7VJ48	Tbca~A0A1Y7VJ48	50130	50.13	TBCA	tubulin folding cofactor A	Cytoplasm	other
Tbcb	Q9D1E6	Tbcb~Q9D1E6	71982.8	71.9828	TBCB	tubulin folding cofactor B	Cytoplasm	other
Tcp1	P11983	Tcp1~P11983	29346.1	29.3461	TCP1	t-complex 1	Cytoplasm	other
Tfg	Q9Z1A1	Tfg~Q9Z1A1		Nan	TFG	trafficking from ER to golgi regulator	Cytoplasm	other
Tgfbi	P82198	Tgfbi~P82198	54325.1	54.3251	TGFBI	transforming growth factor beta induced	Extracellular Space	other
Tgoln1	Q62313	Tgoln1~Q62313	25067.1	25.0671	Tgoln1	trans-golgi network protein	Cytoplasm	other
Thbs1	Q80YQ1	Thbs1~Q80YQ1	21133.6	21.1336	THBS1	thrombospondin 1	Extracellular Space	other
Thbs4	Q9Z1T2	Thbs4~Q9Z1T2	26712.6	26.7126	THBS4	thrombospondin 4	Extracellular Space	other
Them6	Q80ZW2	Them6~Q80ZW2	28696.1	28.6961	THEM6	thioesterase superfamily member 6	Other	other
Thumpd1	Q99J36	Thumpd1~Q99J36	33280.6	33.2806	THUMPD1	THUMP domain containing 1	Nucleus	other
Thy1	A0A1L1SUX8	Thy1~A0A1L1SUX8	28734	28.734	THY1	Thy-1 cell surface antigen	Plasma Membrane	other
Timp2	P25785	Timp2~P25785	18965.5	18.9655	TIMP2	TIMP metallopeptidase inhibitor 2	Extracellular Space	other
Tiprl	Q8BH58	Tiprl~Q8BH58	23574.6	23.5746	TIPRL	TOR signaling pathway regulator	Cytoplasm	other
Tln1	P26039	Tln1~P26039	80209	80.209	TLN1	talin 1	Plasma Membrane	other
Tma7	Q8K003	Tma7~Q8K003	20302.1	20.3021	TMA7	translation machinery associated 7 homolog	Other	other
Tmem132a	D3Z4S6	Tmem132a~D3Z4S6	24527.1	24.5271	TMEM132A	transmembrane protein 132A	Cytoplasm	other
Tmem132b	F7BAB2	Tmem132b~F7BAB2	26101.2	26.1012	TMEM132B	transmembrane protein 132B	Other	other
Tmod3	Q9JHJ0	Tmod3~Q9JHJ0	30473.4	30.4734	TMOD3	tropomodulin 3	Cytoplasm	other
Tmpo	Q61029	Tmpo~Q61029	88847	88.847	TMPO	thymopoietin	Nucleus	other
Tmsb10	A0A0N4SVF0	Tmsb10~A0A0N4SVF0	52816.8	52.8167	Tmsb4x (includes others)	thymosin, beta 4, X chromosome	Cytoplasm	other
Tnnc2	P20801	Tnnc2~P20801	26220.9	26.2209	TNNC2	troponin C2, fast skeletal type	Cytoplasm	other
Tnnt3	A0A0R4J1B1	Tnnt3~A0A0R4J1B1	44123.6	44.1236	TNNT3	troponin T3, fast skeletal type	Cytoplasm	other
Tnpo3	F6TDZ2	Tnpo3~F6TDZ2	26200.9	26.2009	TNPO3	transportin 3	Cytoplasm	other
Tnr	Q8BYI9	Tnr~Q8BYI9	42234.5	42.2345	TNR	tenascin R	Plasma Membrane	other
Tnxb	A0A571BG59	Tnxb~A0A571BG59	33465.9	33.4659	TNXB	tenascin XB	Extracellular Space	other
Tollip	Q9QZ06	Tollip~Q9QZ06	52223.8	52.2238	TOLLIP	toll interacting protein	Cytoplasm	other
Tomm34	Q9CYG7	Tomm34~Q9CYG7	3.90649e+06	3906.49	TOMM34	translocase of outer mitochondrial membrane 34	Cytoplasm	other
Tor1aip1	Q921T2	Tor1aip1~Q921T2	15775.9	15.7759	TOR1AIP1	torsin 1A interacting protein 1	Nucleus	other
Tpd52l2	A2AUD5	Tpd52l2~A2AUD5	50151.6	50.1516	TPD52L2	TPD52 like 2	Cytoplasm	other
Tpd52	E9PUA7	Tpd52~E9PUA7	49909.3	49.9093	TPD52	tumor protein D52	Cytoplasm	other
Tpm1	G5E8R2	Tpm1~G5E8R2	50051.5	50.0515	Tpm1	tropomyosin 1, alpha	Plasma Membrane	other
Tpm1	P58771	Tpm1~P58771	49907	49.907	Tpm1	tropomyosin 1, alpha	Plasma Membrane	other
Tpm2	A2AIM4	Tpm2~A2AIM4	49953.1	49.9531	Tpm2	tropomyosin 2, beta	Cytoplasm	other
Tpm3	E9Q5J9	Tpm3~E9Q5J9	50418.7	50.4186	TPM3	tropomyosin 3	Cytoplasm	other
Tpm3	E9Q7Q3	Tpm3~E9Q7Q3	49831	49.831	TPM3	tropomyosin 3	Cytoplasm	other
Tpm4	Q6IRU2	Tpm4~Q6IRU2	49670.8	49.6708	Tpm4	tropomyosin 4	Cytoplasm	other
Tppp3	Q9CRB6	Tppp3~Q9CRB6	39471	39.471	TPPP3	tubulin polymerization promoting protein family member 3	Cytoplasm	other
Tpr	Q7M739	Tpr~Q7M739		Nan	TPR	translocated promoter region, nuclear basket protein	Nucleus	other
Tpt1	P63028	Tpt1~P63028	19048.5	19.0485	TPT1	tumor protein, translationally-controlled 1	Cytoplasm	other
Trappc3	O55013	Trappc3~O55013	38532.3	38.5323	TRAPPC3	trafficking protein particle complex subunit 3	Cytoplasm	other
Treml1	A6XA75	Treml1~A6XA75	67083.8	67.0838	TREML1	triggering receptor expressed on myeloid cells like 1	Plasma Membrane	other
Trip10	Q8CJ53	Trip10~Q8CJ53	27815	27.815	TRIP10	thyroid hormone receptor interactor 10	Cytoplasm	other
Tsnax	Q9QZE7	Tsnax~Q9QZE7	49957.2	49.9572	TSNAX	translin associated factor X	Nucleus	other
Tsn	Q62348	Tsn~Q62348	44789.8	44.7898	TSN	translin	Nucleus	other
Ttc38	A3KMP2	Ttc38~A3KMP2	112421	112.421	TTC38	tetratricopeptide repeat domain 38	Cytoplasm	other
Ttll12	Q3UDE2	Ttll12~Q3UDE2	17312.3	17.3123	TTLL12	tubulin tyrosine ligase like 12	Cytoplasm	other
[truncated: 650 more rows]

## Sheet: C.Extracellular fluid IPA
ECF_gene	ECF_id	ECF_full	ECF_MW_Da	ECF_MW_kDa	ECF_GENE_y	Entrez Gene Name	Location	Type(s)
2210010C04Rik	Q9CPN9	2210010C04Rik~Q9CPN9	26422	26.422	2210010C04Rik	RIKEN cDNA 2210010C04 gene	Extracellular Space	other
Actb	P60710	Actb~P60710	41736.7	41.7367	ACTB	actin beta	Cytoplasm	other
Actg1	P63260	Actg1~P63260	41792.8	41.7928	ACTG1	actin gamma 1	Cytoplasm	other
Actr3	Q99JY9	Actr3~Q99JY9	47357.2	47.3571	ACTR3	actin related protein 3	Plasma Membrane	other
Ahcy	P50247	Ahcy~P50247	47688.2	47.6882	AHCY	adenosylhomocysteinase	Cytoplasm	enzyme
Alb	P07724	Alb~P07724	68692.5	68.6925	ALB	albumin	Extracellular Space	transporter
Aldoa	A6ZI44	Aldoa~A6ZI44	45120.3	45.1203	ALDOA	aldolase, fructose-bisphosphate A	Cytoplasm	enzyme
Arhgdia	Q99PT1	Arhgdia~Q99PT1	23407.4	23.4074	ARHGDIA	Rho GDP dissociation inhibitor alpha	Cytoplasm	other
Arhgdib	D3YWL7	Arhgdib~D3YWL7	5856.47	5.85647	ARHGDIB	Rho GDP dissociation inhibitor beta	Cytoplasm	enzyme
Arpc1b	F6THG2	Arpc1b~F6THG2	Nan	Nan	ARPC1B	actin related protein 2/3 complex subunit 1B	Cytoplasm	other
Arsb	A0A0R4J138	Arsb~A0A0R4J138	59705.1	59.7051	ARSB	arylsulfatase B	Cytoplasm	enzyme
Asxl2	D6REV1	Asxl2~D6REV1	147065	147.065	ASXL2	ASXL transcriptional regulator 2	Extracellular Space	other
Atp5a1	D3Z6F5	Atp5a1~D3Z6F5	54594.6	54.5946	ATP5F1A	ATP synthase F1 subunit alpha	Cytoplasm	transporter
Atp5f1b	P56480	Atp5f1b~P56480	56300.5	56.3005	ATP5F1B	ATP synthase F1 subunit beta	Cytoplasm	transporter
B2m	P01887	B2m~P01887	13779	13.779	B2M	beta-2-microglobulin	Plasma Membrane	transmembrane receptor
C3	P01027	C3~P01027	186484	186.484	C3	complement C3	Extracellular Space	peptidase
C4b	P01029	C4b~P01029	192915	192.915	C4A/C4B	complement C4A (Rodgers blood group)	Extracellular Space	other
Calm1	P0DP26	Calm1~P0DP26	16837.6	16.8376	Calm1 (includes others)	calmodulin 1	Nucleus	other
Camp	P51437	Camp~P51437	19453.4	19.4534	CAMP	cathelicidin antimicrobial peptide	Cytoplasm	other
Cap1	P40124	Cap1~P40124	51564.8	51.5648	CAP1	cyclase associated actin cytoskeleton regulatory protein 1	Plasma Membrane	other
Cd177	Q8R2S8	Cd177~Q8R2S8	87090.6	87.0906	CD177	CD177 molecule	Cytoplasm	other
Ces1b	D3Z5G7	Ces1b~D3Z5G7	62197	62.197	Ces1b/Ces1c	carboxylesterase 1C	Cytoplasm	enzyme
Ces1c	P23953	Ces1c~P23953	61055.8	61.0558	Ces1b/Ces1c	carboxylesterase 1C	Cytoplasm	enzyme
Cfl1	P18760	Cfl1~P18760	18559.5	18.5595	CFL1	cofilin 1	Nucleus	other
Chi3l1	Q61362	Chi3l1~Q61362	43893.1	43.8931	CHI3L1	chitinase 3 like 1	Extracellular Space	enzyme
Chil3	O35744	Chil3~O35744	44458.3	44.4583	Chil3/Chil4	chitinase-like 3	Cytoplasm	enzyme
Chil4	Q91Z98	Chil4~Q91Z98	44975	44.975	Chil3/Chil4	chitinase-like 3	Cytoplasm	enzyme
Clpx	F7BB92	Clpx~F7BB92	20959.8	20.9598	CLPX	caseinolytic mitochondrial matrix peptidase chaperone subunit X	Cytoplasm	enzyme
Coro1a	O89053	Coro1a~O89053	50989.2	50.9892	CORO1A	coronin 1A	Cytoplasm	other
Cotl1	Q9CQI6	Cotl1~Q9CQI6	15943.9	15.9439	COTL1	coactosin like F-actin binding protein 1	Cytoplasm	other
Cst3	A2APX3	Cst3~A2APX3	11140.7	11.1407	CST3	cystatin C	Extracellular Space	other
Ctsb	P10605	Ctsb~P10605	37279.8	37.2798	CTSB	cathepsin B	Cytoplasm	peptidase
Ctsz	Q9WUU7	Ctsz~Q9WUU7	33996.2	33.9962	CTSZ	cathepsin Z	Cytoplasm	peptidase
Diras2	Q5PR73	Diras2~Q5PR73	22497.9	22.4979	DIRAS2	DIRAS family GTPase 2	Plasma Membrane	enzyme
Dsp	E9PZW0	Dsp~E9PZW0	261420	261.42	DSP	desmoplakin	Plasma Membrane	other
Dstn	Q9R0P5	Dstn~Q9R0P5	18521.6	18.5216	DSTN	destrin, actin depolymerizing factor	Cytoplasm	other
Eef1a1	P10126	Eef1a1~P10126	50113.8	50.1138	EEF1A1	eukaryotic translation elongation factor 1 alpha 1	Cytoplasm	translation regulator
Elane	Q3UP87	Elane~Q3UP87	28647.9	28.6479	ELANE	elastase, neutrophil expressed	Extracellular Space	peptidase
Eno1	P17182	Eno1~P17182	47140.8	47.1408	ENO1	enolase 1	Cytoplasm	enzyme
F2	P19221	F2~P19221	70268.7	70.2687	F2	coagulation factor II, thrombin	Extracellular Space	peptidase
Fetub	Q9QXC1	Fetub~Q9QXC1	42712.8	42.7128	FETUB	fetuin B	Extracellular Space	other
Fga	E9PV24	Fga~E9PV24	87429.3	87.4293	FGA	fibrinogen alpha chain	Extracellular Space	other
Flna	B7FAU9	Flna~B7FAU9	280501	280.501	FLNA	filamin A	Cytoplasm	other
Gapdh	A0A0A0MQF6	Gapdh~A0A0A0MQF6	38653.4	38.6534	GAPDH	glyceraldehyde-3-phosphate dehydrogenase	Cytoplasm	enzyme
Gc	P21614	Gc~P21614	53600.3	53.6003	GC	GC vitamin D binding protein	Extracellular Space	transporter
Git2	Q9JLQ2	Git2~Q9JLQ2	78766	78.766	GIT2	GIT ArfGAP 2	Nucleus	other
Gm5478	A0A2R8VHP3	Gm5478~A0A2R8VHP3	57919.8	57.9198	Gm5478	predicted pseudogene 5478	Other	other
Gm8797	A0A0A6YW67	Gm8797~A0A0A6YW67	8728.02	8.72802	Gm8797	ubiquitin B pseudogene	Other	other
Gpi	P06745	Gpi~P06745	62766.9	62.7669	GPI	glucose-6-phosphate isomerase	Extracellular Space	enzyme
Gsn	A0A0J9YUQ8	Gsn~A0A0J9YUQ8	62355.2	62.3552	GSN	gelsolin	Extracellular Space	other
H1-2	P15864	H1-2~P15864	28059.6	28.0596	H1-2	H1.2 linker histone, cluster member	Nucleus	other
H1-3	P43277	H1-3~P43277	21266.7	21.2666	H1-3	H1.3 linker histone, cluster member	Nucleus	other
H1-4	P43274	H1-4~P43274	22099.5	22.0995	H1f4	H1.4 linker histone, cluster member	Nucleus	other
H1-5	P43276	H1-5~P43276	21977.3	21.9773	H1f5	H1.5 linker histone, cluster member	Nucleus	other
Hba	P01942	Hba~P01942	22576.1	22.5761	HBA1/HBA2	hemoglobin subunit alpha 2	Extracellular Space	transporter
Hbb-b1	P02088	Hbb-b1~P02088	15085.2	15.0852	Hbb-b1	hemoglobin, beta adult major chain	Extracellular Space	transporter
Hpx	Q91X72	Hpx~Q91X72	51317.7	51.3177	HPX	hemopexin	Extracellular Space	transporter
Hp	Q61646	Hp~Q61646	38752.3	38.7523	HP	haptoglobin	Extracellular Space	peptidase
Hspa8	P63017	Hspa8~P63017	70871.1	70.8711	HSPA8	heat shock protein family A (Hsp70) member 8	Cytoplasm	enzyme
Hspa9	P38647	Hspa9~P38647	73461.2	73.4613	HSPA9	heat shock protein family A (Hsp70) member 9	Cytoplasm	other
Idh1	O88844	Idh1~O88844	46674.4	46.6744	IDH1	isocitrate dehydrogenase (NADP(+)) 1	Cytoplasm	enzyme
Idh2	P54071	Idh2~P54071	50906.2	50.9062	IDH2	isocitrate dehydrogenase (NADP(+)) 2	Cytoplasm	enzyme
Ighg2b	P01867	Ighg2b~P01867	85025.8	85.0258	Ighg2b	immunoglobulin heavy constant gamma 2B	Extracellular Space	other
Itgb2	P11835	Itgb2~P11835	100323	100.323	ITGB2	integrin subunit beta 2	Plasma Membrane	transmembrane receptor
Itih4	A0A2K6EDJ7	Itih4~A0A2K6EDJ7	73101.2	73.1012	ITIH4	inter-alpha-trypsin inhibitor heavy chain 4	Extracellular Space	other
Kng1	A0A0R4J038	Kng1~A0A0R4J038	57041.1	57.0411	KNG1	kininogen 1	Extracellular Space	other
Krt10	A2A513	Krt10~A2A513	47754.1	47.7541	Krt10	keratin 10	Cytoplasm	other
Krt13	P08730	Krt13~P08730	52867	52.867	KRT13	keratin 13	Cytoplasm	other
Krt14	Q61781	Krt14~Q61781	51606.4	51.6064	KRT14	keratin 14	Cytoplasm	other
Krt16	Q9Z2K1	Krt16~Q9Z2K1	65605.9	65.6059	KRT16	keratin 16	Cytoplasm	other
Krt1	P04104	Krt1~P04104	70922.7	70.9227	KRT1	keratin 1	Cytoplasm	other
Krt2	Q3TTY5	Krt2~Q3TTY5	50133.1	50.1331	Krt2	keratin 2	Cytoplasm	other
Krt42	Q6IFX2	Krt42~Q6IFX2	61766.7	61.7667	Krt42	keratin 42	Other	other
Krt5	Q922U2	Krt5~Q922U2	59335.1	59.3351	KRT5	keratin 5	Cytoplasm	other
Krt6a	P50446	Krt6a~P50446	59740.5	59.7405	KRT6B	keratin 6B	Cytoplasm	other
Krt75	Q8BGZ7	Krt75~Q8BGZ7	62844.6	62.8446	KRT75	keratin 75	Cytoplasm	other
Krt76	Q3UV17	Krt76~Q3UV17	112265	112.265	KRT76	keratin 76	Cytoplasm	other
Krt78	E9Q0F0	Krt78~E9Q0F0	54565.3	54.5653	KRT78	keratin 78	Cytoplasm	other
Krt8	P11679	Krt8~P11679	22875	22.875	KRT8	keratin 8	Cytoplasm	other
Lcn2	P11672	Lcn2~P11672	70149.3	70.1493	LCN2	lipocalin 2	Extracellular Space	transporter
Lcp1	Q61233	Lcp1~Q61233	34599.3	34.5993	LCP1	lymphocyte cytosolic protein 1	Cytoplasm	other
Ldha	A0A1B0GSR9	Ldha~A0A1B0GSR9	77837.8	77.8377	LDHA	lactate dehydrogenase A	Cytoplasm	enzyme
Ltf	P08071	Ltf~P08071	16794.2	16.7942	LTF	lactotransferrin	Extracellular Space	peptidase
Lyz1	P17897	Lyz1~P17897	16689	16.689	LYZ	lysozyme	Extracellular Space	enzyme
Lyz2	P08905	Lyz2~P08905	Nan	Nan	LYZ	lysozyme	Extracellular Space	enzyme
Mdh1	A0A5F8MPN8	Mdh1~A0A5F8MPN8	53125.9	53.1259	MDH1	malate dehydrogenase 1	Cytoplasm	enzyme
Mmp8	O70138	Mmp8~O70138	80535.4	80.5354	MMP8	matrix metallopeptidase 8	Extracellular Space	peptidase
Mmp9	P41245	Mmp9~P41245	81181.7	81.1817	MMP9	matrix metallopeptidase 9	Extracellular Space	peptidase
Mpo	P11247	Mpo~P11247	17365.5	17.3655	MPO	myeloperoxidase	Cytoplasm	enzyme
Mup14	B8JI96	Mup14~B8JI96	20929.9	20.9299	Mup1 (includes others)	major urinary protein 1	Extracellular Space	other
Mup20	Q5FW60	Mup20~Q5FW60	20600.4	20.6004	Mup1 (includes others)	major urinary protein 1	Extracellular Space	other
Mup7	Q58EV3	Mup7~Q58EV3	19331.7	19.3317	Mup1 (includes others)	major urinary protein 1	Extracellular Space	other
Ngp	O08692	Ngp~O08692	18469.1	18.4691	Ngp	neutrophilic granule protein	Extracellular Space	other
Obp1a	Q9D3H2	Obp1a~Q9D3H2	23843.4	23.8434	Gm5938 (includes others)	predicted gene 5938	Other	other
Orm2	P07361	Orm2~P07361	14957.2	14.9572	Orm1 (includes others)	orosomucoid 1	Extracellular Space	other
Pfn1	P62962	Pfn1~P62962	53247.2	53.2472	PFN1	profilin 1	Cytoplasm	other
Pgd	Q9DCD0	Pgd~Q9DCD0	44550.5	44.5505	PGD	phosphogluconate dehydrogenase	Cytoplasm	enzyme
Pgk1	P09411	Pgk1~P09411	20489.2	20.4892	PGK1	phosphoglycerate kinase 1	Cytoplasm	kinase
Pglyrp1	O88593	Pglyrp1~O88593	12251.6	12.2516	PGLYRP1	peptidoglycan recognition protein 1	Plasma Membrane	transmembrane receptor
Ppbp	Q9EQI5	Ppbp~Q9EQI5	17971.3	17.9713	Ppbp	pro-platelet basic protein	Extracellular Space	cytokine
Ppia	P17742	Ppia~P17742	14929.3	14.9293	PPIA	peptidylprolyl isomerase A	Cytoplasm	enzyme
Prdx5	A0A494BAZ4	Prdx5~A0A494BAZ4	22494.2	22.4942	PRDX5	peroxiredoxin 5	Cytoplasm	enzyme
Prdx6	D3Z0Y2	Prdx6~D3Z0Y2	27609.7	27.6097	PRDX6	peroxiredoxin 6	Cytoplasm	enzyme
Prtn3	A0A0R4IZY6	Prtn3~A0A0R4IZY6	21066.1	21.0661	PRTN3	proteinase 3	Extracellular Space	peptidase
Ptgds	O09114	Ptgds~O09114	6491.39	6.49139	PTGDS	prostaglandin D2 synthase	Cytoplasm	enzyme
Ptma	A0A087WP98	Ptma~A0A087WP98	165853	165.853	Ptma (includes others)	prothymosin alpha	Nucleus	other
Pzp	Q61838	Pzp~Q61838	12534.6	12.5346	Pzp	PZP, alpha-2-macroglobulin like	Extracellular Space	other
Retnlg	Q8K426	Retnlg~Q8K426	13048.9	13.0489	Retnlg	resistin like gamma	Extracellular Space	other
S100a9	P31725	S100a9~P31725	48796	48.796	S100A9	S100 calcium binding protein A9	Cytoplasm	other
Serpina1a	A0A0A0MQA3	Serpina1a~A0A0A0MQA3	45974.6	45.9746	SERPINA1	serpin family A member 1	Extracellular Space	other
Serpina1b	P22599	Serpina1b~P22599	45998.3	45.9984	SERPINA1	serpin family A member 1	Extracellular Space	other
Serpina1d	Q00897	Serpina1d~Q00897	45891.4	45.8914	SERPINA1	serpin family A member 1	Extracellular Space	other
Serpina1e	Q00898	Serpina1e~Q00898	46672.7	46.6727	SERPINA1	serpin family A member 1	Extracellular Space	other
Serpina3k	A0A0R4J0I1	Serpina3k~A0A0R4J0I1	42574.9	42.5749	SERPINA3	serpin family A member 3	Extracellular Space	other
Serpinb1a	Q9D154	Serpinb1a~Q9D154	52003.6	52.0036	SERPINB1	serpin family B member 1	Cytoplasm	other
Serpinc1	P32261	Serpinc1~P32261	4212.69	4.21269	SERPINC1	serpin family C member 1	Extracellular Space	enzyme
Sh3bgrl3	I7HPY0	Sh3bgrl3~I7HPY0	15942.7	15.9427	SH3BGRL3	SH3 domain binding glutamate rich protein like 3	Nucleus	other
Sod1	P08228	Sod1~P08228	22395.4	22.3954	SOD1	superoxide dismutase 1	Cytoplasm	enzyme
Tagln2	Q9WVA4	Tagln2~Q9WVA4	48223.5	48.2235	TAGLN2	transgelin 2	Cytoplasm	other
Terf1	P70371	Terf1~P70371	76723.8	76.7238	TERF1	telomeric repeat binding factor 1	Nucleus	other
Tf	Q921I1	Tf~Q921I1	129647	129.647	TF	transferrin	Extracellular Space	transporter
Thbs1	P35441	Thbs1~P35441	26712.6	26.7126	THBS1	thrombospondin 1	Extracellular Space	other
Tpi1	P17751	Tpi1~P17751	26220.9	26.2209	TPI1	triosephosphate isomerase 1	Cytoplasm	enzyme
Try10	Q792Z1	Try10~Q792Z1	15775.9	15.7759	PRSS1	serine protease 1	Cytoplasm	peptidase
Ttr	P07309	Ttr~P07309	11675.4	11.6754	TTR	transthyretin	Extracellular Space	transporter
Txn	P10639	Txn~P10639	116717	116.717	TXN	thioredoxin	Cytoplasm	enzyme
Vcl	Q64727	Vcl~Q64727	66406.7	66.4067	VCL	vinculin	Plasma Membrane	enzyme
Wdr1	O88342	Wdr1~O88342	29173.9	29.1739	WDR1	WD repeat domain 1	Extracellular Space	other
Ywhae	P62259	Ywhae~P62259	28302.6	28.3026	YWHAE	tyrosine 3-monooxygenase/tryptophan 5-monooxygenase activation protein epsilon	Cytoplasm	other
Ywhag	P61982	Ywhag~P61982	27771.1	27.7711	YWHAG	tyrosine 3-monooxygenase/tryptophan 5-monooxygenase activation protein gamma	Cytoplasm	other
Ywhaz	P63101	Ywhaz~P63101	Nan	Nan	YWHAZ	tyrosine 3-monooxygenase/tryptophan 5-monooxygenase activation protein zeta	Cytoplasm	enzyme
